# Supplementary material for: Synthesis and structure of (7aRS)-4-chloro-6-(4-methyl­phen­yl)-6,7,7a,8-tetra­hydro-5H-indeno­[5,6-b]furan-5-one, a fused-ring system arising from a new variant of the IMDAV reaction
Source: Acta Crystallogr E Crystallogr Commun. 2026 Jan 27;82(Pt 2):212–6. doi: 10.1107/S2056989026000629 (PMC12874248; doi:10.1107/S2056989026000629)
Supplement: Supplementary file 1 [file e-82-00212-sup1.cif]

##############################################################################
#                                                                            #
# This CIF contains the data in a paper accepted for publication in          #
# Acta Crystallographica Section E. It conforms to the requirements of       #
# Notes for Authors for Acta Crystallographica Section E, and has been       #
# peer reviewed under the auspices of the IUCr Commission on Journals.       #
#                                                                            #
# Full details of the Crystallographic Information File format               #
# are given in the paper "The Crystallographic Information File (CIF):       #
# a New Standard Archive File for Crystallography" by S. R. Hall, F. H.      #
# Allen and I. D. Brown [Acta Cryst. (1991), A47, 655-685].                  #
#                                                                            #
# The current version of the core CIF dictionary is obtainable from          #
# ftp://ftp.iucr.org/pub/cif_core.dic.                                       #
#                                                                            #
# Software is freely available for graphical display of the structure(s)     #
# in this CIF. For information consult the CIF software page                 #
# http://www.iucr.org/resources/cif/software.                                #
#                                                                            #
# This file may be used for bona fide research purposes within the           #
# scientific community so long as proper attribution is given to the journal # 
# article from which it was obtained.                                        #
#                                                                            #
##############################################################################
data_I
_audit_creation_method     'SHELXL-2018/3'
_chemical_name_systematic
;\
(7a<i>RS</i>)-4-Chloro-6-(4-methylphenyl)-6,7,7a,8-tetrahydro-5<i>H</i>-indeno\
[5,6-<i>b</i>]furan-5-one
;
_chemical_name_common     ?
_chemical_formula_moiety     'C17 H14 Cl N O2'
_chemical_formula_sum     'C17 H14 Cl N O2'
_chemical_formula_iupac     'C17 H14 Cl N O2'
_chemical_formula_weight     299.74
_chemical_melting_point     ?
_space_group_crystal_system     triclinic
_space_group_name_H-M_alt     'P -1'
_space_group_name_Hall     '-P 1'
loop_
    _space_group_symop_operation_xyz
    'x, y, z'
    '-x, -y, -z'
_cell_length_a     9.4921(7)
_cell_length_b     10.6159(8)
_cell_length_c     15.1129(11)
_cell_angle_alpha     105.490(3)
_cell_angle_beta     104.705(3)
_cell_angle_gamma     99.662(3)
_cell_volume     1373.39(18)
_cell_formula_units_Z     4
_cell_measurement_reflns_used     3763
_cell_measurement_theta_min     2.89
_cell_measurement_theta_max     27.21
_cell_measurement_temperature     100(2)
_exptl_crystal_description     'bulk'
_exptl_crystal_colour     'colourless'
_exptl_crystal_size_max     0.400
_exptl_crystal_size_mid     0.320
_exptl_crystal_size_min     0.280
_exptl_crystal_density_diffrn     1.450
_exptl_crystal_density_meas     ?
_exptl_crystal_density_method     ?
_exptl_crystal_F_000     624
_exptl_absorpt_coefficient_mu     0.282
_exptl_absorpt_correction_type     multi-scan
_exptl_absorpt_process_details
;
(SADABS2016; Krause <i>et al.</i>,  2015)
;
_exptl_absorpt_correction_T_min     0.9157
_exptl_absorpt_correction_T_max     1.0000
_diffrn_ambient_temperature     100(2)
_diffrn_source     ?
_diffrn_radiation_type     MoK\a
_diffrn_radiation_wavelength     0.71073
_diffrn_measurement_device_type     'Bruker Kappa APEXII area-detector'
_diffrn_measurement_method     '\f and \w'
_diffrn_detector_area_resol_mean     ?
_diffrn_reflns_number     24205
_diffrn_reflns_av_R_equivalents     0.0504
_diffrn_reflns_av_unetI/netI     0.0737
_diffrn_reflns_theta_min     4.107
_diffrn_reflns_theta_max     29.998
_diffrn_reflns_theta_full     25.242
_diffrn_measured_fraction_theta_max     0.997
_diffrn_measured_fraction_theta_full     0.996
_diffrn_reflns_limit_h_min     -13
_diffrn_reflns_limit_h_max     13
_diffrn_reflns_limit_k_min     -14
_diffrn_reflns_limit_k_max     13
_diffrn_reflns_limit_l_min     -21
_diffrn_reflns_limit_l_max     21
_refine_special_details     ?
_reflns_number_total     7992
_reflns_number_gt     5466
_reflns_threshold_expression     'I > 2\s(I)'
_refine_ls_structure_factor_coef     Fsqd
_refine_ls_matrix_type     full
_refine_ls_R_factor_all     0.0832
_refine_ls_R_factor_gt     0.0494
_refine_ls_wR_factor_gt     0.1001
_refine_ls_wR_factor_ref     0.1136
_refine_ls_goodness_of_fit_ref     1.033
_refine_ls_restrained_S_all     1.033
_refine_ls_number_reflns     7992
_refine_ls_number_parameters     381
_refine_ls_number_restraints     0
_refine_ls_hydrogen_treatment     constr
_refine_ls_weighting_scheme     calc
_refine_ls_weighting_details
              'w=1/[\s^2^(Fo^2^)+(0.0459P)^2^+0.1431P] where P=(Fo^2^+2Fc^2^)/3'
_atom_sites_solution_hydrogens     geom
_atom_sites_solution_primary     ?
_atom_sites_solution_secondary     ?
_refine_ls_shift/su_max     0.001
_refine_ls_shift/su_mean     0.000
_refine_diff_density_max     0.393
_refine_diff_density_min     -0.376
_refine_ls_extinction_method     none
_refine_ls_extinction_coef     .
loop_
    _atom_type_symbol
    _atom_type_description
    _atom_type_scat_dispersion_real
    _atom_type_scat_dispersion_imag
    _atom_type_scat_source
    'C' 'C' 0.0033 0.0016
                         'International Tables Vol C Tables 4.2.6.8 and 6.1.1.4'
    'H' 'H' 0.0000 0.0000
                         'International Tables Vol C Tables 4.2.6.8 and 6.1.1.4'
    'Cl' 'Cl' 0.1484 0.1585
                         'International Tables Vol C Tables 4.2.6.8 and 6.1.1.4'
    'N' 'N' 0.0061 0.0033
                         'International Tables Vol C Tables 4.2.6.8 and 6.1.1.4'
    'O' 'O' 0.0106 0.0060
                         'International Tables Vol C Tables 4.2.6.8 and 6.1.1.4'
_computing_data_collection
;
APEX3 (Bruker, 2018)
;
_computing_cell_refinement
;
SAINT (Bruker, 2018)
;
_computing_data_reduction
;
SAINT (Bruker, 2018)
;
_computing_structure_solution
;
SHELXT (Sheldrick, 2015<i>a</i>)
;
_computing_structure_refinement
;
SHELXL2018 (Sheldrick, 2015<i>b</i>)
;
_computing_molecular_graphics
;
<i>ORTEP-3 for Windows</i> (Farrugia, 2012)
;
_computing_publication_material
;
WinGX (Farrugia, 2012) and PLATON (Spek, 2020)
;
loop_
    _atom_site_type_symbol
    _atom_site_label
    _atom_site_fract_x
    _atom_site_fract_y
    _atom_site_fract_z
    _atom_site_U_iso_or_equiv
    _atom_site_adp_type
    _atom_site_calc_flag
    _atom_site_occupancy
    _atom_site_disorder_assembly
    _atom_site_disorder_group
    Cl Cl1 0.20099(5) 0.71344(4) 0.17374(3) 0.01863(11) Uani d 1 . .
    O O1 -0.34679(15) 0.54624(13) 0.08878(10) 0.0245(3) Uani d 1 . .
    O O2 0.31068(14) 0.86345(12) 0.39990(9) 0.0160(3) Uani d 1 . .
    N N6 0.11862(16) 0.84991(13) 0.46830(11) 0.0135(3) Uani d 1 . .
    C C2 -0.2972(2) 0.5315(2) 0.00927(15) 0.0282(5) Uani d 1 . .
    H H2 -0.359754 0.487656 -0.055801 0.034 Uiso calc 1 . .
    C C3 -0.1489(2) 0.58738(19) 0.03607(14) 0.0231(4) Uani d 1 . .
    H H3 -0.088429 0.589974 -0.005073 0.028 Uiso calc 1 . .
    C C3A -0.1006(2) 0.64226(17) 0.13935(13) 0.0161(4) Uani d 1 . .
    C C4 0.0447(2) 0.70905(16) 0.21219(13) 0.0146(4) Uani d 1 . .
    C C4A 0.0489(2) 0.76130(16) 0.30398(13) 0.0137(4) Uani d 1 . .
    C C5 0.1779(2) 0.82930(16) 0.39256(13) 0.0132(3) Uani d 1 . .
    C C7 -0.0430(2) 0.78547(17) 0.43799(13) 0.0153(4) Uani d 1 . .
    H H7A -0.095954 0.844681 0.472261 0.018 Uiso calc 1 . .
    H H7B -0.060717 0.698063 0.450341 0.018 Uiso calc 1 . .
    C C7A -0.0948(2) 0.76485(17) 0.32964(13) 0.0151(4) Uani d 1 . .
    H H7AA -0.124127 0.848108 0.321139 0.018 Uiso calc 1 . .
    C C8 -0.2285(2) 0.64387(18) 0.26781(13) 0.0173(4) Uani d 1 . .
    H H8A -0.219668 0.564803 0.289777 0.021 Uiso calc 1 . .
    H H8B -0.324336 0.665991 0.272153 0.021 Uiso calc 1 . .
    C C8A -0.2236(2) 0.61474(17) 0.16722(14) 0.0176(4) Uani d 1 . .
    C C11 0.20179(19) 0.91290(16) 0.56732(13) 0.0133(3) Uani d 1 . .
    C C12 0.1474(2) 0.87824(17) 0.63696(13) 0.0163(4) Uani d 1 . .
    H H12 0.056975 0.809595 0.617625 0.020 Uiso calc 1 . .
    C C13 0.2239(2) 0.94284(18) 0.73415(14) 0.0189(4) Uani d 1 . .
    H H13 0.184339 0.918209 0.780647 0.023 Uiso calc 1 . .
    C C14 0.3571(2) 1.04281(18) 0.76560(13) 0.0178(4) Uani d 1 . .
    C C15 0.4116(2) 1.07528(17) 0.69497(13) 0.0167(4) Uani d 1 . .
    H H15 0.503493 1.142248 0.714485 0.020 Uiso calc 1 . .
    C C16 0.3360(2) 1.01299(16) 0.59750(13) 0.0143(4) Uani d 1 . .
    H H16 0.375143 1.038167 0.551019 0.017 Uiso calc 1 . .
    C C17 0.4378(2) 1.1132(2) 0.87198(14) 0.0271(5) Uani d 1 . .
    H H17A 0.392484 1.186163 0.896273 0.041 Uiso calc 1 . .
    H H17B 0.544309 1.150899 0.881880 0.041 Uiso calc 1 . .
    H H17C 0.429041 1.048173 0.906968 0.041 Uiso calc 1 . .
    Cl Cl2 0.45803(6) 0.71875(5) 0.81644(3) 0.02434(12) Uani d 1 . .
    O O21 0.91589(15) 0.99157(12) 0.79973(10) 0.0209(3) Uani d 1 . .
    O O22 0.26448(15) 0.56575(12) 0.59949(9) 0.0213(3) Uani d 1 . .
    N N26 0.37337(17) 0.61881(14) 0.48907(11) 0.0156(3) Uani d 1 . .
    C C22 0.9066(2) 1.02191(19) 0.89213(15) 0.0233(4) Uani d 1 . .
    H H22 0.984685 1.081148 0.948176 0.028 Uiso calc 1 . .
    C C23 0.7725(2) 0.95676(18) 0.89282(14) 0.0226(4) Uani d 1 . .
    H H23 0.739609 0.960197 0.947583 0.027 Uiso calc 1 . .
    C C23A 0.6898(2) 0.88127(18) 0.79382(14) 0.0184(4) Uani d 1 . .
    C C24 0.5468(2) 0.78260(17) 0.74464(14) 0.0171(4) Uani d 1 . .
    C C24A 0.4964(2) 0.73906(17) 0.64839(14) 0.0161(4) Uani d 1 . .
    C C25 0.3642(2) 0.63252(17) 0.58064(14) 0.0161(4) Uani d 1 . .
    C C27 0.5182(2) 0.69567(17) 0.49017(14) 0.0164(4) Uani d 1 . .
    H H27A 0.503727 0.739177 0.439320 0.020 Uiso calc 1 . .
    H H27B 0.586941 0.636469 0.480340 0.020 Uiso calc 1 . .
    C C27A 0.5796(2) 0.80141(17) 0.59103(13) 0.0152(4) Uani d 1 . .
    H H27C 0.546967 0.885038 0.586917 0.018 Uiso calc 1 . .
    C C28 0.7511(2) 0.84007(17) 0.63645(13) 0.0171(4) Uani d 1 . .
    H H28A 0.790695 0.758683 0.625005 0.020 Uiso calc 1 . .
    H H28B 0.799184 0.902961 0.608444 0.020 Uiso calc 1 . .
    C C28A 0.7813(2) 0.90604(17) 0.74133(14) 0.0175(4) Uani d 1 . .
    C C31 0.2638(2) 0.53323(16) 0.40167(13) 0.0146(4) Uani d 1 . .
    C C32 0.3051(2) 0.49318(17) 0.31801(14) 0.0172(4) Uani d 1 . .
    H H32 0.407051 0.520776 0.320751 0.021 Uiso calc 1 . .
    C C33 0.1978(2) 0.41349(17) 0.23128(14) 0.0190(4) Uani d 1 . .
    H H33 0.227942 0.386828 0.175175 0.023 Uiso calc 1 . .
    C C34 0.0470(2) 0.37116(17) 0.22377(14) 0.0181(4) Uani d 1 . .
    C C35 0.0079(2) 0.41115(17) 0.30786(14) 0.0179(4) Uani d 1 . .
    H H35 -0.094066 0.383242 0.305000 0.022 Uiso calc 1 . .
    C C36 0.1134(2) 0.49030(17) 0.39536(14) 0.0168(4) Uani d 1 . .
    H H36 0.083204 0.515619 0.451553 0.020 Uiso calc 1 . .
    C C37 -0.0691(2) 0.28754(19) 0.12885(14) 0.0245(4) Uani d 1 . .
    H H37A -0.163967 0.254733 0.139807 0.037 Uiso calc 1 . .
    H H37B -0.034213 0.210403 0.098298 0.037 Uiso calc 1 . .
    H H37C -0.085093 0.342847 0.086424 0.037 Uiso calc 1 . .
loop_
    _atom_site_aniso_label
    _atom_site_aniso_U_11
    _atom_site_aniso_U_22
    _atom_site_aniso_U_33
    _atom_site_aniso_U_12
    _atom_site_aniso_U_13
    _atom_site_aniso_U_23
    Cl1 0.0133(2) 0.0242(2) 0.0188(2) 0.00305(17) 0.00713(19) 0.00671(18)
    O1 0.0135(7) 0.0344(8) 0.0186(7) 0.0008(6) 0.0019(6) 0.0035(6)
    O2 0.0102(6) 0.0176(6) 0.0185(7) 0.0018(5) 0.0046(5) 0.0042(5)
    N6 0.0102(7) 0.0145(7) 0.0159(8) 0.0020(6) 0.0053(6) 0.0047(6)
    C2 0.0209(11) 0.0404(12) 0.0168(11) 0.0036(9) 0.0031(9) 0.0039(9)
    C3 0.0171(10) 0.0310(10) 0.0180(10) 0.0031(8) 0.0036(8) 0.0065(8)
    C3A 0.0132(9) 0.0168(8) 0.0179(10) 0.0036(7) 0.0044(8) 0.0053(7)
    C4 0.0120(9) 0.0141(8) 0.0207(10) 0.0038(7) 0.0068(8) 0.0083(7)
    C4A 0.0121(9) 0.0118(8) 0.0194(9) 0.0039(7) 0.0061(8) 0.0067(7)
    C5 0.0129(9) 0.0102(8) 0.0174(9) 0.0025(7) 0.0045(7) 0.0063(7)
    C7 0.0103(9) 0.0171(8) 0.0188(10) 0.0025(7) 0.0052(8) 0.0064(7)
    C7A 0.0127(9) 0.0140(8) 0.0195(10) 0.0043(7) 0.0054(8) 0.0060(7)
    C8 0.0101(9) 0.0199(9) 0.0203(10) 0.0016(7) 0.0043(8) 0.0057(7)
    C8A 0.0114(9) 0.0180(9) 0.0193(10) 0.0017(7) 0.0011(8) 0.0044(7)
    C11 0.0119(9) 0.0117(8) 0.0182(9) 0.0058(7) 0.0053(7) 0.0057(7)
    C12 0.0133(9) 0.0157(8) 0.0221(10) 0.0037(7) 0.0061(8) 0.0090(7)
    C13 0.0189(10) 0.0236(9) 0.0209(10) 0.0082(8) 0.0096(8) 0.0128(8)
    C14 0.0165(10) 0.0205(9) 0.0174(10) 0.0089(7) 0.0052(8) 0.0054(7)
    C15 0.0129(9) 0.0151(8) 0.0205(10) 0.0026(7) 0.0053(8) 0.0039(7)
    C16 0.0138(9) 0.0146(8) 0.0173(9) 0.0044(7) 0.0069(8) 0.0071(7)
    C17 0.0239(11) 0.0332(11) 0.0207(11) 0.0055(9) 0.0048(9) 0.0061(9)
    Cl2 0.0249(3) 0.0303(3) 0.0217(3) 0.0036(2) 0.0120(2) 0.0122(2)
    O21 0.0180(7) 0.0202(6) 0.0238(8) 0.0042(5) 0.0056(6) 0.0072(6)
    O22 0.0213(7) 0.0225(7) 0.0229(8) 0.0018(6) 0.0112(6) 0.0102(6)
    N26 0.0152(8) 0.0150(7) 0.0192(8) 0.0032(6) 0.0078(7) 0.0079(6)
    C22 0.0243(11) 0.0246(10) 0.0193(10) 0.0081(8) 0.0036(9) 0.0065(8)
    C23 0.0242(11) 0.0249(10) 0.0203(10) 0.0085(8) 0.0069(9) 0.0086(8)
    C23A 0.0200(10) 0.0185(9) 0.0210(10) 0.0085(8) 0.0081(8) 0.0094(8)
    C24 0.0180(10) 0.0176(9) 0.0224(10) 0.0075(7) 0.0122(8) 0.0100(8)
    C24A 0.0166(9) 0.0163(8) 0.0221(10) 0.0082(7) 0.0107(8) 0.0100(7)
    C25 0.0188(10) 0.0158(8) 0.0202(10) 0.0087(7) 0.0102(8) 0.0099(7)
    C27 0.0149(9) 0.0167(8) 0.0216(10) 0.0040(7) 0.0098(8) 0.0087(7)
    C27A 0.0150(9) 0.0149(8) 0.0217(10) 0.0068(7) 0.0097(8) 0.0101(7)
    C28 0.0161(9) 0.0154(8) 0.0238(10) 0.0050(7) 0.0103(8) 0.0082(7)
    C28A 0.0148(9) 0.0149(8) 0.0247(10) 0.0058(7) 0.0065(8) 0.0082(8)
    C31 0.0169(9) 0.0124(8) 0.0188(10) 0.0055(7) 0.0083(8) 0.0082(7)
    C32 0.0179(10) 0.0163(8) 0.0238(10) 0.0066(7) 0.0111(8) 0.0108(8)
    C33 0.0222(10) 0.0203(9) 0.0202(10) 0.0087(8) 0.0109(9) 0.0098(8)
    C34 0.0194(10) 0.0148(8) 0.0240(10) 0.0065(7) 0.0081(8) 0.0101(8)
    C35 0.0168(10) 0.0153(8) 0.0260(11) 0.0052(7) 0.0095(8) 0.0102(8)
    C36 0.0213(10) 0.0134(8) 0.0226(10) 0.0085(7) 0.0124(8) 0.0093(7)
    C37 0.0239(11) 0.0247(10) 0.0250(11) 0.0038(8) 0.0088(9) 0.0085(8)
_geom_special_details
;
 All esds (except the esd in the dihedral angle between two l.s. planes)
 are estimated using the full covariance matrix.  The cell esds are taken
 into account individually in the estimation of esds in distances, angles
 and torsion angles; correlations between esds in cell parameters are only
 used when they are defined by crystal symmetry.  An approximate (isotropic)
 treatment of cell esds is used for estimating esds involving l.s. planes.
;
loop_
    _geom_bond_atom_site_label_1
    _geom_bond_atom_site_label_2
    _geom_bond_site_symmetry_2
    _geom_bond_distance
    _geom_bond_publ_flag
    Cl1 C4 . 1.7236(18) ?
    O1 C8A . 1.361(2) ?
    O1 C2 . 1.379(2) ?
    O2 C5 . 1.219(2) ?
    N6 C5 . 1.382(2) ?
    N6 C11 . 1.414(2) ?
    N6 C7 . 1.468(2) ?
    C2 C3 . 1.341(3) ?
    C2 H2 . 0.9500 ?
    C3 C3A . 1.431(3) ?
    C3 H3 . 0.9500 ?
    C3A C8A . 1.351(2) ?
    C3A C4 . 1.449(3) ?
    C4 C4A . 1.337(2) ?
    C4A C5 . 1.473(2) ?
    C4A C7A . 1.514(2) ?
    C7 C7A . 1.528(2) ?
    C7 H7A . 0.9900 ?
    C7 H7B . 0.9900 ?
    C7A C8 . 1.531(2) ?
    C7A H7AA . 1.0000 ?
    C8 C8A . 1.483(3) ?
    C8 H8A . 0.9900 ?
    C8 H8B . 0.9900 ?
    C11 C12 . 1.389(2) ?
    C11 C16 . 1.397(2) ?
    C12 C13 . 1.381(3) ?
    C12 H12 . 0.9500 ?
    C13 C14 . 1.388(3) ?
    C13 H13 . 0.9500 ?
    C14 C15 . 1.394(2) ?
    C14 C17 . 1.507(3) ?
    C15 C16 . 1.381(2) ?
    C15 H15 . 0.9500 ?
    C16 H16 . 0.9500 ?
    C17 H17A . 0.9800 ?
    C17 H17B . 0.9800 ?
    C17 H17C . 0.9800 ?
    Cl2 C24 . 1.7357(17) ?
    O21 C28A . 1.358(2) ?
    O21 C22 . 1.376(2) ?
    O22 C25 . 1.224(2) ?
    N26 C25 . 1.379(2) ?
    N26 C31 . 1.413(2) ?
    N26 C27 . 1.470(2) ?
    C22 C23 . 1.347(3) ?
    C22 H22 . 0.9500 ?
    C23 C23A . 1.431(3) ?
    C23 H23 . 0.9500 ?
    C23A C28A . 1.355(2) ?
    C23A C24 . 1.445(3) ?
    C24 C24A . 1.331(3) ?
    C24A C25 . 1.468(3) ?
    C24A C27A . 1.514(2) ?
    C27 C27A . 1.529(3) ?
    C27 H27A . 0.9900 ?
    C27 H27B . 0.9900 ?
    C27A C28 . 1.532(2) ?
    C27A H27C . 1.0000 ?
    C28 C28A . 1.481(3) ?
    C28 H28A . 0.9900 ?
    C28 H28B . 0.9900 ?
    C31 C36 . 1.394(2) ?
    C31 C32 . 1.398(2) ?
    C32 C33 . 1.382(3) ?
    C32 H32 . 0.9500 ?
    C33 C34 . 1.392(3) ?
    C33 H33 . 0.9500 ?
    C34 C35 . 1.392(3) ?
    C34 C37 . 1.500(3) ?
    C35 C36 . 1.382(3) ?
    C35 H35 . 0.9500 ?
    C36 H36 . 0.9500 ?
    C37 H37A . 0.9800 ?
    C37 H37B . 0.9800 ?
    C37 H37C . 0.9800 ?
loop_
    _geom_angle_atom_site_label_1
    _geom_angle_atom_site_label_2
    _geom_angle_atom_site_label_3
    _geom_angle_site_symmetry_1
    _geom_angle_site_symmetry_3
    _geom_angle
    _geom_angle_publ_flag
    C8A O1 C2 . . 105.98(15) ?
    C5 N6 C11 . . 125.76(15) ?
    C5 N6 C7 . . 113.16(15) ?
    C11 N6 C7 . . 120.76(14) ?
    C3 C2 O1 . . 110.94(18) ?
    C3 C2 H2 . . 124.5 ?
    O1 C2 H2 . . 124.5 ?
    C2 C3 C3A . . 105.88(18) ?
    C2 C3 H3 . . 127.1 ?
    C3A C3 H3 . . 127.1 ?
    C8A C3A C3 . . 106.78(17) ?
    C8A C3A C4 . . 119.41(17) ?
    C3 C3A C4 . . 133.72(17) ?
    C4A C4 C3A . . 118.35(16) ?
    C4A C4 Cl1 . . 124.56(14) ?
    C3A C4 Cl1 . . 117.09(14) ?
    C4 C4A C5 . . 130.45(17) ?
    C4 C4A C7A . . 120.80(16) ?
    C5 C4A C7A . . 108.64(15) ?
    O2 C5 N6 . . 125.69(17) ?
    O2 C5 C4A . . 128.31(17) ?
    N6 C5 C4A . . 105.99(15) ?
    N6 C7 C7A . . 103.42(13) ?
    N6 C7 H7A . . 111.1 ?
    C7A C7 H7A . . 111.1 ?
    N6 C7 H7B . . 111.1 ?
    C7A C7 H7B . . 111.1 ?
    H7A C7 H7B . . 109.0 ?
    C4A C7A C7 . . 102.46(14) ?
    C4A C7A C8 . . 114.98(15) ?
    C7 C7A C8 . . 115.92(14) ?
    C4A C7A H7AA . . 107.7 ?
    C7 C7A H7AA . . 107.7 ?
    C8 C7A H7AA . . 107.7 ?
    C8A C8 C7A . . 105.98(14) ?
    C8A C8 H8A . . 110.5 ?
    C7A C8 H8A . . 110.5 ?
    C8A C8 H8B . . 110.5 ?
    C7A C8 H8B . . 110.5 ?
    H8A C8 H8B . . 108.7 ?
    C3A C8A O1 . . 110.42(17) ?
    C3A C8A C8 . . 126.87(17) ?
    O1 C8A C8 . . 122.58(16) ?
    C12 C11 C16 . . 118.72(17) ?
    C12 C11 N6 . . 119.70(15) ?
    C16 C11 N6 . . 121.55(15) ?
    C13 C12 C11 . . 120.48(17) ?
    C13 C12 H12 . . 119.8 ?
    C11 C12 H12 . . 119.8 ?
    C12 C13 C14 . . 121.67(17) ?
    C12 C13 H13 . . 119.2 ?
    C14 C13 H13 . . 119.2 ?
    C13 C14 C15 . . 117.27(17) ?
    C13 C14 C17 . . 120.81(16) ?
    C15 C14 C17 . . 121.92(17) ?
    C16 C15 C14 . . 121.95(17) ?
    C16 C15 H15 . . 119.0 ?
    C14 C15 H15 . . 119.0 ?
    C15 C16 C11 . . 119.90(16) ?
    C15 C16 H16 . . 120.1 ?
    C11 C16 H16 . . 120.1 ?
    C14 C17 H17A . . 109.5 ?
    C14 C17 H17B . . 109.5 ?
    H17A C17 H17B . . 109.5 ?
    C14 C17 H17C . . 109.5 ?
    H17A C17 H17C . . 109.5 ?
    H17B C17 H17C . . 109.5 ?
    C28A O21 C22 . . 105.81(15) ?
    C25 N26 C31 . . 125.57(15) ?
    C25 N26 C27 . . 112.78(15) ?
    C31 N26 C27 . . 121.47(15) ?
    C23 C22 O21 . . 111.23(18) ?
    C23 C22 H22 . . 124.4 ?
    O21 C22 H22 . . 124.4 ?
    C22 C23 C23A . . 105.63(18) ?
    C22 C23 H23 . . 127.2 ?
    C23A C23 H23 . . 127.2 ?
    C28A C23A C23 . . 106.58(17) ?
    C28A C23A C24 . . 118.40(17) ?
    C23 C23A C24 . . 134.71(17) ?
    C24A C24 C23A . . 119.11(16) ?
    C24A C24 Cl2 . . 123.94(15) ?
    C23A C24 Cl2 . . 116.76(14) ?
    C24 C24A C25 . . 130.58(16) ?
    C24 C24A C27A . . 120.66(17) ?
    C25 C24A C27A . . 108.76(15) ?
    O22 C25 N26 . . 125.33(18) ?
    O22 C25 C24A . . 127.97(17) ?
    N26 C25 C24A . . 106.69(15) ?
    N26 C27 C27A . . 103.70(14) ?
    N26 C27 H27A . . 111.0 ?
    C27A C27 H27A . . 111.0 ?
    N26 C27 H27B . . 111.0 ?
    C27A C27 H27B . . 111.0 ?
    H27A C27 H27B . . 109.0 ?
    C24A C27A C27 . . 102.94(14) ?
    C24A C27A C28 . . 113.40(15) ?
    C27 C27A C28 . . 115.40(15) ?
    C24A C27A H27C . . 108.3 ?
    C27 C27A H27C . . 108.3 ?
    C28 C27A H27C . . 108.3 ?
    C28A C28 C27A . . 105.98(15) ?
    C28A C28 H28A . . 110.5 ?
    C27A C28 H28A . . 110.5 ?
    C28A C28 H28B . . 110.5 ?
    C27A C28 H28B . . 110.5 ?
    H28A C28 H28B . . 108.7 ?
    C23A C28A O21 . . 110.74(17) ?
    C23A C28A C28 . . 126.47(17) ?
    O21 C28A C28 . . 122.47(16) ?
    C36 C31 C32 . . 118.53(18) ?
    C36 C31 N26 . . 121.87(16) ?
    C32 C31 N26 . . 119.57(16) ?
    C33 C32 C31 . . 120.14(17) ?
    C33 C32 H32 . . 119.9 ?
    C31 C32 H32 . . 119.9 ?
    C32 C33 C34 . . 121.91(18) ?
    C32 C33 H33 . . 119.0 ?
    C34 C33 H33 . . 119.0 ?
    C35 C34 C33 . . 117.24(18) ?
    C35 C34 C37 . . 121.25(17) ?
    C33 C34 C37 . . 121.51(18) ?
    C36 C35 C34 . . 121.81(18) ?
    C36 C35 H35 . . 119.1 ?
    C34 C35 H35 . . 119.1 ?
    C35 C36 C31 . . 120.37(17) ?
    C35 C36 H36 . . 119.8 ?
    C31 C36 H36 . . 119.8 ?
    C34 C37 H37A . . 109.5 ?
    C34 C37 H37B . . 109.5 ?
    H37A C37 H37B . . 109.5 ?
    C34 C37 H37C . . 109.5 ?
    H37A C37 H37C . . 109.5 ?
    H37B C37 H37C . . 109.5 ?
loop_
    _geom_torsion_atom_site_label_1
    _geom_torsion_atom_site_label_2
    _geom_torsion_atom_site_label_3
    _geom_torsion_atom_site_label_4
    _geom_torsion_site_symmetry_1
    _geom_torsion_site_symmetry_2
    _geom_torsion_site_symmetry_3
    _geom_torsion_site_symmetry_4
    _geom_torsion
    _geom_torsion_publ_flag
    C8A O1 C2 C3 . . . . 0.4(2) ?
    O1 C2 C3 C3A . . . . -0.4(2) ?
    C2 C3 C3A C8A . . . . 0.3(2) ?
    C2 C3 C3A C4 . . . . 176.56(19) ?
    C8A C3A C4 C4A . . . . -10.9(2) ?
    C3 C3A C4 C4A . . . . 173.19(18) ?
    C8A C3A C4 Cl1 . . . . 168.34(13) ?
    C3 C3A C4 Cl1 . . . . -7.6(3) ?
    C3A C4 C4A C5 . . . . 177.46(15) ?
    Cl1 C4 C4A C5 . . . . -1.7(3) ?
    C3A C4 C4A C7A . . . . -6.9(2) ?
    Cl1 C4 C4A C7A . . . . 173.96(12) ?
    C11 N6 C5 O2 . . . . -0.7(3) ?
    C7 N6 C5 O2 . . . . -174.11(15) ?
    C11 N6 C5 C4A . . . . -179.74(14) ?
    C7 N6 C5 C4A . . . . 6.83(17) ?
    C4 C4A C5 O2 . . . . 7.2(3) ?
    C7A C4A C5 O2 . . . . -168.91(16) ?
    C4 C4A C5 N6 . . . . -173.78(17) ?
    C7A C4A C5 N6 . . . . 10.12(17) ?
    C5 N6 C7 C7A . . . . -20.48(18) ?
    C11 N6 C7 C7A . . . . 165.72(13) ?
    C4 C4A C7A C7 . . . . 161.67(15) ?
    C5 C4A C7A C7 . . . . -21.79(16) ?
    C4 C4A C7A C8 . . . . 35.0(2) ?
    C5 C4A C7A C8 . . . . -148.43(14) ?
    N6 C7 C7A C4A . . . . 24.41(16) ?
    N6 C7 C7A C8 . . . . 150.44(14) ?
    C4A C7A C8 C8A . . . . -40.77(19) ?
    C7 C7A C8 C8A . . . . -160.18(15) ?
    C3 C3A C8A O1 . . . . -0.1(2) ?
    C4 C3A C8A O1 . . . . -176.96(14) ?
    C3 C3A C8A C8 . . . . 175.90(17) ?
    C4 C3A C8A C8 . . . . -1.0(3) ?
    C2 O1 C8A C3A . . . . -0.2(2) ?
    C2 O1 C8A C8 . . . . -176.36(17) ?
    C7A C8 C8A C3A . . . . 26.7(2) ?
    C7A C8 C8A O1 . . . . -157.82(15) ?
    C5 N6 C11 C12 . . . . -152.02(16) ?
    C7 N6 C11 C12 . . . . 20.9(2) ?
    C5 N6 C11 C16 . . . . 30.0(2) ?
    C7 N6 C11 C16 . . . . -157.00(15) ?
    C16 C11 C12 C13 . . . . 0.8(2) ?
    N6 C11 C12 C13 . . . . -177.24(15) ?
    C11 C12 C13 C14 . . . . -0.6(3) ?
    C12 C13 C14 C15 . . . . -0.3(3) ?
    C12 C13 C14 C17 . . . . 179.27(17) ?
    C13 C14 C15 C16 . . . . 1.1(3) ?
    C17 C14 C15 C16 . . . . -178.52(17) ?
    C14 C15 C16 C11 . . . . -0.9(3) ?
    C12 C11 C16 C15 . . . . 0.0(2) ?
    N6 C11 C16 C15 . . . . 177.92(15) ?
    C28A O21 C22 C23 . . . . 0.9(2) ?
    O21 C22 C23 C23A . . . . -0.9(2) ?
    C22 C23 C23A C28A . . . . 0.5(2) ?
    C22 C23 C23A C24 . . . . 173.68(19) ?
    C28A C23A C24 C24A . . . . -13.0(3) ?
    C23 C23A C24 C24A . . . . 174.46(19) ?
    C28A C23A C24 Cl2 . . . . 162.26(14) ?
    C23 C23A C24 Cl2 . . . . -10.3(3) ?
    C23A C24 C24A C25 . . . . 173.90(17) ?
    Cl2 C24 C24A C25 . . . . -1.0(3) ?
    C23A C24 C24A C27A . . . . -5.9(2) ?
    Cl2 C24 C24A C27A . . . . 179.24(13) ?
    C31 N26 C25 O22 . . . . 5.3(3) ?
    C27 N26 C25 O22 . . . . -169.96(17) ?
    C31 N26 C25 C24A . . . . -175.69(15) ?
    C27 N26 C25 C24A . . . . 9.10(18) ?
    C24 C24A C25 O22 . . . . 5.5(3) ?
    C27A C24A C25 O22 . . . . -174.75(17) ?
    C24 C24A C25 N26 . . . . -173.57(18) ?
    C27A C24A C25 N26 . . . . 6.23(18) ?
    C25 N26 C27 C27A . . . . -20.27(18) ?
    C31 N26 C27 C27A . . . . 164.30(14) ?
    C24 C24A C27A C27 . . . . 161.95(16) ?
    C25 C24A C27A C27 . . . . -17.86(18) ?
    C24 C24A C27A C28 . . . . 36.6(2) ?
    C25 C24A C27A C28 . . . . -143.25(15) ?
    N26 C27 C27A C24A . . . . 21.99(17) ?
    N26 C27 C27A C28 . . . . 146.07(14) ?
    C24A C27A C28 C28A . . . . -43.86(18) ?
    C27 C27A C28 C28A . . . . -162.26(13) ?
    C23 C23A C28A O21 . . . . 0.0(2) ?
    C24 C23A C28A O21 . . . . -174.44(14) ?
    C23 C23A C28A C28 . . . . 173.59(16) ?
    C24 C23A C28A C28 . . . . -0.9(3) ?
    C22 O21 C28A C23A . . . . -0.57(19) ?
    C22 O21 C28A C28 . . . . -174.43(15) ?
    C27A C28 C28A C23A . . . . 29.3(2) ?
    C27A C28 C28A O21 . . . . -157.86(15) ?
    C25 N26 C31 C36 . . . . 23.6(2) ?
    C27 N26 C31 C36 . . . . -161.56(15) ?
    C25 N26 C31 C32 . . . . -158.39(16) ?
    C27 N26 C31 C32 . . . . 16.4(2) ?
    C36 C31 C32 C33 . . . . 0.4(2) ?
    N26 C31 C32 C33 . . . . -177.65(14) ?
    C31 C32 C33 C34 . . . . 0.3(3) ?
    C32 C33 C34 C35 . . . . -0.7(2) ?
    C32 C33 C34 C37 . . . . 178.48(15) ?
    C33 C34 C35 C36 . . . . 0.4(2) ?
    C37 C34 C35 C36 . . . . -178.76(15) ?
    C34 C35 C36 C31 . . . . 0.3(2) ?
    C32 C31 C36 C35 . . . . -0.7(2) ?
    N26 C31 C36 C35 . . . . 177.33(14) ?
loop_
    _geom_hbond_atom_site_label_D
    _geom_hbond_atom_site_label_H
    _geom_hbond_atom_site_label_A
    _geom_hbond_site_symmetry_A
    _geom_hbond_distance_DH
    _geom_hbond_distance_HA
    _geom_hbond_distance_DA
    _geom_hbond_angle_DHA
    _geom_hbond_publ_flag
    C8 H8A O22 2_566 0.99 2.51 3.401(2) 149 yes
    C15 H15 Cl1 2_676 0.95 2.80 3.693(2) 157 yes
    C27 H27A O2 . 0.99 2.48 3.166(2) 127 yes
    C35 H35 O22 2_566 0.95 2.46 3.252(2) 141 yes
    C28 H28A Cg8 2_666 0.99 2.72 3.581(2) 146 yes
    C7A H7AA Cg6 2_576 1.00 2.55 3.484(2) 155 yes
_shelx_space_group_comment
;
The symmetry employed for this shelxl refinement is uniquely defined
by the following loop, which should always be used as a source of
symmetry information in preference to the above space-group names.
They are only intended as comments.
;
_shelx_estimated_absorpt_T_min     0.896
_shelx_estimated_absorpt_T_max     0.925
_shelx_hkl_file
;
  -1   0   0 0.06185 0.10617  10
  -1   0   0 -0.0197 0.14154   7
  -1   0   0 -0.1508 0.17022   1
   1   0   0 0.00924 0.11983   2
   1   0   0 0.71608 0.22556   1
   1   0   0 -0.2340 0.13397   6
   1   0   0 0.04608 0.15723   8
   1   0   0 -0.0003 0.14654  11
  -2   0   0 143.610 4.61307   1
  -2   0   0 142.046 4.52199   7
  -2   0   0 135.113 3.82389  10
   2   0   0 137.559 4.48738   1
   2   0   0 144.477 4.27543   2
   2   0   0 137.472 4.78998   6
   2   0   0 138.955 4.68628   8
   2   0   0 133.673 4.52932  11
  -3   0   0 103.494 4.35743   7
  -3   0   0 101.975 3.41664  10
  -3   0   0 100.148 4.30415   1
   3   0   0 106.002 3.97806   2
   3   0   0 108.228 4.52945  11
   3   0   0 101.018 4.57291   6
   3   0   0 105.561 4.54879   8
  -4   0   0 40.3698 2.97828   7
  -4   0   0 40.6707 2.18421  10
   4   0   0 43.5114 2.73247   2
   4   0   0 45.1161 3.35764   6
   4   0   0 35.0261 3.33290  11
  -5   0   0 4.99822 1.68385   7
  -5   0   0 2.73492 0.95889  10
   5   0   0 2.10256 1.11093   2
   5   0   0 0.02644 1.20170  11
   5   0   0 1.46223 1.24008   6
  -6   0   0 20.2372 2.20296  10
   6   0   0 17.2695 3.22446   6
   6   0   0 21.9378 2.87860   2
   6   0   0 16.7378 3.10600  11
  -7   0   0 157.094 5.84825  10
   7   0   0 157.052 8.31715  11
  -8   0   0 42.3865 3.00398  10
   8   0   0 47.7066 5.85106  11
   9   0   0 61.7845 6.86001  11
  10   0   0 0.56150 2.90719  11
  11   0   0 -4.3867 2.06988  11
  12   0   0 38.2113 7.29498  11
  12  -1   0 0.49803 3.30540  11
  11  -1   0 62.8265 8.08010  11
  10  -1   0 35.1858 5.67736  11
   9  -1   0 18.3760 3.89600  11
  -9   1   0 14.8943 2.62235  10
   8  -1   0 10.7027 3.27476   6
   8  -1   0 5.01198 2.59875  11
  -8   1   0 10.2601 2.20056  10
   7  -1   0 108.319 7.23547   6
   7  -1   0 106.719 6.67240  11
  -7   1   0 114.914 5.37138  10
   6  -1   0 30.9284 3.83507  11
   6  -1   0 34.2048 4.32245  12
   6  -1   0 42.7714 4.80465   6
   6  -1   0 36.4332 2.82757   2
  -6   1   0 36.4711 3.22160  10
   5  -1   0 25.5965 3.12701  11
   5  -1   0 26.6422 2.46510   2
   5  -1   0 25.9433 3.39503   6
   5  -1   0 27.8784 3.57251  12
  -5   1   0 23.1903 2.34128  10
   4  -1   0 5.03202 1.64444  12
   4  -1   0 3.18501 1.43190   6
   4  -1   0 5.24095 1.10987   2
   4  -1   0 4.68754 1.40011  11
  -4   1   0 4.85522 1.60297   7
  -4   1   0 5.17989 1.22823  10
   3  -1   0 64.3605 3.60127  12
   3  -1   0 66.0383 2.58146   2
   3  -1   0 66.2875 3.15348   8
   3  -1   0 70.8744 3.73805   6
  -3   1   0 68.2015 3.61731   7
  -3   1   0 69.6779 3.10670  10
   2  -1   0 23.1529 1.75884  12
   2  -1   0 23.6988 1.81347   6
   2  -1   0 25.0297 1.61347   1
   2  -1   0 22.5462 1.36396   8
  -2   1   0 23.2660 1.65417   1
  -2   1   0 23.9850 1.59521  10
  -2   1   0 19.8656 1.94148   7
   1  -1   0 -0.3015 0.14869   6
   1  -1   0 0.10335 0.18017  12
   1  -1   0 0.00730 0.17443   1
  -1   1   0 -0.0718 0.20469  10
  -1   1   0 -0.1739 0.11273   3
   0  -1   0 0.01085 0.16562  11
   0  -1   0 -0.0637 0.05621   1
   0  -1   0 0.05013 0.15183   5
   0  -1   0 0.12676 0.11116   8
   0  -1   0 0.02906 0.08354   4
   0  -1   0 -0.0549 0.10921  14
   0  -1   0 0.00453 0.05680   1
   0  -1   0 0.00720 0.12306  10
   0  -1   0 -0.0510 0.08797  13
   0  -1   0 -0.1441 0.14038   3
  -1  -1   0 10.2681 1.13705   5
  -1  -1   0 9.03472 0.85284   1
  -1  -1   0 6.49258 0.74826   1
  -1  -1   0 10.5030 0.66556   9
   1   1   0 10.9214 1.21592  14
   1   1   0 7.62086 0.96959  11
   1   1   0 7.80157 1.02027   2
  -2  -1   0 108.280 3.96179   1
  -2  -1   0 107.242 3.55440   7
  -2  -1   0 116.100 3.09544   9
  -2  -1   0 111.985 3.99274   1
   2   1   0 105.682 4.53772   8
   2   1   0 111.331 4.21497   2
   2   1   0 114.141 4.32190  11
  -3  -1   0 61.3846 1.87757  10
  -3  -1   0 61.7244 2.18222   9
  -3  -1   0 58.7020 3.24166   1
  -3  -1   0 59.3400 3.30708   1
  -3  -1   0 60.4154 2.95156   7
   3   1   0 62.7442 3.29662   2
   3   1   0 68.9270 3.68962  11
  -4  -1   0 105.311 3.09056  10
  -4  -1   0 103.364 4.55922   7
  -4  -1   0 101.575 6.07129  12
   4   1   0 104.286 5.19224  11
   4   1   0 92.5289 4.71008   2
  -5  -1   0 6.40127 1.69360   7
  -5  -1   0 7.58152 0.98965  10
  -5  -1   0 7.10397 2.23367  12
   5   1   0 8.28567 2.13691  11
   5   1   0 6.72985 1.84732   2
  -6  -1   0 2.37528 0.82084  10
  -6  -1   0 0.43726 1.38899   7
   6   1   0 1.58549 1.58541   2
   6   1   0 0.08063 1.49430  11
  -7  -1   0 52.3232 2.41411  10
   7   1   0 51.3232 5.68804  11
   8   1   0 33.7208 5.11683  11
   9   1   0 4.28049 3.01324  11
  10   1   0 16.4390 4.59763  11
  11   1   0 3.64516 3.43278  11
  12   1   0 23.2308 6.36381  11
  12  -2   0 62.5325 7.94464  11
  11  -2   0 4.87648 3.14101  11
  10  -2   0 2.96240 2.87423   6
  10  -2   0 3.66759 2.78192  11
   9  -2   0 13.3688 4.02297   6
   9  -2   0 5.00646 2.85525  11
  -9   2   0 10.4932 2.66254  10
   8  -2   0 67.8992 7.13564  12
   8  -2   0 66.0314 6.41015  11
   8  -2   0 67.1602 6.89754   6
  -8   2   0 69.2338 4.81973  10
   7  -2   0 0.81685 1.67975  11
   7  -2   0 -2.0850 1.44043  12
   7  -2   0 -2.0505 1.67340   6
  -7   2   0 0.82821 1.39084  10
   6  -2   0 0.06373 1.31379  11
   6  -2   0 -1.7132 1.33270  12
   6  -2   0 -1.9417 1.29201   6
  -6   2   0 -0.2242 1.25732  10
   5  -2   0 35.3727 3.82638  12
   5  -2   0 29.8391 3.66657   6
   5  -2   0 31.4755 1.99236   2
  -5   2   0 36.4573 3.31691  10
   4  -2   0 273.937 7.03861   2
   4  -2   0 267.184 9.53362  12
   4  -2   0 276.737 8.11729   8
   4  -2   0 293.737 9.72050   6
  -4   2   0 274.102 8.77729  10
   3  -2   0 894.886 19.6534   2
   3  -2   0 921.595 20.5888   8
   3  -2   0 895.842 22.4863  12
   3  -2   0 906.369 22.4088   6
   3  -2   0 938.025 21.8964   1
  -3   2   0 889.414 21.9215  10
   2  -2   0 4537.35 97.6160  12
   2  -2   0 4502.35 96.7944   1
   2  -2   0 4446.73 96.8355   1
   2  -2   0 4557.13 97.6547   8
   2  -2   0 4533.82 97.4404   6
  -2   2   0 4541.85 97.4120  10
  -2   2   0 4539.40 97.3557   3
   1  -2   0 0.31164 0.48983  12
   1  -2   0 1.00758 0.64159   6
   1  -2   0 -0.0120 0.36976   1
   1  -2   0 0.88670 0.41084  14
   1  -2   0 -0.1549 0.39930   5
   1  -2   0 0.05966 0.36468   1
   1  -2   0 0.64091 0.34379  13
   1  -2   0 0.53592 0.49237   4
   1  -2   0 3.52534 0.81955  10
   0  -2   0 5.30754 0.53795   1
   0  -2   0 4.43499 0.89545  14
   0  -2   0 5.22190 0.95611   3
   0  -2   0 3.93408 0.60392   4
   0  -2   0 4.81932 0.50769   1
   0  -2   0 6.04616 1.09646   5
   0  -2   0 6.88428 0.95060  10
   0  -2   0 3.72465 0.79354   8
   0  -2   0 4.58087 0.66986  13
   0  -2   0 4.58733 0.95563  11
  -1  -2   0 28.0943 2.02293   5
  -1  -2   0 27.8257 1.46798   1
  -1  -2   0 27.5892 2.12809  14
  -1  -2   0 26.7676 1.32571  10
  -1  -2   0 26.2637 2.16333   8
  -1  -2   0 29.9263 1.33698   7
  -1  -2   0 26.3689 1.71194   3
  -1  -2   0 28.2506 1.51024   1
  -2  -2   0 32.2956 2.01985   1
  -2  -2   0 29.2163 1.51500   7
  -2  -2   0 30.5307 1.61906   9
  -2  -2   0 30.1765 2.00043   1
   2   2   0 28.3533 2.75999  14
   2   2   0 30.9462 2.35125   2
   2   2   0 30.4654 2.37348  11
  -3  -2   0 257.737 6.56850   9
  -3  -2   0 256.380 7.19852   7
  -3  -2   0 253.761 8.03316   1
  -3  -2   0 243.963 7.99103   1
   3   2   0 255.095 8.63398   2
   3   2   0 260.135 8.94279  11
  -4  -2   0 57.0250 3.03905   7
  -4  -2   0 50.2769 2.09104   9
  -4  -2   0 51.6178 3.56769   1
   4   2   0 49.5147 3.92078  11
   4   2   0 55.7973 3.91346   2
  -5  -2   0 169.892 8.07856  12
  -5  -2   0 175.519 6.56492   7
  -5  -2   0 164.003 7.40428   1
   5   2   0 169.506 8.08426  11
   5   2   0 163.451 7.59801   2
  -6  -2   0 17.0108 3.11952   1
  -6  -2   0 19.9164 2.75127   7
   6   2   0 17.9031 3.60145  11
   6   2   0 16.7921 3.18897   2
   7   2   0 34.5120 5.08862  11
   8   2   0 40.9063 5.72384  11
   9   2   0 5.54366 3.26613  11
  10   2   0 30.1144 6.02982  11
  11   2   0 7.10262 4.06666  11
  12  -3   0 10.3099 4.34360  11
 -12   3   0 15.7380 4.89947   4
  11  -3   0 11.8204 4.55485   6
  11  -3   0 13.1774 4.16490  11
  10  -3   0 16.6619 4.10068  11
  10  -3   0 11.3387 3.68413   6
 -10   3   0 20.4517 3.74221  10
   9  -3   0 1.62293 2.53580   6
   9  -3   0 0.05747 2.24161  12
   9  -3   0 2.62196 2.30047  11
  -9   3   0 -0.1384 1.69747  10
   8  -3   0 28.1758 4.25861  11
   8  -3   0 34.3861 5.25325   6
   8  -3   0 33.5381 4.93289  12
  -8   3   0 31.6886 4.17404  10
   7  -3   0 60.3065 6.15921  12
   7  -3   0 61.6688 6.16357   6
  -7   3   0 58.1423 5.22110  10
   6  -3   0 23.9548 3.73554   6
   6  -3   0 20.0575 3.31588  12
  -6   3   0 25.6225 3.32433  10
   5  -3   0 232.687 9.54384   6
   5  -3   0 247.664 9.78985  12
  -5   3   0 256.163 9.05535  10
   4  -3   0 31.2644 3.34146  12
   4  -3   0 36.5371 3.68504   6
  -4   3   0 34.9910 3.35104  10
   3  -3   0 9.81719 1.60029   1
   3  -3   0 9.14885 1.82667  12
   3  -3   0 8.97446 1.45875   1
   3  -3   0 7.54556 0.68195   8
   3  -3   0 7.61538 0.40002   2
   3  -3   0 9.84547 1.88189   6
  -3   3   0 6.51467 1.49705  10
  -3   3   0 7.00553 1.59729   3
   2  -3   0 244.217 7.85534   6
   2  -3   0 241.840 6.97724   1
   2  -3   0 242.755 5.50378   8
   2  -3   0 244.950 6.93193   1
   2  -3   0 234.996 6.02433  14
   2  -3   0 236.481 7.83306  12
  -2   3   0 247.332 7.86605   3
   1  -3   0 377.725 12.9384   3
   1  -3   0 399.357 12.6994   5
   1  -3   0 461.805 11.2950  14
   1  -3   0 466.747 10.7174   1
   1  -3   0 453.056 10.6959   1
   1  -3   0 456.305 11.9571  10
   1  -3   0 463.132 12.1487   6
   1  -3   0 459.068 11.4284   4
   1  -3   0 461.495 10.5439  13
   1  -3   0 467.484 10.9148   8
   1  -3   0 440.036 12.1615  12
   0  -3   0 33.9859 2.12465  10
   0  -3   0 31.7896 1.79438   4
   0  -3   0 32.1040 1.86339  13
   0  -3   0 30.4550 1.44027   1
   0  -3   0 32.3587 2.37978  14
   0  -3   0 36.8054 2.42560   8
   0  -3   0 32.9332 2.35762   3
   0  -3   0 31.2947 1.44373   1
  -1  -3   0 162.004 4.78408   4
  -1  -3   0 158.847 6.14608  14
  -1  -3   0 154.571 6.08108   8
  -1  -3   0 151.788 4.56199   1
  -1  -3   0 155.790 4.73924  10
  -1  -3   0 150.097 4.57059   1
  -1  -3   0 145.283 5.31846   3
  -2  -3   0 72.9172 3.19537   1
  -2  -3   0 73.0713 3.11112   9
  -2  -3   0 69.2335 4.33022   8
  -2  -3   0 69.1541 2.40105  10
  -2  -3   0 61.4413 3.03596   1
  -2  -3   0 65.8601 2.56338   7
   2   3   0 68.5478 4.13890  11
  -3  -3   0 78.4017 3.09177   7
  -3  -3   0 81.2200 3.18114   9
  -3  -3   0 80.2979 5.16917   8
  -3  -3   0 78.4689 3.92796   1
   3   3   0 79.7537 4.62802   2
   3   3   0 79.9065 4.85895  11
  -4  -3   0 83.8591 3.67538   7
  -4  -3   0 87.2361 4.68510   1
  -4  -3   0 83.5753 3.13424   9
   4   3   0 87.9624 5.55038  11
   4   3   0 81.9934 5.26633   2
  -5  -3   0 3.67340 1.66838   1
  -5  -3   0 2.61349 0.70574   9
  -5  -3   0 0.33857 1.06400   7
   5   3   0 3.88486 2.18343  11
   5   3   0 0.52068 1.74813   2
  -6  -3   0 66.8869 4.05700   7
  -6  -3   0 61.0154 5.56059   1
   6   3   0 62.2861 6.41138  11
  -7  -3   0 548.416 18.0240   1
   7   3   0 502.404 18.7245  11
  -8  -3   0 19.4536 3.98667   1
   8   3   0 33.1704 5.66617  11
  -9  -3   0 15.8537 4.13838   1
   9   3   0 14.8721 4.36556  11
  10   3   0 6.87715 3.85222  11
  11   3   0 1.68721 3.58768  11
  12  -4   0 0.64619 2.81519  11
  12  -4   0 4.05773 3.45840   6
 -12   4   0 0.03252 4.13563   4
  11  -4   0 3.96774 3.34247   6
  11  -4   0 -0.9783 2.13986  11
 -11   4   0 1.79437 2.59115   4
 -11   4   0 2.08185 2.65533  10
  10  -4   0 2.95639 2.40396  11
  10  -4   0 -3.7943 1.96439   6
  10  -4   0 -0.8277 2.29995  12
 -10   4   0 -0.4246 2.13545  10
   9  -4   0 5.46788 2.58900  11
   9  -4   0 7.10093 2.67391  12
   9  -4   0 1.43257 2.59073   6
  -9   4   0 6.71406 2.64006  10
   8  -4   0 -1.5542 2.00802   6
   8  -4   0 5.41125 2.73367  12
  -8   4   0 7.06858 2.69469  10
   7  -4   0 249.668 11.4130   6
   7  -4   0 241.536 11.2690  12
  -7   4   0 265.279 10.5839  10
   6  -4   0 51.1879 5.41086  12
   6  -4   0 47.4500 5.07864   6
  -6   4   0 52.4984 4.93288  10
   5  -4   0 239.099 9.66847   6
   5  -4   0 239.679 9.78528  12
  -5   4   0 245.574 9.42921  10
   4  -4   0 156.421 6.53735   1
   4  -4   0 171.826 7.42709  12
   4  -4   0 176.421 7.50485   6
  -4   4   0 166.995 7.21272  10
  -4   4   0 165.209 7.02347   3
   3  -4   0 52.9997 1.87332  14
   3  -4   0 51.6254 3.00437   1
   3  -4   0 50.8324 3.58301  12
   3  -4   0 52.4744 3.14074   1
   3  -4   0 48.8814 3.42266   6
  -3   4   0 45.1926 3.51721   3
  -3   4   0 48.2899 3.62302  10
   2  -4   0 81.8870 3.45155   1
   2  -4   0 74.1100 4.21560   6
   2  -4   0 85.9185 2.84799   8
   2  -4   0 88.0720 3.56774   1
   2  -4   0 86.6682 3.29980  14
   2  -4   0 83.4531 4.50365  12
  -2   4   0 90.9236 4.73370   3
   1  -4   0 87.7427 3.06794   1
   1  -4   0 83.3097 3.04304   1
   1  -4   0 84.3288 4.41856  12
   1  -4   0 82.5607 3.03966  13
   1  -4   0 84.3326 3.85468  14
   1  -4   0 76.5066 3.53765   4
   1  -4   0 86.2336 3.55155   8
   1  -4   0 83.7225 4.26275   6
   0  -4   0 21.8765 2.41093   8
   0  -4   0 22.8974 1.41318   1
   0  -4   0 18.6461 2.29504  14
   0  -4   0 22.7115 1.75519  13
   0  -4   0 20.6601 1.60542   4
   0  -4   0 22.1424 1.36296   1
  -1  -4   0 21.1192 2.03244  10
  -1  -4   0 21.1643 1.65165   4
  -1  -4   0 20.4809 1.51206   1
  -1  -4   0 21.9673 1.56831   1
  -1  -4   0 20.2538 2.70660  14
  -1  -4   0 20.9476 2.65507   8
  -2  -4   0 376.975 12.9863  14
  -2  -4   0 392.471 10.0045   7
  -2  -4   0 399.518 10.1178  10
  -2  -4   0 397.235 10.7701   1
  -2  -4   0 409.518 10.7834   1
  -2  -4   0 405.434 10.7309   4
  -2  -4   0 395.604 13.0935   8
  -3  -4   0 4.34644 1.83385   8
  -3  -4   0 7.95562 1.44577   9
  -3  -4   0 6.85779 1.04947   7
  -3  -4   0 4.88846 1.46007   1
  -3  -4   0 5.92407 1.46014   1
   3   4   0 7.06772 2.21958  11
   3   4   0 11.2241 2.41450   2
  -4  -4   0 7.55304 2.60432   8
  -4  -4   0 6.32042 1.25670   7
  -4  -4   0 7.84408 1.34715   9
  -4  -4   0 8.02053 1.90133   1
   4   4   0 7.95251 2.60626  11
   4   4   0 7.51287 2.25073   2
  -5  -4   0 14.9634 2.70757   1
  -5  -4   0 15.5946 1.63855   9
  -5  -4   0 20.2758 2.15502   7
   5   4   0 19.2881 3.68844  11
  -6  -4   0 4.47043 2.17918   1
   6   4   0 3.05816 2.41423  11
  -7  -4   0 8.87502 2.79656   1
   7   4   0 7.85407 3.29088  11
  -8  -4   0 83.7640 7.78380   1
   8   4   0 85.5291 8.93029  11
  -9  -4   0 13.7608 4.13308   1
   9   4   0 9.31042 3.94647  11
 -10  -4   0 -1.1948 2.54489   1
  10   4   0 4.22761 3.62805  11
 -11  -4   0 26.8934 5.85735   1
  11   4   0 19.2861 5.79508  11
  12  -5   0 47.0494 6.99369  11
  12  -5   0 51.1638 8.08201   6
 -12   5   0 45.8725 7.87307   4
  11  -5   0 3.50254 2.90376  11
  11  -5   0 2.03261 3.29512   6
 -11   5   0 9.16378 3.74692   4
 -11   5   0 5.37331 2.81404  10
  10  -5   0 13.8165 3.67250  12
  10  -5   0 12.8510 4.11209   6
  10  -5   0 16.5404 3.96429  11
 -10   5   0 6.75986 3.35726   4
 -10   5   0 13.9236 3.68961  10
   9  -5   0 2.70590 2.59414  12
   9  -5   0 7.36758 3.31358   6
  -9   5   0 8.76698 3.08406  10
   8  -5   0 87.3146 7.11817  12
   8  -5   0 61.1216 6.85378   6
  -8   5   0 74.2847 6.92917  10
   7  -5   0 4.07388 2.45273   6
   7  -5   0 1.85554 1.81916  12
  -7   5   0 0.46788 1.93723  10
   6  -5   0 44.9076 5.07396   6
   6  -5   0 40.8161 4.44390   1
   6  -5   0 37.2061 4.54486  12
  -6   5   0 32.9641 4.32454  10
   5  -5   0 325.256 11.2704   1
   5  -5   0 330.842 12.2189   6
   5  -5   0 311.360 12.1947  12
  -5   5   0 337.782 12.1065  10
   4  -5   0 12.2674 2.59824   6
   4  -5   0 10.1069 2.24399  12
   4  -5   0 10.4581 1.97356   1
  -4   5   0 12.7167 2.61314  10
  -4   5   0 14.2740 2.69571   3
   3  -5   0 424.758 9.46947   8
   3  -5   0 434.272 11.9633   1
   3  -5   0 414.946 10.5344  14
   3  -5   0 413.891 13.4247   6
   3  -5   0 428.919 11.8492   1
   3  -5   0 426.818 13.6190  12
   3  -5   0 410.101 9.37612   8
  -3   5   0 412.825 13.4047   3
   2  -5   0 17.4572 1.55910  13
   2  -5   0 23.5234 2.06758   1
   2  -5   0 13.8217 1.56956   8
   2  -5   0 17.3784 2.63877  12
   2  -5   0 18.2485 2.71051   6
   2  -5   0 17.9167 1.82243   1
   2  -5   0 16.2988 1.90255  14
   1  -5   0 183.121 5.65893  13
   1  -5   0 175.009 5.41784   1
   1  -5   0 193.054 6.52789   8
   1  -5   0 177.345 7.35335   6
   1  -5   0 186.398 7.62947  12
   1  -5   0 181.182 5.42414   1
   1  -5   0 167.594 6.59936  14
   0  -5   0 40.5981 2.08834   1
   0  -5   0 44.0450 3.45062  14
   0  -5   0 49.0607 2.24325   1
   0  -5   0 46.3341 2.62932   4
   0  -5   0 36.5493 3.06254   8
  -1  -5   0 76.7992 3.16750   1
  -1  -5   0 66.0612 3.00952   1
  -1  -5   0 69.1764 3.28455   4
  -1  -5   0 75.3744 4.80518   8
  -1  -5   0 69.3345 4.75911  14
  -2  -5   0 105.726 6.26476  14
  -2  -5   0 114.826 6.61661   8
  -2  -5   0 107.046 4.48015   1
  -2  -5   0 111.007 4.48127   1
  -2  -5   0 108.683 4.04141   7
  -3  -5   0 6.71971 1.12261   7
  -3  -5   0 7.43260 1.62349   1
  -3  -5   0 4.98081 1.38936   1
  -3  -5   0 4.57906 1.97315  14
  -3  -5   0 3.58926 1.90471   8
   3   5   0 6.28514 2.52248  11
  -4  -5   0 120.598 7.97370   8
  -4  -5   0 130.114 6.22495   1
  -4  -5   0 135.060 4.53606   7
   4   5   0 142.785 8.13678  11
  -5  -5   0 241.777 12.3016   8
  -5  -5   0 244.597 7.16667   7
  -5  -5   0 270.837 10.1464   1
   5   5   0 228.939 11.4626  11
  -6  -5   0 3.90946 2.26207   1
   6   5   0 9.40328 3.35993  11
  -7  -5   0 0.51755 1.89581   1
   7   5   0 -4.6137 1.64244  11
  -8  -5   0 13.2948 3.64744   1
   8   5   0 21.1462 5.12119  11
  -9  -5   0 1.98739 2.49546   1
   9   5   0 1.87148 3.66620  11
 -10  -5   0 26.7920 5.55565   1
  10   5   0 16.9848 5.88132  11
  12  -6   0 19.1977 6.07855   6
  12  -6   0 14.4474 4.72039  11
 -12   6   0 21.7536 5.27738  10
 -12   6   0 15.6348 5.56643   4
  11  -6   0 5.12584 3.93119   6
  11  -6   0 2.70283 2.83112  11
 -11   6   0 0.77820 2.76698  10
  10  -6   0 2.91793 3.11569  12
  10  -6   0 7.10168 3.21694   6
 -10   6   0 4.52090 2.79067  10
   9  -6   0 2.02070 2.23585  12
   9  -6   0 -1.6146 2.26664   6
  -9   6   0 0.06182 1.56207  10
   8  -6   0 -1.5346 1.99159   6
   8  -6   0 0.61600 1.86815  12
  -8   6   0 1.92370 2.38487  10
   7  -6   0 54.4698 6.08467   6
   7  -6   0 51.8227 6.02022  12
   7  -6   0 45.7116 5.17784   1
  -7   6   0 40.9660 5.37775  10
   6  -6   0 0.89303 1.97738   6
   6  -6   0 3.49685 2.09859  12
   6  -6   0 0.73491 1.73394   1
  -6   6   0 1.97958 1.81420  10
   5  -6   0 -0.8004 1.21020   1
   5  -6   0 -1.7113 1.47314  12
   5  -6   0 1.40979 1.66382   6
  -5   6   0 0.09172 1.37516  10
  -5   6   0 0.43798 1.64466   3
   4  -6   0 320.453 12.1163  12
   4  -6   0 323.029 10.5545   1
   4  -6   0 318.429 8.09280  14
   4  -6   0 315.234 11.8622   6
  -4   6   0 315.743 11.9826   3
   3  -6   0 82.8303 3.80670  14
   3  -6   0 93.9072 5.67825  12
   3  -6   0 81.2753 4.10027   1
   3  -6   0 86.1217 3.09179   8
   3  -6   0 84.1615 5.37385   6
   3  -6   0 94.4256 4.42618   1
  -3   6   0 82.2494 5.51380   3
   2  -6   0 47.6139 2.88416   8
   2  -6   0 47.9951 3.27393  14
   2  -6   0 48.0281 2.49366  13
   2  -6   0 47.2633 4.58129   6
   2  -6   0 47.4448 4.59561  12
   2  -6   0 48.8685 2.75969   1
   2  -6   0 48.6688 2.81474   1
   1  -6   0 324.834 10.3424   8
   1  -6   0 333.702 11.8692  12
   1  -6   0 327.390 8.87851   1
   1  -6   0 326.082 8.91959   1
   1  -6   0 319.891 10.7984  14
   1  -6   0 324.599 11.6377   6
   0  -6   0 25.0403 3.36596  14
   0  -6   0 30.6892 3.60801   8
   0  -6   0 23.8360 1.77765   1
   0  -6   0 21.4154 1.89517   1
  -1  -6   0 123.617 4.58385   1
  -1  -6   0 120.956 6.71201  14
  -1  -6   0 123.884 6.80254   8
  -1  -6   0 118.620 4.54056   1
  -2  -6   0 124.822 5.08776   1
  -2  -6   0 128.470 7.39845   8
  -2  -6   0 122.759 5.03695   1
  -2  -6   0 135.645 7.56573  14
  -2  -6   0 123.101 4.76419   7
  -3  -6   0 3.52057 1.40425   1
  -3  -6   0 4.97473 2.85225   8
  -3  -6   0 8.13895 1.32620   7
  -3  -6   0 2.27353 1.31808   1
  -3  -6   0 6.13899 2.43016  14
  -4  -6   0 2.96424 2.69511  14
  -4  -6   0 1.27667 1.40929   1
  -4  -6   0 -0.1388 2.26485   8
  -4  -6   0 0.70318 0.82139   7
   4   6   0 -0.4024 2.03446  11
  -5  -6   0 320.405 11.8342   1
  -5  -6   0 319.175 15.1431   8
   5   6   0 359.834 15.0068  11
  -6  -6   0 9.98331 3.65588   8
  -6  -6   0 6.37021 2.38314   1
   6   6   0 5.16668 3.04567  11
  -7  -6   0 6.77318 2.56493   1
   7   6   0 6.51435 3.36932  11
  -8  -6   0 13.6378 3.83957   1
   8   6   0 23.1558 5.51288  11
  -9  -6   0 4.31358 3.19865   1
   9   6   0 -2.3467 2.63219  11
 -10  -6   0 -0.2518 3.09638   1
  10   6   0 0.11362 3.84923  11
  12  -7   0 1.76389 3.64038   6
  12  -7   0 0.05163 3.17437  11
 -12   7   0 2.24357 3.81153  10
  11  -7   0 8.94334 3.88445   6
 -11   7   0 11.0572 4.00278  10
  10  -7   0 4.53367 3.41301   6
 -10   7   0 1.34957 2.66909  10
   9  -7   0 13.1626 4.28288   6
   9  -7   0 26.1894 5.16086  12
  -9   7   0 17.3614 4.31660  10
   8  -7   0 26.2351 5.02634  12
   8  -7   0 28.6711 4.73257   1
   8  -7   0 33.4633 5.51987   6
  -8   7   0 28.7674 5.19781  10
   7  -7   0 1.51112 1.91109   1
   7  -7   0 4.44389 2.08568  12
   7  -7   0 2.42072 2.10117   6
  -7   7   0 -1.8896 1.88652  10
   6  -7   0 57.3169 5.48810   1
   6  -7   0 54.5568 6.10285   6
   6  -7   0 69.2145 6.80345  12
  -6   7   0 78.6047 7.20036  10
   5  -7   0 125.819 7.78187  12
   5  -7   0 135.338 6.65618   1
   5  -7   0 124.391 7.60685   6
  -5   7   0 120.438 7.62909  10
  -5   7   0 124.326 7.69326   3
   4  -7   0 77.4410 4.67049   1
   4  -7   0 84.1884 5.77348   6
   4  -7   0 73.0345 3.36632  14
   4  -7   0 79.5258 4.42698   1
   4  -7   0 70.0450 5.50033  12
  -4   7   0 79.4033 5.99749   3
   3  -7   0 7.37987 1.67252  14
   3  -7   0 10.7876 2.66135  12
   3  -7   0 10.6419 1.84372   1
   3  -7   0 11.9336 1.62763   8
   3  -7   0 11.2040 1.99105   1
   3  -7   0 11.6105 2.87050   6
   2  -7   0 118.019 5.71581  14
   2  -7   0 112.059 4.57682   1
   2  -7   0 118.171 4.73619   1
   2  -7   0 90.8879 4.07555  13
   2  -7   0 110.829 6.64616   6
   2  -7   0 111.384 6.70178  12
   2  -7   0 120.675 5.27313   8
   1  -7   0 1.29232 0.88048   1
   1  -7   0 -1.2787 1.35731   6
   1  -7   0 -0.3047 1.40091   8
   1  -7   0 0.11594 1.42262  14
   1  -7   0 2.89494 1.89056  12
   1  -7   0 0.28317 0.75749   1
   0  -7   0 113.078 4.40100   1
   0  -7   0 115.997 6.73551  14
   0  -7   0 118.343 7.06778  12
   0  -7   0 106.293 4.22088   1
   0  -7   0 110.689 6.35531   8
  -1  -7   0 0.44166 1.95040   8
  -1  -7   0 0.92214 0.86193   1
  -1  -7   0 1.99392 2.08211  14
  -1  -7   0 1.42113 0.94176   1
  -2  -7   0 45.8352 2.94428   7
  -2  -7   0 45.9936 5.78937   8
  -2  -7   0 59.1431 6.34311  14
  -2  -7   0 43.5506 3.07398   1
  -2  -7   0 58.1972 3.36855   1
  -3  -7   0 82.5146 4.59385   1
  -3  -7   0 91.5945 7.41693   8
  -3  -7   0 73.0118 7.43200  14
  -3  -7   0 84.4408 3.64747   7
  -4  -7   0 -0.4879 2.34642  14
  -4  -7   0 0.85639 1.47027   1
  -4  -7   0 -0.2919 2.62885   8
  -5  -7   0 -3.2784 2.15544   8
  -5  -7   0 2.09849 1.64253   1
   5   7   0 -0.3923 2.38534  11
  -6  -7   0 25.0966 3.92673   1
  -6  -7   0 22.3040 5.60127   8
   6   7   0 27.9245 5.45072  11
  -7  -7   0 0.24449 2.09423   1
  -7  -7   0 8.29605 4.74015   8
   7   7   0 1.37096 2.83742  11
  -8  -7   0 3.73339 2.93893   1
   8   7   0 0.44813 3.09823  11
  -9  -7   0 6.63986 3.31894   1
   9   7   0 3.22021 4.23645  11
  12  -8   0 0.78876 3.77768   6
 -12   8   0 4.28826 3.72878  10
  11  -8   0 46.0297 8.03160   6
 -11   8   0 33.6406 6.49031  10
  10  -8   0 1.42860 2.94467   6
 -10   8   0 4.11249 3.24951  10
   9  -8   0 44.3253 6.72472  12
   9  -8   0 56.0465 6.81122   1
   9  -8   0 44.6444 7.00115   6
  -9   8   0 40.9299 6.47407  10
   8  -8   0 7.83649 3.48307   6
   8  -8   0 31.1476 5.00017   1
   8  -8   0 22.1639 4.86768  12
  -8   8   0 21.5870 4.53515  10
   7  -8   0 53.3914 6.77247   6
   7  -8   0 53.6798 5.63366   1
   7  -8   0 53.9473 6.59935  12
  -7   8   0 46.4749 6.45502  10
   6  -8   0 21.3389 4.16325   6
   6  -8   0 16.5436 3.11801   1
   6  -8   0 19.7712 3.96612  12
  -6   8   0 23.0977 4.40244  10
   5  -8   0 271.002 12.2417   6
   5  -8   0 287.655 10.6061   1
   5  -8   0 273.922 12.4281  12
  -5   8   0 264.446 12.3214   3
   4  -8   0 8.51336 2.91760   6
   4  -8   0 13.9521 2.48416   1
   4  -8   0 9.32240 1.74878  14
   4  -8   0 7.29330 2.81147  12
  -4   8   0 14.9228 3.33684   3
   3  -8   0 19.0333 2.45032   1
   3  -8   0 14.1666 3.32375   6
   3  -8   0 18.2842 2.50731   1
   3  -8   0 15.2978 3.49636  12
   3  -8   0 20.2695 2.38066   8
   3  -8   0 24.4309 3.01685  14
   2  -8   0 2.01447 2.16975  12
   2  -8   0 1.78157 1.15281   1
   2  -8   0 6.63223 2.29784   6
   2  -8   0 3.86798 1.74565  14
   2  -8   0 4.21616 1.83418   8
   2  -8   0 3.00856 1.27567   1
   1  -8   0 27.6219 3.65574   8
   1  -8   0 28.2782 2.57646   1
   1  -8   0 19.3221 3.86764  12
   1  -8   0 24.4360 2.36840   1
   1  -8   0 23.0337 3.99007   6
   1  -8   0 27.9224 3.91871  14
   0  -8   0 42.3206 2.66156   1
   0  -8   0 42.5982 2.77289   1
   0  -8   0 46.6723 5.62110  12
   0  -8   0 43.8246 5.09807   8
   0  -8   0 40.0242 5.04507  14
  -1  -8   0 108.363 4.68003   1
  -1  -8   0 104.040 7.39058  14
  -1  -8   0 102.060 7.37225   8
  -2  -8   0 12.5141 3.74583   8
  -2  -8   0 16.0203 4.11318  14
  -2  -8   0 11.0358 1.94601   1
  -2  -8   0 12.0668 1.96055   7
  -3  -8   0 95.5848 5.22956   1
  -3  -8   0 111.438 8.60044   8
  -3  -8   0 116.330 8.69169  14
  -4  -8   0 48.5840 7.24413   8
  -4  -8   0 64.6875 4.57788   1
  -4  -8   0 67.9111 8.03297  14
  -5  -8   0 3.25221 3.42181   8
  -5  -8   0 6.16473 2.31651   1
  -5  -8   0 8.66871 3.87087  14
   5   8   0 6.02801 3.00063  11
  -6  -8   0 0.96885 3.63535   8
  -6  -8   0 3.90395 2.19245   1
   6   8   0 6.23131 3.81366  11
  -7  -8   0 11.3906 3.31450   1
  -7  -8   0 14.5516 5.67782   8
   7   8   0 11.3171 4.74252  11
  -8  -8   0 15.9219 6.27293   8
  -8  -8   0 10.8389 3.76458   1
   8   8   0 11.3599 4.88654  11
  11  -9   0 -5.0063 2.71595   6
  11  -9   0 1.94666 3.33012   1
 -11   9   0 -1.4056 3.07686  10
  10  -9   0 -1.3633 2.74376   1
  10  -9   0 4.42319 3.84542   6
 -10   9   0 -1.0947 3.32739  10
   9  -9   0 9.33036 3.61318   6
   9  -9   0 7.89529 3.62665   1
  -9   9   0 15.9695 4.92033  10
   8  -9   0 43.1268 6.56156  12
   8  -9   0 42.0038 5.91589   1
   8  -9   0 50.6964 7.32468   6
  -8   9   0 35.2340 5.97890  10
   7  -9   0 39.8609 5.20947   1
   7  -9   0 27.2340 5.30692  12
   7  -9   0 33.6857 5.87875   6
  -7   9   0 34.6943 5.92892  10
   6  -9   0 2.00073 2.55615   6
   6  -9   0 -3.5509 1.88413  12
   6  -9   0 0.14041 1.91523   1
  -6   9   0 -1.3263 2.08347   3
   5  -9   0 21.5601 3.37466   1
   5  -9   0 19.7907 4.37560  12
   5  -9   0 24.5058 4.37297   6
  -5   9   0 19.5712 4.32263   3
   4  -9   0 -2.7667 1.00234   1
   4  -9   0 1.21856 2.33320  12
   4  -9   0 -1.5658 0.96464  14
   4  -9   0 1.42994 2.06602   6
   3  -9   0 11.3243 3.06264  12
   3  -9   0 13.5903 3.61686   6
   3  -9   0 7.96881 1.89122   8
   3  -9   0 6.07869 2.06078  14
   3  -9   0 9.79929 2.02813   1
   2  -9   0 25.1089 4.49859   6
   2  -9   0 24.2720 2.71697   1
   2  -9   0 18.6743 3.89767  12
   2  -9   0 25.1540 3.47782   8
   2  -9   0 23.5850 3.50110  14
   1  -9   0 15.3527 3.59477  12
   1  -9   0 17.3464 3.39753  14
   1  -9   0 16.2833 2.16645   1
   1  -9   0 12.8812 3.57591   6
   1  -9   0 21.3499 3.70099   8
   0  -9   0 64.4440 6.57616  14
   0  -9   0 67.4809 3.62655   1
   0  -9   0 59.5879 6.17199   8
   0  -9   0 56.6916 6.41690  12
  -1  -9   0 1.41257 1.25373   1
  -1  -9   0 -1.9723 1.89126  14
  -1  -9   0 -1.4969 1.84589   8
  -1  -9   0 0.53709 1.56496  12
  -2  -9   0 2.10860 2.69551   8
  -2  -9   0 0.66842 1.17438   1
  -2  -9   0 2.38284 2.88012  14
  -3  -9   0 90.8987 9.37870   8
  -3  -9   0 80.5616 8.68497  14
  -3  -9   0 81.2432 4.90274   1
  -4  -9   0 8.91179 4.12875  14
  -4  -9   0 15.5364 2.83608   1
  -4  -9   0 18.3984 4.92260   8
  -5  -9   0 38.5201 7.40669   8
  -5  -9   0 45.0752 5.00538   1
  -6  -9   0 8.38626 4.29184   8
  -6  -9   0 13.2462 3.33189   1
   6   9   0 6.73626 4.08740  11
  -7  -9   0 6.60099 3.02426   1
  -7  -9   0 11.4609 5.55832   8
   7   9   0 7.86635 4.36903  11
  11 -10   0 4.78449 3.88263   1
  11 -10   0 -0.8830 3.54068   6
 -11  10   0 4.09227 4.08982  10
  10 -10   0 -0.5223 3.14797   6
  10 -10   0 2.63635 3.28552   1
 -10  10   0 1.63432 2.99489  10
   9 -10   0 -0.5977 2.77538   6
   9 -10   0 -1.2065 3.01870   1
  -9  10   0 -1.1823 3.15505  10
   8 -10   0 169.386 9.91721   1
   8 -10   0 185.763 11.9050   6
  -8  10   0 173.987 11.5018  10
   7 -10   0 64.5099 6.55884   1
   7 -10   0 36.3545 6.35116   6
   7 -10   0 58.4211 7.50661  12
  -7  10   0 47.4655 7.19689  10
   6 -10   0 26.2669 5.28188   6
   6 -10   0 24.4577 4.10385   1
   6 -10   0 27.1221 5.17255  12
  -6  10   0 24.1795 5.08474   3
   5 -10   0 32.2891 5.56827  12
   5 -10   0 30.1240 3.98648   1
   5 -10   0 39.0546 5.95804   6
  -5  10   0 31.7494 5.38100   3
   4 -10   0 43.0184 4.24428   1
   4 -10   0 34.7161 5.54704  12
   4 -10   0 34.8889 5.67184   6
   4 -10   0 29.4123 3.51757  14
   3 -10   0 0.66150 1.23700   1
   3 -10   0 0.13443 2.05402   6
   3 -10   0 4.58159 2.10338  14
   3 -10   0 -0.7699 1.38899  12
   2 -10   0 8.11306 1.88900   1
   2 -10   0 6.33145 2.32288   8
   2 -10   0 8.39989 2.59499  14
   2 -10   0 6.74007 2.76397   6
   2 -10   0 6.81841 3.13124  12
   1 -10   0 30.0543 4.49101   8
   1 -10   0 26.8928 2.81489   1
   1 -10   0 28.8178 5.35524   6
   1 -10   0 33.0660 4.79943  14
   1 -10   0 28.5904 4.74323  12
   0 -10   0 22.5125 2.59409   1
   0 -10   0 28.7381 4.90709   8
   0 -10   0 22.9978 4.53157  14
   0 -10   0 26.6675 4.85351  12
  -1 -10   0 13.1738 4.13749  14
  -1 -10   0 13.5409 2.21553   1
  -1 -10   0 16.0670 4.16845  12
  -1 -10   0 18.1752 4.31229   8
  -2 -10   0 17.6512 4.69738  14
  -2 -10   0 23.6818 5.16300   8
  -2 -10   0 16.3107 2.67463   1
  -3 -10   0 23.9496 5.81047  14
  -3 -10   0 23.9743 3.30086   1
  -3 -10   0 38.4177 6.99155   8
  -4 -10   0 43.5080 7.75341   8
  -4 -10   0 36.3450 4.28667   1
  -5 -10   0 6.43776 2.56760   1
  -5 -10   0 3.83482 4.27937   8
  -6 -10   0 -1.0808 3.83451   8
  -6 -10   0 -3.4640 1.81941   1
   6  10   0 5.31028 3.93757  11
  10 -11   0 -0.1475 2.93082   1
  10 -11   0 -1.0990 3.67204   6
 -10  11   0 14.9575 4.98990  10
   9 -11   0 -2.8300 2.52881   1
   9 -11   0 1.21366 2.38034   6
  -9  11   0 -4.8852 3.03951  10
   8 -11   0 -0.9026 2.47667   1
   8 -11   0 1.04975 2.66431   6
  -8  11   0 7.64942 4.39147  10
   7 -11   0 7.68606 3.64848   6
   7 -11   0 8.87996 3.16394   1
   6 -11   0 15.5216 4.45920  12
   6 -11   0 23.7195 3.98168   1
   6 -11   0 23.5352 5.30797   6
  -6  11   0 22.9774 5.10305   3
   5 -11   0 16.7541 4.71412  12
   5 -11   0 14.7015 3.01895   1
   5 -11   0 11.5696 3.97982   6
   4 -11   0 15.7520 4.42492   6
   4 -11   0 21.7960 3.25917   1
   4 -11   0 19.5956 4.70714  12
   3 -11   0 15.4620 2.58733   1
   3 -11   0 13.0380 3.06885  14
   3 -11   0 4.97504 3.15483  12
   3 -11   0 13.5020 3.62217   6
   2 -11   0 7.15774 1.73348   1
   2 -11   0 4.04349 2.67019  12
   2 -11   0 2.02826 2.28162  14
   2 -11   0 1.91633 2.91034   6
   1 -11   0 12.3252 3.47596  14
   1 -11   0 11.6278 2.05807   1
   1 -11   0 17.9224 3.96111   8
   1 -11   0 7.67511 3.64357  12
   1 -11   0 13.1880 4.06721   6
   0 -11   0 14.6170 4.39061   6
   0 -11   0 11.7792 3.55845   8
   0 -11   0 22.3951 4.75059  14
   0 -11   0 14.5453 2.26020   1
   0 -11   0 15.5980 4.45397  12
  -1 -11   0 8.02801 1.93187   1
  -1 -11   0 3.31538 3.22648  12
  -1 -11   0 6.10396 3.39261   8
  -1 -11   0 13.3703 4.26507  14
  -2 -11   0 -1.0631 2.77666  14
  -2 -11   0 1.33766 3.14659   8
  -2 -11   0 0.47004 1.40322   1
  -3 -11   0 6.26379 2.14437   1
  -3 -11   0 5.09133 4.44610   8
  -4 -11   0 -2.1916 3.82264   8
  -4 -11   0 1.26355 1.94990   1
  -5 -11   0 7.18976 2.78596   1
  -5 -11   0 7.48196 5.05769   8
   9 -12   0 0.43318 4.01085   6
   9 -12   0 0.00790 3.17660   1
  -9  12   0 -2.7443 2.43459  10
   8 -12   0 13.9478 3.89976   1
   8 -12   0 15.3143 5.28572   6
   7 -12   0 -0.1975 1.92451   1
   7 -12   0 -1.1198 2.66937   6
   6 -12   0 0.97126 2.14618   1
   6 -12   0 5.20291 3.53753   6
  -6  12   0 4.76420 3.44060   3
   5 -12   0 11.6773 2.91761   1
   5 -12   0 19.2576 4.84910   6
   4 -12   0 8.71274 4.09817   6
   4 -12   0 8.71686 2.44487   1
   3 -12   0 4.99076 3.62383   6
   3 -12   0 5.17973 1.81219   1
   2 -12   0 3.50891 3.38725   6
   2 -12   0 0.09490 2.23127  14
   2 -12   0 1.16340 1.51958   1
   1 -12   0 9.19572 2.04883   1
   1 -12   0 11.2215 4.41386   6
   1 -12   0 13.6851 4.02555  14
   0 -12   0 45.0533 7.43356   6
   0 -12   0 37.4887 3.45543   1
   0 -12   0 25.8764 5.51037  14
   0 -12   0 36.9982 5.95238   8
  -1 -12   0 13.4702 4.65467   8
  -1 -12   0 9.74653 3.82931  14
  -2 -12   0 -0.8350 3.28926   8
  -3 -12   0 3.20483 4.00279   8
  -4 -12   0 15.2031 6.04544   8
   8 -13   0 5.61345 3.57639   1
   8 -13   0 8.52903 4.71788   6
   7 -13   0 3.36605 2.75684   1
   7 -13   0 3.48327 3.66603   6
   6 -13   0 7.22630 3.00534   1
   6 -13   0 15.5875 5.03333   6
  -6  13   0 2.90604 3.61610   3
   5 -13   0 0.41222 1.98417   1
   5 -13   0 3.47755 3.73059   6
   4 -13   0 2.04781 1.77954   1
   4 -13   0 9.24461 4.26373   6
   3 -13   0 0.06928 1.61662   1
   3 -13   0 -0.2895 3.09032   6
   2 -13   0 2.73446 3.03321   6
   1 -13   0 42.3044 7.29372   6
   0 -13   0 -2.2553 3.13500   6
  -1 -13   0 6.75790 4.75626   6
  -1 -13   0 10.2578 4.13904   8
  -2 -13   0 -0.9385 3.38739   8
   6 -14   0 13.6675 3.67439   1
   6 -14   0 15.5388 5.38053   6
   5 -14   0 1.59013 2.24264   1
   5 -14   0 2.75094 3.56686   6
   4 -14   0 -5.1599 2.83922   6
   3 -14   0 2.47362 4.16623   6
   2 -14   0 4.19776 4.22304   6
   1 -14   0 -0.4932 3.42624   6
   0 -14   1 24.8056 6.63976   6
   1 -14   1 0.75676 3.28273   6
   2 -14   1 2.92835 3.75429   6
   3 -14   1 2.34841 3.93120   6
   4 -14   1 -4.2016 2.79189   6
   5 -14   1 4.48389 3.96703   6
   6 -14   1 -2.8997 2.88499   6
   6 -14   1 -3.0872 2.20796   1
  -3 -13   1 12.2620 5.27795   8
  -2 -13   1 10.0648 5.43086   8
  -1 -13   1 7.22508 4.49771   8
  -1 -13   1 7.82484 4.43701   6
   0 -13   1 3.09946 3.42255  14
   0 -13   1 1.69822 3.91502   6
   1 -13   1 8.28647 4.30406   6
   2 -13   1 -0.1537 3.23222   6
   3 -13   1 2.59914 1.32379   1
   3 -13   1 1.58381 3.22963   6
   4 -13   1 10.3598 2.56380   1
   4 -13   1 8.95266 4.65546   6
   5 -13   1 6.81118 4.23661   6
   5 -13   1 7.65481 2.62897   1
   6 -13   1 27.1953 4.32134   1
   6 -13   1 22.2727 5.94389   6
   7 -13   1 12.8541 4.85719   6
   7 -13   1 -3.2267 2.28179   1
   8 -13   1 0.08629 2.76152   1
   8 -13   1 -0.2807 3.49468   6
  -4 -12   1 -1.8081 4.56072   8
  -3 -12   1 13.2935 5.63313   8
  -1 -12   1 1.31824 2.87645  14
  -1 -12   1 -1.8178 3.08392   8
   0 -12   1 2.69406 3.00973   8
   0 -12   1 5.48531 3.14537  14
   0 -12   1 2.76144 3.55303   6
   1 -12   1 28.0876 5.80088   6
   1 -12   1 19.3281 4.33017  14
   1 -12   1 22.0930 2.45517   1
   2 -12   1 25.4533 2.82313   1
   2 -12   1 37.3484 6.11577  12
   2 -12   1 25.0676 5.53701   6
   3 -12   1 -0.7486 2.84446  12
   3 -12   1 2.26109 3.21538   6
   3 -12   1 -0.5033 1.24223   1
   4 -12   1 -1.5847 2.71885   6
   4 -12   1 3.92638 1.86415   1
   4 -12   1 8.07045 4.53791  12
   5 -12   1 1.63001 1.80522   1
   5 -12   1 2.02079 2.96578   6
   6 -12   1 -3.3906 2.07750   6
   6 -12   1 -2.6254 1.74945   1
   7 -12   1 7.17254 2.92104   1
   7 -12   1 7.86087 4.01603   6
  -8  12  -1 13.2028 5.21881  10
   8 -12   1 10.9878 4.41119   6
   8 -12   1 18.0795 4.31589   1
   9 -12   1 66.9706 8.00088   1
   9 -12   1 76.7342 10.2381   6
  -6 -11   1 1.38889 4.58813   8
  -6 -11   1 6.25741 2.73060   1
  -5 -11   1 42.2428 4.75214   1
  -5 -11   1 47.9734 8.85611   8
  -4 -11   1 14.9526 2.87446   1
  -4 -11   1 19.8923 5.93848   8
  -3 -11   1 2.33299 1.61628   1
  -3 -11   1 2.48062 3.59913   8
  -2 -11   1 189.310 12.3037  14
  -2 -11   1 207.903 12.4467   8
  -2 -11   1 200.198 7.35278   1
  -1 -11   1 3.47181 1.30521   1
  -1 -11   1 2.22108 3.15092   8
  -1 -11   1 4.00026 3.20058  14
  -1 -11   1 -1.3859 1.47342  12
   0 -11   1 10.5106 3.75961   8
   0 -11   1 9.61920 1.69608   1
   0 -11   1 7.86455 3.15779  14
   0 -11   1 10.1447 3.77964  12
   0 -11   1 9.70551 3.84683   6
   1 -11   1 -0.9947 2.29089  14
   1 -11   1 2.45731 2.68426   6
   1 -11   1 0.06748 2.05929   8
   1 -11   1 0.24336 1.89402  12
   1 -11   1 -1.0553 0.95594   1
   2 -11   1 0.06289 1.97357  14
   2 -11   1 1.14845 1.99063   8
   2 -11   1 0.95813 1.16161   1
   2 -11   1 -0.5785 2.47201   6
   2 -11   1 -2.3304 1.10925  12
   3 -11   1 0.64919 1.87232  14
   3 -11   1 1.01997 2.56261  12
   3 -11   1 -0.1800 2.25577   6
   3 -11   1 -2.7304 0.97664   1
   4 -11   1 22.0453 4.88609  12
   4 -11   1 19.2016 4.63189   6
   4 -11   1 13.1095 2.58314   1
   5 -11   1 54.3793 7.37586  12
   5 -11   1 71.6168 8.31062   6
   5 -11   1 64.7265 5.63278   1
   6 -11   1 23.7730 3.93081   1
   6 -11   1 25.0308 5.25387  12
   6 -11   1 24.7769 5.42946   6
   7 -11   1 21.9880 4.25779   1
   7 -11   1 19.8166 5.23306   6
  -8  11  -1 15.6786 4.62269  10
   8 -11   1 4.97453 3.62756   6
   8 -11   1 5.66287 3.16745   1
  -9  11  -1 19.4250 5.23230  10
   9 -11   1 23.6795 5.06181   1
   9 -11   1 16.6128 5.04457   6
 -10  11  -1 4.71388 4.47333  10
  10 -11   1 -1.3021 2.89513   1
  10 -11   1 -2.6420 3.44852   6
   7  10  -1 -4.9424 3.15997  11
  -7 -10   1 -1.7847 4.06318   8
  -7 -10   1 -0.4341 2.26998   1
  -6 -10   1 23.6161 3.97140   1
  -6 -10   1 12.7550 5.74786   8
  -5 -10   1 4.44976 3.36219   8
  -5 -10   1 5.30653 2.26438   1
  -4 -10   1 7.74528 2.31566   1
  -4 -10   1 3.27961 3.88303   8
  -3 -10   1 11.1448 4.43833  14
  -3 -10   1 16.0839 2.57934   1
  -3 -10   1 11.4776 4.45663   8
  -2 -10   1 39.8529 6.51779   8
  -2 -10   1 42.1996 3.15000   1
  -2 -10   1 34.5091 6.00099  14
  -1 -10   1 82.6460 3.97371   1
  -1 -10   1 65.7474 7.52921  12
  -1 -10   1 92.7008 8.77875  14
  -1 -10   1 80.2916 8.17614   8
   0 -10   1 1.84046 1.08495   1
   0 -10   1 4.33640 2.78218  12
   0 -10   1 4.29724 2.69221  14
   0 -10   1 -1.3103 2.11497   8
   1 -10   1 0.82519 2.07895   8
   1 -10   1 1.58217 1.02273   1
   1 -10   1 3.88450 2.49027  12
   1 -10   1 0.12295 1.82859  14
   1 -10   1 0.20341 1.90520   6
   2 -10   1 66.2561 7.20354   6
   2 -10   1 77.5906 5.34735   8
   2 -10   1 79.7258 5.62892  14
   2 -10   1 78.0109 7.87166  12
   2 -10   1 82.2969 4.18771   1
   3 -10   1 35.1975 5.33490   6
   3 -10   1 21.9153 4.47631  12
   3 -10   1 26.7941 3.01703   1
   3 -10   1 25.4714 3.57628  14
   3 -10   1 21.2640 2.92202   8
   4 -10   1 1.47589 2.37277   6
   4 -10   1 -0.7048 0.81694  14
   4 -10   1 0.96954 2.31486  12
   4 -10   1 -0.9144 1.11492   1
  -5  10  -1 60.7889 7.09157   3
   5 -10   1 45.7858 6.10080   6
   5 -10   1 62.5380 7.34599  12
   5 -10   1 61.3494 5.48527   1
   6 -10   1 69.8462 7.78652  12
   6 -10   1 61.8550 7.38330   6
   6 -10   1 73.4474 6.37506   1
  -7  10  -1 16.6122 4.37711  10
   7 -10   1 11.5683 3.27651   1
   7 -10   1 21.0645 4.88115   6
   7 -10   1 16.4989 4.70903  12
  -8  10  -1 20.7124 5.21310  10
   8 -10   1 20.2975 4.44096   1
   8 -10   1 24.1696 5.64636   6
  -9  10  -1 6.10817 4.13057  10
   9 -10   1 2.19446 3.10893   1
   9 -10   1 10.4273 4.10522   6
 -10  10  -1 22.0696 5.75633  10
  10 -10   1 16.9687 4.89477   1
  10 -10   1 11.3329 4.81348   6
 -11  10  -1 4.63315 4.26472  10
  11 -10   1 11.5985 4.69845   6
   8   9  -1 -1.3150 3.57169  11
  -8  -9   1 -0.5065 2.46927   1
  -8  -9   1 -1.8765 3.98502   8
   7   9  -1 0.82236 3.50089  11
  -7  -9   1 -5.7362 3.44788   8
  -7  -9   1 -1.7406 1.77591   1
  -6  -9   1 1.36905 3.94024   8
  -6  -9   1 1.69740 1.86329   1
  -5  -9   1 2.36308 3.40683   8
  -5  -9   1 2.31174 1.75224   1
  -4  -9   1 61.8178 8.37650   8
  -4  -9   1 48.8833 4.39375   1
  -4  -9   1 46.9632 7.25432  14
  -3  -9   1 6.39536 1.77148   1
  -3  -9   1 5.23377 2.79460  14
  -3  -9   1 5.88516 3.51510   8
  -2  -9   1 0.70958 1.32054   7
  -2  -9   1 0.83549 1.03198   1
  -2  -9   1 -1.7049 2.47494   8
  -2  -9   1 2.05491 2.57293  14
  -1  -9   1 69.3446 3.51893   1
  -1  -9   1 73.0701 7.29548   8
  -1  -9   1 81.2322 7.66888  14
  -1  -9   1 71.5650 7.26860  12
   0  -9   1 35.8749 2.36268   1
   0  -9   1 30.9216 4.59153  14
   0  -9   1 35.9713 4.91547   8
   0  -9   1 22.5241 4.28595  12
   1  -9   1 26.9073 4.55094  12
   1  -9   1 22.1174 2.23767   1
   1  -9   1 24.8745 3.84816   8
   1  -9   1 29.4466 4.26053  14
   1  -9   1 23.7992 4.37900   6
   2  -9   1 18.5417 2.27170   1
   2  -9   1 24.1840 3.43204  14
   2  -9   1 21.9372 3.91778   6
   2  -9   1 23.6960 4.09402  12
   2  -9   1 19.5710 3.08335   8
   3  -9   1 3.20193 1.46963   1
   3  -9   1 7.80270 1.85544   8
   3  -9   1 5.02567 1.87538  14
   3  -9   1 2.68033 2.42698  12
   3  -9   1 6.04842 2.65136   6
   4  -9   1 10.1896 2.19091   1
   4  -9   1 9.47093 1.84871  14
   4  -9   1 10.0083 3.12997   6
   4  -9   1 11.8028 3.32129  12
  -5   9  -1 25.4351 4.34427   3
   5  -9   1 21.9098 4.16567   6
   5  -9   1 23.1727 4.42409  12
   5  -9   1 17.8412 3.07123   1
  -6   9  -1 44.8554 6.02369  10
   6  -9   1 43.8242 5.79365   6
   6  -9   1 53.2473 5.39357   1
   6  -9   1 40.1384 5.89632  12
  -7   9  -1 3.77911 3.02076  10
   7  -9   1 2.70906 2.25237   6
   7  -9   1 0.16155 2.26290  12
   7  -9   1 4.59093 2.41368   1
  -8   9  -1 39.3592 6.08786  10
   8  -9   1 47.1872 6.75995  12
   8  -9   1 47.6398 7.06449   6
   8  -9   1 41.8849 5.70792   1
  -9   9  -1 41.8809 6.63957  10
   9  -9   1 33.5803 5.70844   1
   9  -9   1 40.4440 6.50698   6
 -10   9  -1 7.37076 4.01680  10
  10  -9   1 7.62423 4.14330   6
  10  -9   1 11.3209 4.05732   1
 -11   9  -1 1.73737 3.54792  10
  11  -9   1 3.33785 3.80218   6
   8   8  -1 -0.0669 2.72151  11
  -8  -8   1 2.23270 4.45070   8
  -8  -8   1 3.69011 2.61983   1
   7   8  -1 58.9323 8.36867  11
  -7  -8   1 53.7545 6.08619   1
  -7  -8   1 49.9661 8.62144   8
   6   8  -1 58.4345 7.82716  11
  -6  -8   1 56.5401 5.72577   1
  -6  -8   1 51.8676 8.19644   8
  -5  -8   1 1.81763 3.29277   8
  -5  -8   1 1.46025 3.09349  14
  -5  -8   1 0.76290 1.53059   1
  -4  -8   1 185.310 11.1582  14
  -4  -8   1 200.654 7.97044   1
  -4  -8   1 177.897 11.4823   8
  -3  -8   1 2.82743 3.03374   8
  -3  -8   1 7.27483 3.05326  14
  -3  -8   1 2.00058 1.17449   1
  -3  -8   1 2.34760 1.30549   7
  -2  -8   1 13.1998 3.76663  14
  -2  -8   1 19.7746 2.20968   1
  -2  -8   1 17.9611 3.90388   8
  -2  -8   1 19.1603 2.67041   7
  -1  -8   1 9.90156 1.52426   1
  -1  -8   1 7.04990 2.81817  14
  -1  -8   1 7.40949 1.34514   1
  -1  -8   1 5.51328 2.69385   8
   0  -8   1 4.70466 1.08793   1
   0  -8   1 2.45556 1.66509  12
   0  -8   1 2.84730 2.00726  14
   0  -8   1 1.63475 2.03412   8
   0  -8   1 4.29770 0.97227   1
   1  -8   1 39.5168 4.25987   8
   1  -8   1 37.5733 2.36230   1
   1  -8   1 38.4163 4.99357   6
   1  -8   1 42.6508 5.11612  12
   1  -8   1 41.6934 4.46771  14
   1  -8   1 39.4758 2.45708   1
   2  -8   1 193.785 9.38298   6
   2  -8   1 203.996 6.86838   1
   2  -8   1 198.994 6.65444   1
   2  -8   1 214.496 8.45828  14
   2  -8   1 213.109 9.88309  12
   2  -8   1 206.510 7.84030   8
   3  -8   1 4.98290 1.54533   1
   3  -8   1 8.96962 2.82239  12
   3  -8   1 5.47207 2.41851   6
   3  -8   1 8.57353 1.93130  14
   3  -8   1 6.65378 1.62998   1
   3  -8   1 5.86677 1.57433   8
  -4   8  -1 0.45134 1.44611   3
   4  -8   1 2.62745 0.64434   8
   4  -8   1 2.54864 1.61997   1
   4  -8   1 2.31104 2.13075   6
   4  -8   1 4.14395 0.85996   8
   4  -8   1 3.50940 1.97846  12
   4  -8   1 3.48054 1.18497  14
  -5   8  -1 67.5579 6.65517   3
   5  -8   1 48.7056 4.62227   1
   5  -8   1 62.1395 6.53076   6
   5  -8   1 55.8690 6.26882  12
  -6   8  -1 87.8782 8.04387  10
   6  -8   1 93.7769 7.05975   6
   6  -8   1 92.3833 7.18886  12
   6  -8   1 87.6092 5.92726   1
  -7   8  -1 5.89541 2.82100  10
   7  -8   1 1.33418 2.57226   6
   7  -8   1 2.90077 2.25219   1
   7  -8   1 1.65786 2.05581  12
  -8   8  -1 21.3222 4.68145  10
   8  -8   1 14.6125 4.36147  12
   8  -8   1 9.96944 3.38922   1
   8  -8   1 13.9211 4.08693   6
  -9   8  -1 4.20834 3.28077  10
   9  -8   1 -0.6938 2.83460  12
   9  -8   1 4.00460 3.27658   6
   9  -8   1 0.06118 2.44036   1
 -10   8  -1 -1.5765 2.67870  10
  10  -8   1 -1.8857 2.51290   6
 -11   8  -1 3.71857 3.46919  10
  11  -8   1 -0.4015 3.35819   6
 -12   8  -1 47.6760 7.68944  10
  12  -8   1 32.6871 7.23488   6
   9   7  -1 17.3999 5.43797  11
  -9  -7   1 25.9687 5.03491   1
   8   7  -1 42.3091 7.35227  11
  -8  -7   1 39.7977 5.57788   1
   7   7  -1 22.5410 5.26834  11
  -7  -7   1 20.6612 5.45073   8
  -7  -7   1 19.9339 3.87781   1
   6   7  -1 10.0004 3.87493  11
  -6  -7   1 9.51273 4.11763   8
  -6  -7   1 3.56898 2.11076   1
  -5  -7   1 -0.8283 2.66164   8
  -5  -7   1 3.18203 1.73711   1
  -4  -7   1 12.2252 3.94708   8
  -4  -7   1 14.4705 2.41520   1
  -4  -7   1 14.3371 3.93744  14
  -4  -7   1 14.0673 1.93096   7
  -3  -7   1 10.2156 1.85058   1
  -3  -7   1 7.36328 3.10164   8
  -3  -7   1 8.42462 1.66550   7
  -3  -7   1 9.69419 2.86307  14
  -2  -7   1 109.616 7.31971   8
  -2  -7   1 113.191 7.25168  14
  -2  -7   1 109.052 4.53999   1
  -2  -7   1 113.555 4.59244   1
  -2  -7   1 107.483 5.07614   7
  -1  -7   1 116.728 7.05801   8
  -1  -7   1 116.459 4.31236   1
  -1  -7   1 120.411 4.31801   1
  -1  -7   1 116.124 7.09416  14
   0  -7   1 -1.0338 1.24467  14
   0  -7   1 -0.1242 0.59248   1
   0  -7   1 0.65178 1.57425  12
   0  -7   1 -1.4302 1.12813   8
   0  -7   1 0.03049 0.56561   1
   1  -7   1 38.2716 3.70735   8
   1  -7   1 36.9257 2.21533   1
   1  -7   1 37.3882 2.17762   1
   1  -7   1 32.2335 4.05495   6
   1  -7   1 42.5601 4.62520  12
   1  -7   1 36.9639 3.97701  14
   2  -7   1 13.3522 2.23308  14
   2  -7   1 14.2158 1.71684   1
   2  -7   1 15.1924 2.95938   6
   2  -7   1 16.1521 1.95193   1
   2  -7   1 14.1676 2.16932   8
   2  -7   1 8.97443 2.44786  12
   3  -7   1 1.38821 1.13175   1
   3  -7   1 1.60058 1.10890   1
   3  -7   1 6.53479 1.48953  14
   3  -7   1 2.76984 1.96218   6
   3  -7   1 1.62274 1.65558  12
   3  -7   1 1.22060 0.91066   8
  -4   7  -1 0.01032 1.41996   3
   4  -7   1 3.63756 1.87266   6
   4  -7   1 3.27723 0.58948   8
   4  -7   1 6.87728 1.86904   1
   4  -7   1 2.45771 0.54030   8
   4  -7   1 2.51061 1.47678   1
   4  -7   1 3.23623 2.14713  12
   4  -7   1 4.40028 0.90120  14
  -5   7  -1 109.033 7.24050  10
   5  -7   1 103.938 5.83611   1
   5  -7   1 105.089 6.99971  12
   5  -7   1 99.1008 6.63481   6
  -6   7  -1 491.805 17.8611  10
   6  -7   1 519.188 17.9223   6
   6  -7   1 540.993 18.5931  12
   6  -7   1 499.706 16.5208   1
  -7   7  -1 1.00625 2.30172  10
   7  -7   1 -2.1553 1.60625   1
   7  -7   1 0.92016 2.13596   6
   7  -7   1 2.68855 2.29453  12
  -8   7  -1 3.26739 2.85382  10
   8  -7   1 6.77136 3.31498  12
   8  -7   1 2.01775 2.18331   6
   8  -7   1 2.60392 2.39814   1
  -9   7  -1 64.3948 7.24904  10
   9  -7   1 60.1151 7.62518   6
   9  -7   1 61.0770 7.69259  12
 -10   7  -1 2.81719 2.86226  10
  10  -7   1 11.0597 4.17151   6
 -11   7  -1 24.9806 5.20838  10
  11  -7   1 21.8607 5.05563  11
  11  -7   1 24.9604 5.77947   6
 -12   7  -1 9.95691 5.05340   4
 -12   7  -1 -0.4466 2.85103  10
  12  -7   1 6.43748 4.45061   6
  10   6  -1 26.3769 6.44932  11
 -10  -6   1 33.3398 6.26157   1
   9   6  -1 28.3622 6.61784  11
  -9  -6   1 19.3345 4.51688   1
   8   6  -1 4.46817 3.69250  11
  -8  -6   1 6.91526 2.90788   1
   7   6  -1 49.7285 7.27002  11
  -7  -6   1 43.7371 5.33044   1
   6   6  -1 141.186 9.61651  11
  -6  -6   1 129.180 10.0862   8
  -6  -6   1 140.214 7.61081   1
   5   6  -1 60.5207 6.90566  11
   5   6  -1 50.9005 6.22757   2
  -5  -6   1 51.1956 4.76708   1
  -5  -6   1 59.1321 7.09162   8
  -5  -6   1 50.4949 3.13643   7
  -4  -6   1 136.088 8.49879  14
  -4  -6   1 131.814 6.15074   1
  -4  -6   1 137.730 5.19754   7
  -4  -6   1 135.095 8.78590   8
  -3  -6   1 39.1502 2.60246  10
  -3  -6   1 40.0492 3.31847   1
  -3  -6   1 41.4249 2.76298   7
  -3  -6   1 35.0781 4.75013  14
  -3  -6   1 31.8765 4.86175   8
  -2  -6   1 16.1876 2.10781   7
  -2  -6   1 13.1683 3.05364   8
  -2  -6   1 12.5022 2.85164  14
  -2  -6   1 17.6726 1.92899   1
  -2  -6   1 16.1220 1.81137   1
  -1  -6   1 145.717 4.78421   1
  -1  -6   1 157.147 7.52926   8
  -1  -6   1 156.537 7.68358  14
  -1  -6   1 151.614 4.79565   1
   0  -6   1 25.9482 3.37704  12
   0  -6   1 26.5784 3.31640   8
   0  -6   1 24.8932 1.52292   1
   0  -6   1 28.0483 3.31637  14
   0  -6   1 28.3458 1.62632   1
   1  -6   1 5.49446 0.96338   1
   1  -6   1 5.58571 1.72810  12
   1  -6   1 6.56198 1.75585  14
   1  -6   1 5.39080 0.97954   1
   1  -6   1 7.77001 1.72180   8
   1  -6   1 6.33931 1.97764   6
   2  -6   1 6.41661 1.48353  14
   2  -6   1 6.95882 1.37735   8
   2  -6   1 7.94704 1.37132   1
   2  -6   1 6.27622 1.21825  13
   2  -6   1 7.88899 1.34028   1
   2  -6   1 11.1770 2.22782  12
   2  -6   1 9.57331 2.13094   6
   3  -6   1 1.05166 1.08150   1
   3  -6   1 1.18380 1.24121  12
   3  -6   1 -0.9945 1.17793   6
   3  -6   1 0.96341 0.78611  14
   3  -6   1 -0.2316 0.90345   1
  -4   6  -1 3.85660 1.82560  10
  -4   6  -1 5.70381 2.03073   3
   4  -6   1 4.49160 1.67679   1
   4  -6   1 6.60408 0.57437   8
   4  -6   1 7.36972 2.22532   6
   4  -6   1 3.57949 1.88900  12
   4  -6   1 8.68207 1.88339   1
  -5   6  -1 97.5042 6.40272  10
   5  -6   1 86.0156 5.31053   1
   5  -6   1 84.2712 5.98896  12
   5  -6   1 76.4983 5.45508   6
  -6   6  -1 138.750 8.08751  10
   6  -6   1 139.484 8.17051  12
   6  -6   1 136.817 7.34317   1
   6  -6   1 153.425 8.31085   6
  -7   6  -1 6.26887 2.76571  10
   7  -6   1 1.00357 1.96248   1
   7  -6   1 1.92397 2.11474  12
   7  -6   1 -0.0342 1.93715   6
  -8   6  -1 108.534 7.59489  10
   8  -6   1 101.193 7.48569   6
   8  -6   1 109.374 8.16193  12
  -9   6  -1 1.01270 2.18401  10
   9  -6   1 1.57280 2.39348   6
   9  -6   1 -0.5589 1.71181  12
 -10   6  -1 8.41127 3.45839  10
 -10   6  -1 7.43648 3.87710   4
  10  -6   1 11.9486 4.71017  12
  10  -6   1 3.75763 2.90957  11
  10  -6   1 14.4193 4.71010   6
 -11   6  -1 24.9555 5.89818   4
 -11   6  -1 23.3260 4.85141  10
  11  -6   1 18.8200 5.60407   6
  11  -6   1 26.5644 5.45201  11
 -12   6  -1 12.8869 5.05355   4
  12  -6   1 17.8436 5.50043   6
  10   5  -1 5.62183 3.65613  11
 -10  -5   1 -1.6713 2.47374   1
   9   5  -1 13.7140 4.42029  11
  -9  -5   1 8.60865 3.59275   1
   8   5  -1 7.78573 3.30819  11
  -8  -5   1 8.05422 2.89894   1
   7   5  -1 24.8649 4.99786  11
  -7  -5   1 22.4995 3.87340   1
   6   5  -1 47.2868 6.00828   2
   6   5  -1 44.4864 5.78360  11
  -6  -5   1 49.4929 3.41839   7
  -6  -5   1 48.4391 5.02505   1
   5   5  -1 36.2937 5.11254   2
   5   5  -1 34.4588 4.97349  11
  -5  -5   1 34.5668 2.75286   7
  -5  -5   1 31.8288 6.15999   8
  -5  -5   1 32.8350 3.78369   1
   4   5  -1 -1.2554 1.08960   2
  -4  -5   1 0.82446 0.99345   7
  -4  -5   1 1.09056 2.09503   8
  -4  -5   1 0.83981 1.27513   1
  -4  -5   1 0.49088 0.85535   9
  -4  -5   1 -1.5812 1.03158   1
  -3  -5   1 57.3783 3.44484   1
  -3  -5   1 69.9966 5.57444  14
  -3  -5   1 64.2281 2.92056  10
  -3  -5   1 69.9797 5.52469   8
  -3  -5   1 60.3685 3.19630   7
  -2  -5   1 0.95155 0.77766   1
  -2  -5   1 0.81986 0.68337   1
  -2  -5   1 -0.1056 0.77344   7
  -2  -5   1 1.53263 0.97695  10
  -2  -5   1 2.95147 1.60983  14
  -2  -5   1 0.24459 1.21813   8
  -1  -5   1 19.8003 1.39867   1
  -1  -5   1 21.3777 3.02715  14
  -1  -5   1 21.6783 1.43906   1
  -1  -5   1 20.2483 2.94620   8
   0  -5   1 3.02893 1.36369  14
   0  -5   1 2.75642 1.39462   8
   0  -5   1 3.05672 0.60073   1
   0  -5   1 3.01291 0.59169   1
   1  -5   1 25.1138 1.50554   1
   1  -5   1 23.5570 2.52023  14
   1  -5   1 27.1690 3.17647   6
   1  -5   1 27.2820 1.58211   1
   1  -5   1 26.8831 1.98963  13
   1  -5   1 27.6855 3.09513  12
   2  -5   1 50.0254 2.66314   1
   2  -5   1 54.6275 3.74144  12
   2  -5   1 49.7015 2.72438  14
   2  -5   1 54.2244 2.69393  13
   2  -5   1 49.2970 2.58189   1
   2  -5   1 55.4264 3.77703   6
  -3   5  -1 2601.81 60.3379   3
   3  -5   1 2668.46 58.0531   1
   3  -5   1 2596.02 60.1919  12
   3  -5   1 2602.62 59.8600   6
   3  -5   1 2614.94 56.0323   8
   3  -5   1 2570.52 58.0755   1
   3  -5   1 2641.26 56.0314  14
  -4   5  -1 242.612 9.73874  10
   4  -5   1 270.635 9.12236   1
   4  -5   1 260.721 6.40734   8
   4  -5   1 261.547 9.83812   6
   4  -5   1 252.102 9.96500  12
  -5   5  -1 134.170 6.87671  10
   5  -5   1 121.786 6.71677   6
   5  -5   1 122.019 3.90811   8
   5  -5   1 116.126 6.73788  12
   5  -5   1 112.983 6.06978   1
  -6   5  -1 50.5497 5.29677  10
   6  -5   1 38.4049 4.39618   1
   6  -5   1 45.7402 5.14715  12
   6  -5   1 41.9022 5.05501   6
  -7   5  -1 2.83261 1.80862  10
   7  -5   1 0.37526 2.05816  12
   7  -5   1 2.85582 2.24560   6
  -8   5  -1 30.9616 4.51058  10
   8  -5   1 36.2018 5.40439  12
   8  -5   1 27.7099 4.94337   6
  -9   5  -1 17.8247 3.88019  10
  -9   5  -1 15.5513 4.38651   4
   9  -5   1 14.3907 3.80956   6
   9  -5   1 21.4447 3.87095  11
   9  -5   1 17.6176 4.20391  12
 -10   5  -1 67.5292 7.05233  10
 -10   5  -1 68.3868 8.50955   4
  10  -5   1 67.9074 8.32498   6
  10  -5   1 71.2775 7.27208  11
  10  -5   1 62.8919 7.80208  12
 -11   5  -1 4.40590 3.85278   4
 -11   5  -1 0.50319 2.49010  10
  11  -5   1 1.54269 2.67740  11
  11  -5   1 2.25513 3.41141   6
 -12   5  -1 7.04412 4.76950   4
  12  -5   1 1.23289 3.75828   6
  12  -5   1 -3.7891 2.93118  11
  11   4  -1 9.24736 4.45307  11
 -11  -4   1 10.5705 4.35802   1
  10   4  -1 15.2526 4.47619  11
 -10  -4   1 12.2332 3.96739   1
   9   4  -1 5.14334 3.61666  11
  -9  -4   1 0.78817 2.57831   1
   8   4  -1 -0.0376 2.02067  11
  -8  -4   1 5.99572 2.50616   1
   7   4  -1 16.6577 3.91007   2
   7   4  -1 14.0570 3.90701  11
  -7  -4   1 15.7475 3.39067   1
  -7  -4   1 16.8242 2.74900   7
   6   4  -1 12.6485 3.44186  11
   6   4  -1 5.72453 2.72842   2
  -6  -4   1 6.97333 2.49413   1
  -6  -4   1 6.45533 1.80915   7
   5   4  -1 12.4246 3.09212  11
   5   4  -1 13.4918 3.17608   2
  -5  -4   1 12.9777 0.89703   9
  -5  -4   1 15.8909 2.78306   1
  -5  -4   1 16.1273 2.28325   7
   4   4  -1 28.4785 3.87465   2
   4   4  -1 29.7726 4.01979  11
  -4  -4   1 30.5566 3.16981   1
  -4  -4   1 29.6285 2.32730   7
  -4  -4   1 28.6736 1.82814   9
  -4  -4   1 34.3700 3.28724   1
   3   4  -1 0.06667 1.04977   2
  -3  -4   1 1.24058 0.80511   9
  -3  -4   1 1.05351 0.78641   7
  -3  -4   1 1.90468 1.02636   1
  -3  -4   1 1.48925 1.34805   8
  -3  -4   1 -0.8545 0.76851   1
  -3  -4   1 2.25499 0.71609  10
  -2  -4   1 33.3236 2.02945   1
  -2  -4   1 32.4253 2.03012  10
  -2  -4   1 29.2392 3.40145   8
  -2  -4   1 25.6855 3.30709  14
  -2  -4   1 29.5502 1.94206   1
  -2  -4   1 31.4202 2.10493   7
  -1  -4   1 244.806 7.36364  10
  -1  -4   1 249.808 7.48119   4
  -1  -4   1 245.455 6.34104   1
  -1  -4   1 231.174 8.49290   8
  -1  -4   1 240.495 8.71110  14
  -1  -4   1 254.001 6.36202   1
   0  -4   1 59.1998 1.89501   1
   0  -4   1 57.0332 2.92578   4
   0  -4   1 56.8417 3.38039  14
   0  -4   1 58.9191 2.87120  13
   0  -4   1 55.4332 1.86628   1
   1  -4   1 570.368 13.2784   1
   1  -4   1 574.823 13.9479  13
   1  -4   1 573.992 15.2808   6
   1  -4   1 579.709 13.2931   1
   1  -4   1 574.196 15.4704  12
   1  -4   1 570.610 14.4316  14
   2  -4   1 350.906 9.25472   1
   2  -4   1 355.355 10.7172  12
   2  -4   1 329.745 10.3959   6
   2  -4   1 339.373 8.57705  14
   2  -4   1 339.089 9.13870   1
  -3   4  -1 23.6382 2.85366  10
  -3   4  -1 20.1774 2.62613   3
   3  -4   1 21.3663 2.22558   1
   3  -4   1 21.0266 2.24932   1
   3  -4   1 17.9205 2.45768  12
   3  -4   1 23.6217 2.70117   6
   3  -4   1 20.3666 1.26602   8
  -4   4  -1 3.13869 1.61870  10
   4  -4   1 1.42237 1.15901   1
   4  -4   1 1.87003 1.17016  12
   4  -4   1 0.47033 1.35900   6
   4  -4   1 3.20455 0.84899   8
  -5   4  -1 8.97896 2.29605  10
   5  -4   1 5.15554 1.94017   6
   5  -4   1 4.15091 1.18193   8
   5  -4   1 7.97674 2.27630  12
  -6   4  -1 4.76037 2.13692  10
   6  -4   1 3.08594 2.00849   6
   6  -4   1 1.78291 1.88791  12
  -7   4  -1 -1.4046 1.89009   4
  -7   4  -1 0.99773 1.71942  10
   7  -4   1 -1.2146 1.18794  12
   7  -4   1 1.02995 1.91465   6
  -8   4  -1 3.38149 2.10029  10
  -8   4  -1 2.03462 2.48781   4
   8  -4   1 1.39201 2.23114   6
   8  -4   1 3.67583 2.63369  12
   8  -4   1 1.15236 1.59108  11
  -9   4  -1 5.89837 3.19356   4
  -9   4  -1 12.4588 3.13919  10
   9  -4   1 9.78905 3.58882  12
   9  -4   1 1.47450 2.79321   6
   9  -4   1 12.9981 3.31669  11
 -10   4  -1 1.03478 2.12155  10
 -10   4  -1 -1.3254 2.75115   4
  10  -4   1 3.43475 3.16014   6
  10  -4   1 1.58071 2.27368  12
  10  -4   1 -0.0217 2.27122  11
 -11   4  -1 2.20580 3.49046   4
  11  -4   1 -0.6714 2.84960   6
  11  -4   1 0.58909 2.64347  11
 -12   4  -1 10.4719 5.18539   4
  12  -4   1 16.4734 4.53620  11
  12  -4   1 16.3236 5.37038   6
  11   3  -1 13.5156 4.84864  11
  10   3  -1 23.4019 5.58831  11
 -10  -3   1 16.3144 4.35198   1
   9   3  -1 7.50547 3.71196  11
  -9  -3   1 14.2853 3.80326   1
   8   3  -1 0.17321 2.44576  11
  -8  -3   1 -1.8917 1.78364   1
   7   3  -1 19.7351 4.23117  11
   7   3  -1 32.4471 4.62821   2
  -7  -3   1 28.4307 4.21808   1
  -7  -3   1 26.8446 3.50546   7
   6   3  -1 3.04143 2.21599   2
   6   3  -1 2.97614 2.21934  11
  -6  -3   1 1.34059 1.92160   1
  -6  -3   1 2.11095 1.59412   7
   5   3  -1 3.55836 2.06363   2
   5   3  -1 3.52298 2.05630  11
  -5  -3   1 5.11938 1.80549   1
  -5  -3   1 3.12650 1.43876   7
   4   3  -1 127.416 6.22709   2
   4   3  -1 111.998 6.27279  11
  -4  -3   1 124.738 4.90168   7
  -4  -3   1 108.222 5.22985   1
  -4  -3   1 120.725 3.33401   9
  -4  -3   1 116.560 5.39647   1
   3   3  -1 54.6405 5.27902  11
   3   3  -1 55.5954 3.70881   2
  -3  -3   1 57.3137 3.14906   1
  -3  -3   1 54.9482 3.08618   1
  -3  -3   1 54.1704 2.21944   9
  -3  -3   1 53.6977 2.74864   7
  -3  -3   1 53.7689 1.88057  10
  -2  -3   1 35.2480 2.06159   7
  -2  -3   1 37.1219 1.76712  10
  -2  -3   1 29.9317 3.19703   8
  -2  -3   1 35.6003 3.35773  14
  -2  -3   1 35.2685 2.03011   1
  -1  -3   1 125.229 4.38113   4
  -1  -3   1 123.936 5.15094  14
  -1  -3   1 122.456 3.53383   1
  -1  -3   1 125.442 3.53718   1
  -1  -3   1 118.858 4.51166  13
  -1  -3   1 132.619 4.58670   3
  -1  -3   1 122.851 4.11927  10
   0  -3   1 1012.02 23.6285   3
   0  -3   1 1032.28 23.7270   5
   0  -3   1 1005.48 22.9504  13
   0  -3   1 1022.53 23.5694  11
   0  -3   1 1013.05 21.4946   1
   0  -3   1 1010.17 23.1456   4
   0  -3   1 972.458 23.1893  10
   0  -3   1 1002.64 21.4910   1
   0  -3   1 983.017 23.5198  14
   1  -3   1 9369.64 214.310   4
   1  -3   1 9806.55 212.881   1
   1  -3   1 9933.14 218.167   6
   1  -3   1 9848.51 211.622   1
   1  -3   1 9907.16 210.583  10
   1  -3   1 9829.29 214.082   5
   1  -3   1 9972.30 216.186  14
   1  -3   1 9909.62 214.699  13
   1  -3   1 9999.99 209.606   3
   1  -3   1 9992.16 215.763  12
  -2   3  -1 1543.61 36.2171  10
  -2   3  -1 1586.39 36.3934   3
   2  -3   1 1557.33 36.2329  12
   2  -3   1 1579.80 35.1414   1
   2  -3   1 1584.22 35.2121   1
   2  -3   1 1608.03 34.1887   8
   2  -3   1 1573.17 36.0027   6
   2  -3   1 1580.74 33.5757  14
  -3   3  -1 192.162 6.93196  10
   3  -3   1 189.429 6.51130   1
   3  -3   1 176.076 6.86153  12
   3  -3   1 184.142 5.32857   8
   3  -3   1 179.790 6.79087   6
   3  -3   1 187.124 6.37727   1
  -4   3  -1 17.6806 2.49190  10
   4  -3   1 25.2774 2.22648   8
   4  -3   1 24.6493 3.04886   6
   4  -3   1 23.8883 2.96830  12
  -5   3  -1 78.8542 4.62988  10
   5  -3   1 72.3425 5.00636  12
   5  -3   1 65.0021 4.66665   6
  -6   3  -1 201.485 8.35088  10
   6  -3   1 200.270 9.36135  12
   6  -3   1 218.696 9.48652   6
  -7   3  -1 -0.8727 1.28052  10
   7  -3   1 -1.7941 1.39214  11
   7  -3   1 0.56994 1.85153  12
   7  -3   1 -0.8417 1.77860   6
  -8   3  -1 106.050 6.34174  10
   8  -3   1 107.806 7.75187   6
   8  -3   1 108.741 6.83900  11
   8  -3   1 97.9163 7.52094  12
  -9   3  -1 14.9817 3.03134  10
   9  -3   1 13.2934 4.10205  12
   9  -3   1 20.6276 4.33807   6
   9  -3   1 16.6872 3.69692  11
 -10   3  -1 65.9953 6.06487  10
 -10   3  -1 61.8326 7.90170   4
  10  -3   1 55.1208 6.60245  11
  10  -3   1 74.3906 8.70967   6
 -11   3  -1 0.91591 3.37201   4
  11  -3   1 8.16476 3.64175  11
 -12   3  -1 34.6069 7.28193   4
  12  -3   1 24.9437 5.11344  11
  12   2  -1 2.27416 3.62038  11
  11   2  -1 80.9843 9.77588  11
  10   2  -1 17.2503 4.75451  11
   9   2  -1 36.7631 6.09960  11
   8   2  -1 2.93362 2.21700  11
   8   2  -1 1.95012 2.08099   2
   7   2  -1 261.966 10.9912   2
   7   2  -1 270.604 12.0083  11
  -7  -2   1 253.189 12.6710   1
  -7  -2   1 261.854 10.1633   7
   6   2  -1 99.2626 5.98438   2
   6   2  -1 102.806 6.59277  11
  -6  -2   1 92.8021 2.48097  10
  -6  -2   1 92.5847 5.75448   1
  -6  -2   1 99.9930 5.47247   7
   5   2  -1 30.0710 3.79723  11
   5   2  -1 20.7230 2.95208   2
  -5  -2   1 23.8044 1.08848  10
  -5  -2   1 23.8328 3.49569  12
  -5  -2   1 29.0317 3.15475   7
  -5  -2   1 26.2765 3.19477   1
   4   2  -1 201.110 7.77374   2
   4   2  -1 189.711 7.86559  11
  -4  -2   1 197.327 7.32604   1
  -4  -2   1 196.394 4.79969  10
  -4  -2   1 204.986 6.94712   7
   3   2  -1 17.2890 2.31036   2
   3   2  -1 19.0984 2.51761  11
  -3  -2   1 18.4267 1.87940   7
  -3  -2   1 17.0930 1.94568   1
  -3  -2   1 16.7695 1.93760   1
  -3  -2   1 16.3126 0.73160   9
   2   2  -1 260.286 8.09256   2
  -2  -2   1 259.981 7.16468   1
  -2  -2   1 263.648 7.11029   7
  -2  -2   1 256.948 7.19449   1
  -2  -2   1 255.390 6.25878  10
  -1  -2   1 12.5062 1.53698  11
  -1  -2   1 14.7048 1.53838   5
  -1  -2   1 19.0716 1.66514  13
  -1  -2   1 13.4505 1.21810   3
  -1  -2   1 15.7183 1.26227   4
  -1  -2   1 14.9424 0.93971   1
  -1  -2   1 13.5441 1.04589  10
  -1  -2   1 16.7262 1.26003   7
   0  -2   1 118.552 3.85671   3
   0  -2   1 117.273 3.81430   5
   0  -2   1 122.265 3.77239   4
   0  -2   1 113.907 3.73246  11
   0  -2   1 108.836 3.55518  13
   0  -2   1 119.706 3.79208  10
   1  -2   1 65.4453 2.79755   4
   1  -2   1 64.7793 2.29919   1
   1  -2   1 68.7961 2.32415   1
   1  -2   1 66.9994 2.70655   6
   1  -2   1 67.1955 2.78636  12
   1  -2   1 67.8633 2.42622  13
  -2   2  -1 244.577 7.36363  10
   2  -2   1 249.179 7.05106   1
   2  -2   1 240.900 7.28634   6
   2  -2   1 244.761 7.49654  12
   2  -2   1 248.721 6.46031   8
   2  -2   1 249.545 7.12978   1
  -3   2  -1 518.975 13.7649  10
   3  -2   1 530.179 13.8360   1
   3  -2   1 514.683 14.1579   6
   3  -2   1 544.837 13.2128   8
   3  -2   1 513.130 14.3735  12
  -4   2  -1 127.122 5.36348  10
   4  -2   1 134.999 5.26276   8
   4  -2   1 138.364 6.13029   6
   4  -2   1 138.444 6.26703  12
  -5   2  -1 31.3324 3.08590  10
   5  -2   1 24.8310 2.96229  11
   5  -2   1 28.4144 3.61401  12
   5  -2   1 34.9627 3.98968   6
  -6   2  -1 49.6649 3.71656  10
   6  -2   1 41.6070 4.69110   6
   6  -2   1 46.3936 4.41108  11
   6  -2   1 56.0994 5.36043  12
  -7   2  -1 15.7330 2.70047  10
   7  -2   1 11.0796 3.04343  12
   7  -2   1 10.6745 3.02200   6
   7  -2   1 10.1263 2.61586  11
  -8   2  -1 28.4627 3.50980  10
   8  -2   1 20.6815 3.79741  11
   8  -2   1 15.0529 3.62753   6
  -9   2  -1 5.27070 2.12089  10
   9  -2   1 9.35763 3.36575   6
   9  -2   1 5.04785 2.68159  11
  10  -2   1 41.8779 5.97654  11
 -11   2  -1 7.72651 4.28751   4
  11  -2   1 25.0927 5.11093  11
 -12   2  -1 1.21800 3.45301   4
  12  -2   1 8.29869 4.38966  11
  12   1  -1 1.57584 3.32420  11
  11   1  -1 16.5699 5.17765  11
  10   1  -1 41.3458 6.55871  11
   9   1  -1 3.74222 2.48196  11
   8   1  -1 0.59658 1.67437   2
   8   1  -1 0.51586 1.59783  11
  -8  -1   1 -0.0846 0.64778  10
   7   1  -1 32.3798 4.58588  11
   7   1  -1 36.1708 4.18015   2
  -7  -1   1 36.8369 4.37415   7
  -7  -1   1 39.0310 2.42386  10
   6   1  -1 84.2951 5.09172   2
   6   1  -1 89.5192 5.88271  11
  -6  -1   1 74.6647 4.92169   7
  -6  -1   1 88.7307 3.50917  10
   5   1  -1 123.360 6.34736  11
   5   1  -1 113.481 5.52732   2
  -5  -1   1 115.882 6.14187  12
  -5  -1   1 119.001 4.03757  10
  -5  -1   1 110.735 5.46631   7
   4   1  -1 185.373 7.50786  11
   4   1  -1 194.222 7.04364   2
  -4  -1   1 194.521 5.37345  10
  -4  -1   1 193.910 7.55378  12
  -4  -1   1 187.003 6.90220   7
   3   1  -1 -0.7005 0.88543  11
   3   1  -1 0.80010 0.75289   2
  -3  -1   1 0.03690 0.75788   1
  -3  -1   1 0.33147 0.81398   1
  -3  -1   1 0.60260 0.88439   7
  -3  -1   1 -0.1090 0.67558  12
   2   1  -1 709.792 17.6008  11
   2   1  -1 712.003 17.2464   2
  -2  -1   1 722.167 17.5020   6
  -2  -1   1 722.024 16.8665   7
  -2  -1   1 725.645 16.9272   1
  -2  -1   1 731.641 16.9340   1
  -1  -1   1 543.160 11.3164   5
  -1  -1   1 426.547 10.5998   3
   0  -1   1 0.02579 0.10640  12
   0  -1   1 -0.0288 0.04967   1
   0  -1   1 0.21135 0.15482  13
   0  -1   1 -0.0441 0.14336   3
   0  -1   1 0.08510 0.05947   1
   0  -1   1 -0.0446 0.14996  10
   0  -1   1 -0.0435 0.10751  11
   0  -1   1 -0.1014 0.12723   4
   0  -1   1 -0.0510 0.10252   5
  -2   1  -1 163.910 5.26251   1
  -2   1  -1 159.596 4.94754  10
   2  -1   1 166.027 5.22273   1
   2  -1   1 161.321 5.40998  12
   2  -1   1 164.314 5.17304   8
   2  -1   1 169.112 4.62629  14
   2  -1   1 163.202 5.33662   6
  -3   1  -1 13.6371 1.56405  10
   3  -1   1 13.5488 1.94319  12
   3  -1   1 16.1967 2.13735   6
   3  -1   1 16.0496 1.97193   8
   3  -1   1 12.8086 1.42387  14
   3  -1   1 14.5203 1.80086  11
  -4   1  -1 201.131 6.54895  10
   4  -1   1 208.759 8.00579  12
   4  -1   1 207.536 7.89519   6
   4  -1   1 201.417 7.21972  11
  -5   1  -1 547.610 14.3021  10
   5  -1   1 548.714 15.7022  11
   5  -1   1 541.416 16.6624  12
   5  -1   1 515.925 16.1715   6
  -6   1  -1 34.9214 3.17654  10
   6  -1   1 33.3429 3.94678  11
   6  -1   1 37.1073 4.61582   6
  -7   1  -1 31.1830 3.18963  10
   7  -1   1 36.9884 5.11554   6
   7  -1   1 26.4841 3.97089  11
  -8   1  -1 227.011 8.37949  10
   8  -1   1 245.847 11.0550  11
   9  -1   1 0.03240 2.05991  11
  10  -1   1 13.3044 3.94951  11
  11  -1   1 29.8072 5.76878  11
 -12   1  -1 6.83196 4.47249   4
  12  -1   1 17.8062 5.19969  11
  12   0  -1 -1.3306 3.57680  11
  11   0  -1 53.6964 7.67398  11
  10   0  -1 5.09275 2.69293  11
   9   0  -1 20.6039 4.37823  11
   8   0  -1 5.51697 2.11271   2
   8   0  -1 5.57252 2.65514  11
  -8   0   1 4.68610 1.58092  10
   7   0  -1 4.90611 2.53961   6
   7   0  -1 5.49536 1.91727   2
   7   0  -1 5.01345 2.50747  11
  -7   0   1 4.15150 1.42036  10
  -7   0   1 9.41035 2.71448   7
   6   0  -1 39.5695 4.50527  11
   6   0  -1 46.3566 3.42953   2
   6   0  -1 37.1885 4.42213   6
  -6   0   1 38.7138 5.16417  12
  -6   0   1 42.4090 4.46363   7
  -6   0   1 41.9099 2.77249  10
   5   0  -1 40.6147 4.18150   6
   5   0  -1 47.1587 3.14992   2
   5   0  -1 45.2162 4.25391  11
  -5   0   1 56.9722 3.98607   7
  -5   0   1 47.2012 2.78834  10
  -5   0   1 51.2042 4.10271  12
   4   0  -1 62.0118 4.68284   6
   4   0  -1 65.3864 3.93072  11
   4   0  -1 65.8176 3.37517   2
  -4   0   1 67.1054 3.01669  10
  -4   0   1 69.5600 3.95812   7
  -4   0   1 69.1664 4.18462  12
   3   0  -1 303.440 8.38311   2
   3   0  -1 293.534 9.02898  11
  -3   0   1 312.693 8.89607   1
  -3   0   1 298.973 9.06644   7
  -3   0   1 313.286 9.36133  12
  -3   0   1 298.454 8.00150  10
   2   0  -1 452.768 10.6294   2
   2   0  -1 437.704 10.8269   1
  -2   0   1 431.630 11.2540   6
  -2   0   1 424.366 11.0787   7
  -2   0   1 434.071 10.8919   1
  -2   0   1 435.542 11.2088  12
   1   0  -1 -0.1876 0.12074   2
  -1   0   1 -0.0445 0.08018   3
  -1   0   1 0.01655 0.11784   9
  -1   0   1 0.42178 0.20244   1
  -1   0   1 -0.0846 0.19381   7
   0   0  -1 0.02873 0.06481   7
   0   0  -1 0.00850 0.04163   4
   0   0  -1 -0.0461 0.07586   1
   0   0   1 0.01007 0.04506   5
   0   0   1 -0.0111 0.08132   1
  -1   0  -1 2.06530 0.44861   9
  -1   0  -1 2.00424 0.51479   1
   1   0   1 2.33299 0.59522   1
   1   0   1 1.62168 0.63020   8
   1   0   1 1.10236 0.48699  14
  -2   0  -1 247.339 6.13065  10
  -2   0  -1 241.523 7.11535   1
  -2   0  -1 246.406 6.53739   9
   2   0   1 247.649 7.49445   8
   2   0   1 245.182 7.06512   1
   2   0   1 246.315 7.11354  14
   2   0   1 238.291 6.93312  11
  -3   0  -1 42.8509 1.96559  10
   3   0   1 45.8976 2.96602   6
   3   0   1 37.8950 2.65644  14
   3   0   1 44.5458 2.78803  11
  -4   0  -1 37.6485 2.05622  10
   4   0   1 36.2186 3.37498  11
  -5   0  -1 0.97089 0.80274  10
   5   0   1 0.42199 1.40056  11
  -6   0  -1 74.2634 3.47035  10
   6   0   1 59.7067 4.79379  11
  -7   0  -1 55.5449 3.13445  10
   7   0   1 63.5602 6.07670  11
  -8   0  -1 107.951 4.55295  10
   8   0   1 118.620 7.70087  11
   9   0   1 160.348 9.74186  11
  10   0   1 -0.4781 2.44674  11
  11   0   1 10.6030 4.29827  11
 -12   0  -1 -3.0891 3.23727   4
  12   0   1 7.16413 4.45959  11
  12  -1  -1 -0.3096 3.12001  11
  11  -1  -1 -0.0181 2.81819  11
  10  -1  -1 30.6053 5.49072  11
   9  -1  -1 -1.5337 1.88847  11
   9  -1  -1 -0.5912 1.28140   6
  -9   1   1 0.54240 1.39755  10
   8  -1  -1 -1.3492 1.39968   6
   8  -1  -1 1.03441 1.52634   2
   8  -1  -1 0.99183 1.87426  11
  -8   1   1 0.19625 1.44109  10
   7  -1  -1 185.553 7.25224   2
   7  -1  -1 177.535 8.81131  11
   7  -1  -1 172.507 8.96382   6
  -7   1   1 178.950 7.10954  10
   6  -1  -1 241.119 8.02962   2
   6  -1  -1 235.811 9.58183  11
   6  -1  -1 225.181 9.97679   6
  -6   1   1 244.633 8.32158  10
  -6   1   1 248.914 10.1382  12
  -6   1   1 222.823 9.69678   7
   5  -1  -1 23.5636 2.32468   2
   5  -1  -1 23.0588 3.21603   6
  -5   1   1 24.1843 3.14055  12
  -5   1   1 16.6451 2.68782   7
  -5   1   1 20.2286 2.42165  10
   4  -1  -1 88.6599 3.54057   2
   4  -1  -1 79.4729 4.59927   6
  -4   1   1 87.2164 4.78354   7
  -4   1   1 94.7832 4.83677  12
  -4   1   1 91.3046 4.01578  10
   3  -1  -1 0.58947 0.61751   2
   3  -1  -1 -0.3477 0.98520   6
   3  -1  -1 0.59654 0.76207   1
  -3   1   1 0.61489 0.92491  12
  -3   1   1 -0.2204 0.79567   7
  -3   1   1 0.86020 0.82899  10
   2  -1  -1 9.55528 0.89705   2
   2  -1  -1 8.94020 1.12948   1
  -2   1   1 8.68253 1.19171   1
  -2   1   1 9.71285 1.25294  10
  -2   1   1 9.76987 1.38764   7
  -2   1   1 7.18707 0.96676   3
  -2   1   1 9.78915 1.30796  12
   1  -1  -1 694.881 16.2419   7
  -1   1   1 679.199 16.1353  12
  -1   1   1 726.953 16.2524   6
   0  -1  -1 44.2285 1.94076   9
   0  -1  -1 50.5057 2.02484   3
  -1  -1  -1 18.2184 1.29265   1
  -1  -1  -1 15.8604 1.74132   8
  -1  -1  -1 19.1289 1.29459   1
  -1  -1  -1 19.0755 1.21544   9
   1   1   1 19.4088 2.03887   5
   1   1   1 21.1357 1.54869  11
   1   1   1 15.6030 1.64768  14
  -2  -1  -1 62.3308 3.08228   1
  -2  -1  -1 64.9327 2.53998   9
  -2  -1  -1 63.0976 3.02076   1
   2   1   1 65.0062 3.28311  11
   2   1   1 60.6646 3.39240  14
  -3  -1  -1 195.208 5.69331   9
   3   1   1 201.761 7.34254  14
   3   1   1 195.506 7.10126  11
  -4  -1  -1 121.724 4.33277   9
   4   1   1 134.525 6.10600  11
   5   1   1 137.463 6.85877  11
   6   1   1 2.99586 2.05777  11
   7   1   1 1.73490 2.14539  11
   8   1   1 30.8968 5.14691  11
   9   1   1 14.6098 3.97443  11
  10   1   1 31.4207 5.96405  11
  11   1   1 13.2086 4.58057  11
 -12  -1  -1 -4.6558 2.78305   4
  12   1   1 -1.8750 3.52351  11
  13  -2  -1 7.60678 4.38066  11
  12  -2  -1 -1.3880 2.54720  11
  11  -2  -1 28.1366 5.48449  11
  10  -2  -1 11.4216 3.75737  11
  10  -2  -1 12.0900 3.81618   6
 -10   2   1 11.7810 2.83819  10
   9  -2  -1 93.5567 7.09138  11
   9  -2  -1 80.5006 8.11731   6
  -9   2   1 92.7566 5.87373  10
   8  -2  -1 18.9245 3.72006  11
   8  -2  -1 17.9420 3.92422   6
   8  -2  -1 25.4621 2.94557   2
  -8   2   1 18.2675 3.01705  10
   7  -2  -1 59.1410 5.65737  11
   7  -2  -1 60.3551 3.52051   2
   7  -2  -1 57.9779 5.93470   6
  -7   2   1 64.5217 4.31637  10
   6  -2  -1 188.210 8.75275   6
   6  -2  -1 190.880 6.30961   2
  -6   2   1 186.669 7.57468  10
   5  -2  -1 6.83259 1.15270   2
   5  -2  -1 4.40919 1.62088   6
  -5   2   1 2.68087 1.89652   7
  -5   2   1 2.25561 1.30908  10
   4  -2  -1 37.0921 1.86700   2
   4  -2  -1 37.3671 3.04414   6
  -4   2   1 35.1313 3.10687  10
  -4   2   1 35.3238 3.68750   7
   3  -2  -1 444.208 12.1685   1
   3  -2  -1 471.903 10.7009   2
   3  -2  -1 477.217 13.0270   6
  -3   2   1 448.945 12.4723  10
  -3   2   1 469.239 13.3233   7
  -3   2   1 441.387 12.1522   3
   2  -2  -1 2778.56 61.4232   6
   2  -2  -1 2835.19 60.6075   1
   2  -2  -1 2808.35 61.5791   7
   2  -2  -1 2760.31 60.5015  14
   2  -2  -1 2754.84 60.6015   1
  -2   2   1 2833.46 62.5513  12
  -2   2   1 2793.82 60.9908   3
  -2   2   1 2759.35 61.1734  10
   1  -2  -1 206.998 6.18321  10
   1  -2  -1 208.515 6.22289   7
   1  -2  -1 206.251 4.63334  13
   1  -2  -1 208.378 5.35788   8
   1  -2  -1 205.793 5.79726  14
   1  -2  -1 205.328 5.61805   1
   1  -2  -1 203.323 5.60899   1
  -1   2   1 216.332 6.37398   5
  -1   2   1 207.404 6.31624   3
  -1   2   1 203.509 6.95007  12
   0  -2  -1 14.6817 1.11028   7
   0  -2  -1 12.8641 1.51462  14
   0  -2  -1 14.8493 1.11460   1
   0  -2  -1 14.2370 1.07284   1
   0  -2  -1 14.3274 1.52307   3
   0  -2  -1 15.2017 1.61573   8
   0  -2  -1 14.8639 0.79638   4
   0   2   1 12.5192 1.86273   5
  -1  -2  -1 12.2588 1.42441   9
  -1  -2  -1 5.43987 1.61081  14
  -1  -2  -1 9.48487 0.53450   7
  -1  -2  -1 9.50889 1.20027   1
  -1  -2  -1 14.5354 1.44287   1
  -1  -2  -1 9.41056 1.76631   8
   1   2   1 10.3703 1.61800  11
  -2  -2  -1 143.977 4.64621   9
  -2  -2  -1 141.603 5.08578   1
  -2  -2  -1 138.975 4.97825   1
  -2  -2  -1 144.893 6.25671   8
  -2  -2  -1 136.797 3.55313   7
   2   2   1 135.376 5.78092  14
   2   2   1 134.529 5.54626  11
  -3  -2  -1 1.47244 1.07136   1
  -3  -2  -1 1.05310 0.96238   1
  -3  -2  -1 2.97694 0.75229   7
  -3  -2  -1 1.58259 0.77245   9
   3   2   1 1.61370 1.33886  14
   3   2   1 2.24544 1.39669  11
  -4  -2  -1 64.3804 2.86874   9
  -4  -2  -1 63.0940 4.04172   1
   4   2   1 59.1196 4.36511  11
  -5  -2  -1 165.135 5.39133   9
  -5  -2  -1 159.351 7.45388   1
   5   2   1 171.903 8.21160  11
   6   2   1 345.778 13.4404  11
   7   2   1 1.35898 2.15613  11
   8   2   1 14.7056 3.97452  11
   9   2   1 5.82992 3.17821  11
  10   2   1 2.01434 3.14039  11
  11   2   1 -0.3518 3.03176  11
  13  -3  -1 6.61424 3.93768  11
 -13   3   1 3.88926 5.01868   4
  12  -3  -1 31.7042 6.32069  11
  12  -3  -1 24.0400 6.04783   6
  11  -3  -1 23.7026 5.61065   6
  11  -3  -1 15.1221 4.42562  11
  10  -3  -1 33.5711 5.99478   6
  10  -3  -1 42.1887 7.43239  12
  10  -3  -1 36.9642 5.63883  11
 -10   3   1 27.4070 4.36870  10
   9  -3  -1 3.09746 2.37921  11
   9  -3  -1 -0.8298 1.48785   6
  -9   3   1 5.25954 2.55616  10
   8  -3  -1 -0.5633 1.38578   6
  -8   3   1 2.28958 1.77718  10
   7  -3  -1 133.320 4.76483   2
   7  -3  -1 118.294 7.59864   6
  -7   3   1 139.288 6.89781  10
   6  -3  -1 2.06730 0.86512   2
   6  -3  -1 0.43570 1.61403   6
  -6   3   1 2.13402 1.75782  10
   5  -3  -1 144.917 7.10421   6
   5  -3  -1 141.684 4.19764   2
  -5   3   1 138.774 6.51774  10
   4  -3  -1 36.5067 1.59699   2
   4  -3  -1 36.5444 3.68814   6
  -4   3   1 37.6271 3.62893  10
  -4   3   1 40.6392 3.03635   3
   3  -3  -1 87.3878 3.98388   1
   3  -3  -1 87.8919 4.47676   6
   3  -3  -1 86.1673 4.02310   1
  -3   3   1 92.2358 4.43095   3
  -3   3   1 90.0117 4.48198  10
   2  -3  -1 873.818 21.8214   6
   2  -3  -1 911.122 20.6343   1
   2  -3  -1 847.229 19.9932  14
   2  -3  -1 879.688 18.9511   8
   2  -3  -1 870.281 20.5487   1
  -2   3   1 872.869 21.6361   3
   1  -3  -1 55.3689 1.89750  13
   1  -3  -1 53.3415 2.39528   1
   1  -3  -1 52.6923 3.13671   6
   1  -3  -1 58.6996 3.13482   7
   1  -3  -1 56.1972 2.59307   8
   1  -3  -1 55.5455 2.40581   1
   1  -3  -1 51.5073 2.76553  14
  -1   3   1 50.3051 3.60473   5
   0  -3  -1 222.786 5.78930   4
   0  -3  -1 227.583 6.17106   1
   0  -3  -1 216.733 6.17035   1
   0  -3  -1 215.865 7.17365   8
   0  -3  -1 232.420 7.53261  14
  -1  -3  -1 667.033 16.4513   9
  -1  -3  -1 663.850 15.6934   1
  -1  -3  -1 662.389 15.7377   1
  -1  -3  -1 634.339 17.4395   8
  -1  -3  -1 639.206 17.4628  14
  -1  -3  -1 639.411 14.8965   4
   1   3   1 649.026 17.2874  11
  -2  -3  -1 8.88861 1.38387   9
  -2  -3  -1 9.10589 1.47538   1
  -2  -3  -1 11.8153 1.66032   1
  -2  -3  -1 8.73713 0.65290   7
  -2  -3  -1 6.48218 2.00092   8
   2   3   1 15.0166 2.31796  11
  -3  -3  -1 219.887 9.43682   8
  -3  -3  -1 212.440 6.81036   9
  -3  -3  -1 222.638 5.61733   7
  -3  -3  -1 225.506 7.73040   1
  -3  -3  -1 210.271 7.65630   1
   3   3   1 223.843 9.14124  14
   3   3   1 222.758 8.81565  11
  -4  -3  -1 15.8799 2.52471   1
  -4  -3  -1 18.9818 1.90825   9
   4   3   1 12.3425 2.71953  11
  -5  -3  -1 120.523 4.41835   9
  -5  -3  -1 112.703 6.29615   1
   5   3   1 116.370 6.93274  11
  -6  -3  -1 228.401 10.0058   1
   6   3   1 218.555 10.7122  11
  -7  -3  -1 15.2662 3.40447   1
   7   3   1 13.4092 3.69822  11
  -8  -3  -1 0.62652 2.09288   1
   8   3   1 0.40724 2.29571  11
   9   3   1 27.7554 5.60057  11
  10   3   1 2.97037 3.33839  11
  11   3   1 3.87826 3.74986  11
  13  -4  -1 15.0372 4.86190  11
  13  -4  -1 22.5796 6.42995   6
 -13   4   1 14.7960 5.86224   4
  12  -4  -1 1.57935 3.09538  11
  12  -4  -1 4.29156 3.94320   6
 -12   4   1 3.20887 3.95864   4
  11  -4  -1 11.2059 4.46865   6
  11  -4  -1 11.0943 3.84864  11
 -11   4   1 16.2261 3.79297  10
  10  -4  -1 92.4867 9.60712   6
  10  -4  -1 95.6340 8.87644  11
  10  -4  -1 85.3344 9.03494  12
 -10   4   1 83.5998 6.46774  10
   9  -4  -1 15.6042 3.94780  12
   9  -4  -1 15.0086 4.00213   6
  -9   4   1 20.3654 3.79458  10
   8  -4  -1 -0.6484 1.15034   6
   8  -4  -1 -3.2390 1.51858  12
  -8   4   1 -1.5763 1.90549  10
   7  -4  -1 99.2278 7.03324  12
   7  -4  -1 98.5858 6.75121   6
  -7   4   1 105.845 6.43185  10
   6  -4  -1 64.1278 5.06553   6
   6  -4  -1 66.3473 2.10245   2
   6  -4  -1 59.1795 5.76200  12
  -6   4   1 66.8006 5.04344  10
   5  -4  -1 230.634 9.42983  12
   5  -4  -1 226.762 5.38764   2
   5  -4  -1 200.006 8.93112   6
  -5   4   1 203.963 8.83843  10
   4  -4  -1 111.145 5.30456   1
   4  -4  -1 110.937 6.12215  12
   4  -4  -1 128.918 6.27544   6
  -4   4   1 123.302 6.16422  10
  -4   4   1 110.874 5.72884   3
   3  -4  -1 68.7853 4.37775  12
   3  -4  -1 59.9658 3.90140   6
   3  -4  -1 52.0191 3.20758   1
   3  -4  -1 63.6383 3.38981   1
   3  -4  -1 56.0357 2.51594  14
  -3   4   1 54.0725 3.79672   3
   2  -4  -1 12.5035 2.24583  12
   2  -4  -1 13.2419 1.64939  14
   2  -4  -1 13.3651 1.63885   1
   2  -4  -1 11.9470 1.22200   8
   2  -4  -1 11.6465 1.97194   6
   2  -4  -1 10.2082 1.39439   1
  -2   4   1 14.7539 2.33878   3
   1  -4  -1 39.1429 1.86012  13
   1  -4  -1 38.8776 2.73901  14
   1  -4  -1 46.4764 2.32003   1
   1  -4  -1 37.4748 2.16891   1
   1  -4  -1 43.4553 3.12470   6
   1  -4  -1 43.5229 2.61361   8
   1  -4  -1 40.8405 4.21090  12
   0  -4  -1 165.943 5.16773   1
   0  -4  -1 168.062 4.94995   4
   0  -4  -1 162.672 5.33990  13
   0  -4  -1 163.258 5.19257   1
   0  -4  -1 162.707 6.55851  14
   0  -4  -1 163.865 6.41824   8
  -1  -4  -1 25.4971 3.14467  14
  -1  -4  -1 27.7081 3.21863   8
  -1  -4  -1 22.7073 2.02054   1
  -1  -4  -1 26.3081 1.61149   4
  -1  -4  -1 28.6173 1.99602   1
  -2  -4  -1 299.042 9.31158   1
  -2  -4  -1 323.299 8.62572   4
  -2  -4  -1 324.198 11.6009  14
  -2  -4  -1 311.467 11.5965   8
  -2  -4  -1 315.483 9.39080   1
  -2  -4  -1 320.520 7.64020   7
   2   4   1 315.243 11.2117  11
  -3  -4  -1 7.57939 0.69758   7
  -3  -4  -1 8.62959 1.79532   1
  -3  -4  -1 8.43255 1.77343   1
  -3  -4  -1 4.20229 2.20713   8
   3   4   1 6.64851 2.00020  11
   3   4   1 6.51578 2.09652  14
  -4  -4  -1 0.56105 1.29786   1
  -4  -4  -1 -0.0539 1.53740   8
   4   4   1 -1.8131 1.54820  11
  -5  -4  -1 32.4403 4.01465   1
   5   4   1 38.0327 5.06635  11
  -6  -4  -1 25.8724 3.91431   1
   6   4   1 27.2634 4.66798  11
  -7  -4  -1 37.0492 4.86803   1
   7   4   1 35.9419 5.61099  11
  -8  -4  -1 4.47738 2.70028   1
   8   4   1 5.80462 3.28255  11
  -9  -4  -1 7.26768 3.26881   1
   9   4   1 10.5713 4.25965  11
 -10  -4  -1 1.02709 2.75588   1
  10   4   1 0.91793 3.67108  11
  13  -5  -1 -1.6810 3.60934  11
  13  -5  -1 -1.9547 2.65367   6
  12  -5  -1 1.15696 2.89265  11
  12  -5  -1 0.42185 3.49712   6
 -12   5   1 5.19828 4.21412   4
  11  -5  -1 100.258 9.53036  11
  11  -5  -1 124.358 11.8479   6
 -11   5   1 107.312 10.7772   4
 -11   5   1 119.527 8.36134  10
  10  -5  -1 23.2236 5.08319  12
  10  -5  -1 22.6911 5.22082   6
 -10   5   1 26.1334 4.90815  10
   9  -5  -1 -0.7239 2.14222  12
   9  -5  -1 2.58523 2.60813   6
  -9   5   1 1.12102 2.47455  10
   8  -5  -1 36.5629 5.23165  12
   8  -5  -1 32.1939 5.10753   6
  -8   5   1 36.1992 4.89103  10
   7  -5  -1 1.23155 2.26251   6
   7  -5  -1 0.66055 2.07591  12
  -7   5   1 0.98020 1.87034  10
   6  -5  -1 19.2051 3.27790   1
   6  -5  -1 18.3676 3.54011   6
   6  -5  -1 15.4481 3.32450  12
  -6   5   1 18.7803 3.60363  10
   5  -5  -1 61.6967 4.96484  12
   5  -5  -1 54.0007 5.30860   6
   5  -5  -1 50.0400 4.58491   1
   5  -5  -1 56.0401 1.92261   2
  -5   5   1 52.1295 4.97009   3
  -5   5   1 54.1355 5.19707  10
   4  -5  -1 248.052 9.93258   6
   4  -5  -1 257.326 10.1396  12
   4  -5  -1 271.005 9.13752   1
  -4   5   1 253.561 10.1291  10
  -4   5   1 255.348 9.99928   3
   3  -5  -1 49.6806 1.61948   8
   3  -5  -1 50.3660 4.05490  12
   3  -5  -1 52.5274 4.15080   6
   3  -5  -1 49.5281 2.73908  14
   3  -5  -1 55.2793 3.20892   1
   3  -5  -1 48.5095 3.24381   1
  -3   5   1 53.6263 3.95273   3
   2  -5  -1 39.7446 2.60598   1
   2  -5  -1 43.3736 1.85860  13
   2  -5  -1 40.8419 2.82174  14
   2  -5  -1 36.6468 3.74734  12
   2  -5  -1 37.3894 2.32892   8
   2  -5  -1 48.6669 3.65492   6
   2  -5  -1 45.4933 2.67287   1
   1  -5  -1 2.36794 1.25027  14
   1  -5  -1 3.69523 0.97020   1
   1  -5  -1 2.74797 0.76378  13
   1  -5  -1 3.82274 1.39193  12
   1  -5  -1 2.04697 0.86551   1
   1  -5  -1 1.59196 1.12207   8
   0  -5  -1 58.4160 4.03059   8
   0  -5  -1 62.3721 4.35047  14
   0  -5  -1 68.5382 3.10734   1
   0  -5  -1 63.9626 3.06077   1
   0  -5  -1 68.8982 3.04367   4
  -1  -5  -1 252.247 10.1490  14
  -1  -5  -1 273.488 10.3365   8
  -1  -5  -1 268.856 7.99888   1
  -1  -5  -1 264.314 7.41776   4
  -1  -5  -1 259.244 7.93618   1
  -2  -5  -1 12.8023 2.96655   8
  -2  -5  -1 12.9051 1.27086   7
  -2  -5  -1 15.3678 2.09358   1
  -2  -5  -1 14.1626 3.16903  14
  -2  -5  -1 11.3967 1.87617   1
  -2  -5  -1 13.7114 1.62606   4
   2   5   1 17.1618 3.07053  11
  -3  -5  -1 1.59687 1.24222   1
  -3  -5  -1 1.21286 2.11720   8
  -3  -5  -1 -0.1236 1.90795  14
  -3  -5  -1 1.85739 1.26468   1
  -3  -5  -1 0.35042 0.36218   7
   3   5   1 2.25486 2.00501  11
  -4  -5  -1 8.06553 3.28629   8
  -4  -5  -1 6.60921 2.04206   1
   4   5   1 9.31513 2.95267  11
  -5  -5  -1 132.116 7.03261   1
  -5  -5  -1 141.426 9.48008   8
   5   5   1 113.206 7.99872  11
  -6  -5  -1 29.9807 4.16665   1
   6   5   1 36.0969 5.51393  11
  -7  -5  -1 -1.0023 1.67434   1
   7   5   1 -1.4255 2.31676  11
  -8  -5  -1 1.24880 2.31765   1
   8   5   1 -2.9171 2.50528  11
  -9  -5  -1 55.2377 7.16463   1
   9   5   1 69.9790 9.23566  11
 -10  -5  -1 14.3870 4.53372   1
  10   5   1 15.8166 5.47235  11
  12  -6  -1 9.12031 4.60735   6
  12  -6  -1 -0.1677 2.73066  11
 -12   6   1 1.00134 3.44971  10
  11  -6  -1 14.1313 4.23916  11
  11  -6  -1 14.5565 5.06005   6
 -11   6   1 11.3454 3.76661  10
  10  -6  -1 41.1216 6.80369  12
  10  -6  -1 36.3198 6.31286   6
 -10   6   1 32.7048 5.45305  10
   9  -6  -1 1.42842 2.70681   6
   9  -6  -1 -1.0403 2.35472  12
  -9   6   1 -0.4237 2.25606  10
   8  -6  -1 3.17451 2.06481  12
   8  -6  -1 5.06771 3.01332   6
  -8   6   1 0.56292 2.29716  10
   7  -6  -1 12.0396 3.42763   6
   7  -6  -1 19.3700 3.91908  12
   7  -6  -1 11.1488 2.93057   1
  -7   6   1 12.9651 3.37051  10
   6  -6  -1 12.3910 2.90954  12
   6  -6  -1 19.9309 3.28336   1
   6  -6  -1 18.2705 3.51417   6
  -6   6   1 17.9585 3.37098  10
   5  -6  -1 5.82473 2.04188   6
   5  -6  -1 4.73461 2.27117  12
   5  -6  -1 3.41172 1.78766   1
  -5   6   1 1.48521 2.08262  10
  -5   6   1 7.28776 2.47330   3
   4  -6  -1 27.0857 3.20139   1
   4  -6  -1 35.4341 4.37916  12
   4  -6  -1 30.8217 4.05204   6
   4  -6  -1 31.9595 2.18995  14
  -4   6   1 38.2402 4.41837   3
   3  -6  -1 59.0908 4.73018   6
   3  -6  -1 58.1681 2.50656   8
   3  -6  -1 58.4212 3.63400   1
   3  -6  -1 57.3768 3.34858  14
   3  -6  -1 48.7355 4.83964  12
   3  -6  -1 48.2305 3.25914   1
  -3   6   1 58.4679 5.35783   3
   2  -6  -1 101.667 3.56744  13
   2  -6  -1 94.1282 5.78812  12
   2  -6  -1 106.756 4.47791   1
   2  -6  -1 105.254 6.12022   6
   2  -6  -1 113.175 4.66702   1
   2  -6  -1 106.747 4.60532   8
   2  -6  -1 99.7099 5.04912  14
   1  -6  -1 6.73519 1.31323   1
   1  -6  -1 4.38062 1.13341  13
   1  -6  -1 8.81351 2.06475  14
   1  -6  -1 6.70215 1.99973  12
   1  -6  -1 5.70924 1.20769   1
   1  -6  -1 3.15672 1.55965   8
   0  -6  -1 21.1280 3.38541  14
   0  -6  -1 19.1342 3.02934   8
   0  -6  -1 25.7765 2.32586   1
   0  -6  -1 24.6544 2.32295   4
  -1  -6  -1 31.8650 4.25968   8
  -1  -6  -1 29.8756 4.14189  14
  -1  -6  -1 32.1488 2.75722   1
  -1  -6  -1 24.3003 2.47204   1
  -1  -6  -1 25.0345 2.21028   4
  -2  -6  -1 5.36431 2.64509   8
  -2  -6  -1 6.46911 2.38944  14
  -2  -6  -1 10.3814 1.83717   1
  -2  -6  -1 9.64981 1.30331   7
  -2  -6  -1 13.2397 2.05543   1
  -2  -6  -1 11.3871 1.62931   4
  -3  -6  -1 13.4511 2.29670   1
  -3  -6  -1 13.4297 0.83616   7
  -3  -6  -1 15.1712 2.40893   1
  -3  -6  -1 15.4450 3.80898   8
  -3  -6  -1 17.6399 3.94723  14
  -3  -6  -1 15.0607 0.90320   7
   3   6   1 13.2714 3.41980  11
  -4  -6  -1 36.7336 5.81762   8
  -4  -6  -1 38.8719 4.11457   1
   4   6   1 38.4567 5.57147  11
  -5  -6  -1 75.3480 5.32247   1
  -5  -6  -1 69.9529 8.16761   8
   5   6   1 72.3414 7.64717  11
  -6  -6  -1 19.2916 5.27110   8
  -6  -6  -1 17.5652 3.42667   1
   6   6   1 10.6614 3.68804  11
  -7  -6  -1 1.68555 2.22414   1
   7   6   1 7.62362 3.59742  11
  -8  -6  -1 54.5284 6.65745   1
   8   6   1 44.8462 7.51762  11
  -9  -6  -1 3.12471 3.32937   1
   9   6   1 7.49600 4.48789  11
  12  -7  -1 1.33253 3.68542   6
  12  -7  -1 3.12024 3.57352  11
 -12   7   1 -0.4952 3.03677  10
  11  -7  -1 62.8913 8.74253   6
 -11   7   1 54.0468 7.37478  10
  10  -7  -1 1.58506 3.19353   6
 -10   7   1 -1.7316 2.20093  10
   9  -7  -1 57.5598 7.49293   6
   9  -7  -1 68.8890 8.12902  12
  -9   7   1 71.6457 7.95981  10
   8  -7  -1 37.0970 5.81747   6
   8  -7  -1 31.3266 5.36530  12
   8  -7  -1 33.4654 4.94230   1
  -8   7   1 50.6281 6.32367  10
   7  -7  -1 78.7838 7.84406   6
   7  -7  -1 80.9245 6.61406  12
   7  -7  -1 83.8428 6.21333   1
  -7   7   1 83.6739 7.72914  10
   6  -7  -1 280.841 11.1263   1
   6  -7  -1 295.088 12.8018  12
   6  -7  -1 263.913 12.2183   6
  -6   7   1 273.512 12.0742   3
  -6   7   1 253.934 11.9471  10
   5  -7  -1 31.7121 4.67571   6
   5  -7  -1 33.2232 4.55373  12
   5  -7  -1 30.6813 3.84284   1
  -5   7   1 30.5695 4.68292   3
   4  -7  -1 4.38375 2.24595   6
   4  -7  -1 4.08050 2.24423  12
   4  -7  -1 4.38257 1.34627  14
   4  -7  -1 4.14600 1.75834   1
  -4   7   1 3.59935 2.26469   3
   3  -7  -1 135.430 7.61485   6
   3  -7  -1 112.364 7.00612  12
   3  -7  -1 125.946 5.52824   1
   3  -7  -1 132.626 5.79113   1
   3  -7  -1 126.361 4.70924   8
   3  -7  -1 129.777 5.84648  14
   2  -7  -1 130.947 5.38037   1
   2  -7  -1 119.594 6.14721  14
   2  -7  -1 126.739 4.42769  13
   2  -7  -1 124.905 5.19007   1
   2  -7  -1 118.986 5.49895   8
   2  -7  -1 142.845 7.66710   6
   2  -7  -1 123.581 7.31607  12
   1  -7  -1 15.6350 2.94287  14
   1  -7  -1 21.9436 2.31637   1
   1  -7  -1 23.6671 3.22242   8
   1  -7  -1 21.6047 2.31583   1
   1  -7  -1 23.6517 3.82321  12
   1  -7  -1 23.7359 3.79816   6
   0  -7  -1 114.767 7.09025  12
   0  -7  -1 113.723 6.59422   8
   0  -7  -1 115.973 4.76341   1
   0  -7  -1 124.457 5.02958   1
   0  -7  -1 120.564 6.89192  14
  -1  -7  -1 42.8740 5.20182   8
  -1  -7  -1 45.9568 3.12832   1
  -1  -7  -1 49.8703 5.66621  14
  -1  -7  -1 51.9179 3.36809   1
  -2  -7  -1 21.9481 2.05800   7
  -2  -7  -1 24.0542 2.83172   1
  -2  -7  -1 23.7182 4.35139  14
  -2  -7  -1 20.4545 4.17640   8
  -3  -7  -1 49.6928 4.38236   1
  -3  -7  -1 51.2373 6.39474  14
  -3  -7  -1 43.0447 6.14383   8
   3   7   1 42.2750 6.52071  11
  -4  -7  -1 8.16985 3.81545   8
  -4  -7  -1 14.1712 2.65832   1
  -4  -7  -1 16.3921 4.33079  14
   4   7   1 19.8418 4.50945  11
  -5  -7  -1 39.3755 6.51706   8
  -5  -7  -1 37.2083 4.49589   1
   5   7   1 41.5740 6.21803  11
  -6  -7  -1 16.8412 3.63365   1
  -6  -7  -1 15.1779 5.16234   8
   6   7   1 17.5490 4.63197  11
  -7  -7  -1 3.04589 3.84411   8
  -7  -7  -1 2.08717 2.31205   1
   7   7   1 -1.3377 2.79420  11
  -8  -7  -1 1.04635 2.67800   1
   8   7   1 6.22305 4.06554  11
  -9  -7  -1 30.4718 5.85031   1
   9   7   1 32.8391 7.57460  11
  12  -8  -1 29.9023 6.90978   6
 -12   8   1 36.1731 6.93422  10
  11  -8  -1 6.33274 4.08378   6
 -11   8   1 2.67786 2.62228  10
  10  -8  -1 28.7477 6.19369   6
 -10   8   1 50.6978 7.38895  10
   9  -8  -1 1.60501 2.91249  12
   9  -8  -1 0.44355 2.98154   6
   9  -8  -1 -0.7378 2.25552   1
  -9   8   1 1.86139 3.19746  10
   8  -8  -1 0.73270 2.57170   6
   8  -8  -1 0.54830 2.01244   1
   8  -8  -1 4.13706 2.70135  12
  -8   8   1 -2.4313 2.41289  10
   7  -8  -1 1.69899 2.11479   1
   7  -8  -1 7.14623 2.78823  12
   7  -8  -1 4.72218 2.96574   6
  -7   8   1 3.65900 2.80464  10
   6  -8  -1 5.58951 2.76197   6
   6  -8  -1 1.16832 1.68272   1
   6  -8  -1 4.56706 2.42849  12
  -6   8   1 -0.7732 2.03587   3
  -6   8   1 -0.1116 2.09008  10
   5  -8  -1 16.4926 3.87072   6
   5  -8  -1 15.4071 1.88348  14
   5  -8  -1 11.8598 3.41478  12
   5  -8  -1 14.5726 2.99535   1
  -5   8   1 13.1630 3.65395   3
   4  -8  -1 102.080 7.37673   6
   4  -8  -1 112.303 5.20168  14
   4  -8  -1 111.182 7.38363  12
   4  -8  -1 105.966 5.74124   1
  -4   8   1 124.836 7.67497   3
   3  -8  -1 1.48184 1.21362   8
   3  -8  -1 0.86059 1.22651   1
   3  -8  -1 1.46076 1.54769  14
   3  -8  -1 2.84175 2.13633  12
   3  -8  -1 1.58220 2.00373   6
   2  -8  -1 24.7840 4.32902   6
   2  -8  -1 32.1540 4.60055  12
   2  -8  -1 30.4797 3.04975   1
   2  -8  -1 32.1088 3.92366  14
   2  -8  -1 33.4662 3.67677   8
   2  -8  -1 31.0335 3.04156   1
   1  -8  -1 -1.2685 1.20689   6
   1  -8  -1 3.14367 1.29624   1
   1  -8  -1 2.74347 1.05462   1
   1  -8  -1 -0.5666 1.55672  14
   1  -8  -1 2.55638 2.11687   8
   1  -8  -1 1.07973 1.91349  12
   0  -8  -1 20.0808 3.98501  12
   0  -8  -1 20.7846 3.89767  14
   0  -8  -1 18.5791 2.37705   1
   0  -8  -1 18.1305 3.56558   8
  -1  -8  -1 7.60868 3.15828  14
  -1  -8  -1 7.17786 2.89212   8
  -1  -8  -1 8.40140 1.82849   1
  -2  -8  -1 26.7428 3.09300   1
  -2  -8  -1 31.5224 5.31369   8
  -2  -8  -1 21.7072 4.72290  14
  -3  -8  -1 46.4062 4.35950   1
  -3  -8  -1 44.9791 6.53066   8
  -3  -8  -1 53.2917 6.89840  14
  -4  -8  -1 17.5107 4.57608  14
  -4  -8  -1 25.9402 3.59630   1
  -4  -8  -1 30.5461 5.84477   8
   4   8   1 27.5929 5.27113  11
  -5  -8  -1 24.1644 5.85026   8
  -5  -8  -1 37.1696 6.71692  14
  -5  -8  -1 37.5592 4.53399   1
   5   8   1 27.1921 5.70254  11
  -6  -8  -1 -0.4808 3.41000   8
  -6  -8  -1 5.31693 2.48567   1
   6   8   1 3.59648 3.36114  11
  -7  -8  -1 -0.0120 2.49189   1
  -7  -8  -1 4.54955 4.31750   8
   7   8   1 -0.9521 3.56461  11
  -8  -8  -1 60.3091 7.19827   1
  -8  -8  -1 47.9662 9.18665   8
   8   8   1 57.1892 8.89020  11
  11  -9  -1 19.8052 5.74271   6
  11  -9  -1 17.4643 5.34099   1
 -11   9   1 30.7928 6.67849  10
  10  -9  -1 3.90830 3.48596   6
  10  -9  -1 -3.5560 2.58913   1
 -10   9   1 0.43694 3.38456  10
   9  -9  -1 68.9881 8.75614   6
   9  -9  -1 68.3553 7.73330   1
  -9   9   1 53.2438 7.83835  10
   8  -9  -1 1.45196 1.94512  12
   8  -9  -1 1.99574 2.49956   6
   8  -9  -1 3.85841 2.77266   1
  -8   9   1 5.87868 3.02800  10
   7  -9  -1 6.62497 3.23898   6
   7  -9  -1 0.78433 2.20532   1
   7  -9  -1 2.71771 2.85991  12
  -7   9   1 -0.2890 2.19246  10
   6  -9  -1 20.7024 3.54470   1
   6  -9  -1 19.9769 4.52997   6
   6  -9  -1 23.9390 4.55122  12
  -6   9   1 20.7716 4.58412   3
   5  -9  -1 8.41730 1.65482  14
   5  -9  -1 9.74287 2.71634   1
   5  -9  -1 5.45742 3.10916  12
   5  -9  -1 11.9687 3.60290   6
  -5   9   1 8.32920 3.33329   3
   4  -9  -1 11.1962 3.47049   6
   4  -9  -1 13.6514 3.44737  12
   4  -9  -1 11.7268 2.48902   1
   4  -9  -1 13.7054 2.46983  14
  -4   9   1 8.14104 3.80711   3
   3  -9  -1 101.570 6.04576  14
   3  -9  -1 108.052 5.51906   1
   3  -9  -1 102.871 7.53547  12
   3  -9  -1 104.788 5.08924   8
   3  -9  -1 108.231 7.49777   6
   2  -9  -1 74.7920 7.41124  12
   2  -9  -1 72.0601 7.35092   6
   2  -9  -1 77.0138 5.64970  14
   2  -9  -1 79.7213 5.14139   8
   2  -9  -1 78.7195 4.45499   1
   1  -9  -1 -2.8505 1.53632   6
   1  -9  -1 -2.5461 1.41041  14
   1  -9  -1 -0.4079 0.94301   1
   1  -9  -1 -0.9721 1.67212   8
   1  -9  -1 -1.3626 1.29480  12
   0  -9  -1 11.5970 3.32617   8
   0  -9  -1 -0.7026 1.93370  12
   0  -9  -1 4.68884 2.52841  14
   0  -9  -1 5.00810 1.51885   1
  -1  -9  -1 5.07984 3.22188   8
  -1  -9  -1 3.31781 1.46451   1
  -1  -9  -1 1.47522 2.53317  14
  -1  -9  -1 3.66630 2.36936  12
  -2  -9  -1 37.5041 3.81892   1
  -2  -9  -1 38.7905 6.09740  14
  -2  -9  -1 50.3396 6.98520   8
  -3  -9  -1 13.1813 3.93517  14
  -3  -9  -1 11.2529 4.28886   8
  -3  -9  -1 11.3072 2.56273   1
  -4  -9  -1 12.8384 4.85470   8
  -4  -9  -1 15.1832 3.08894   1
  -4  -9  -1 5.42417 3.25956  14
   4   9   1 7.50212 4.12166  11
  -5  -9  -1 32.6534 7.27893   8
  -5  -9  -1 53.3283 5.54247   1
   5   9   1 38.6929 6.81283  11
  -6  -9  -1 11.6355 5.34684   8
  -6  -9  -1 10.1671 3.09533   1
   6   9   1 7.21359 4.11883  11
  -7  -9  -1 -1.6141 3.93134   8
  -7  -9  -1 3.29531 2.80955   1
   7   9   1 -0.9416 3.66356  11
  11 -10  -1 5.97521 4.59477   6
  11 -10  -1 10.4487 4.39238   1
 -11  10   1 6.32373 4.61673  10
  10 -10  -1 0.24354 2.51479   6
  10 -10  -1 -1.0780 3.04716   1
 -10  10   1 5.17443 4.23014  10
   9 -10  -1 19.2752 5.47892   6
   9 -10  -1 17.5385 4.42858   1
  -9  10   1 27.9500 5.95911  10
   8 -10  -1 6.97691 3.33697   6
   8 -10  -1 11.2902 3.69696   1
  -8  10   1 15.7710 4.95272  10
   7 -10  -1 3.14338 2.96557   6
   7 -10  -1 -0.0707 2.38238   1
   7 -10  -1 1.27714 2.03932  12
   6 -10  -1 7.67982 3.34961  12
   6 -10  -1 10.3258 3.72758   6
   6 -10  -1 4.87403 2.16648   1
  -6  10   1 6.83170 3.73967   3
   5 -10  -1 25.9910 3.81996   1
   5 -10  -1 31.0668 5.47098   6
   5 -10  -1 27.9660 5.24552  12
  -5  10   1 29.7211 5.51330   3
   4 -10  -1 8.20230 3.55440   6
   4 -10  -1 9.49538 2.36764  14
   4 -10  -1 2.34785 2.72919  12
   4 -10  -1 6.74280 2.20727   1
   3 -10  -1 3.16486 2.38639  12
   3 -10  -1 2.89129 2.19136   6
   3 -10  -1 0.19979 1.29581   1
   3 -10  -1 2.36714 1.98974  14
   2 -10  -1 53.0630 3.79485   1
   2 -10  -1 55.1302 5.34045   8
   2 -10  -1 46.7593 6.42870  12
   2 -10  -1 66.3579 6.42082  14
   2 -10  -1 46.3921 6.50468   6
   1 -10  -1 26.6227 4.42749   8
   1 -10  -1 22.2346 4.16936  14
   1 -10  -1 25.5332 2.95104   1
   1 -10  -1 11.5012 3.77282   6
   1 -10  -1 16.1068 4.05830  12
   0 -10  -1 0.81283 2.24757   8
   0 -10  -1 2.66105 2.43686  14
   0 -10  -1 2.18147 2.77563  12
   0 -10  -1 -0.3726 1.19615   1
  -1 -10  -1 23.8409 5.01424  12
  -1 -10  -1 24.2977 5.10423  14
  -1 -10  -1 35.0041 5.89406   8
  -1 -10  -1 26.2032 3.19097   1
  -2 -10  -1 3.17417 1.73000   1
  -2 -10  -1 1.78466 3.28409   8
  -2 -10  -1 0.49709 2.84218  14
  -3 -10  -1 0.39067 3.16483   8
  -3 -10  -1 1.74501 1.79617   1
  -4 -10  -1 9.73931 2.66882   1
  -4 -10  -1 4.22430 3.91158   8
  -5 -10  -1 29.5483 4.46715   1
  -5 -10  -1 40.4021 8.00883   8
   5  10   1 23.1205 5.82095  11
  -6 -10  -1 -0.2893 4.11070   8
  -6 -10  -1 -1.3097 2.17365   1
   6  10   1 6.01565 4.12514  11
  10 -11  -1 1.97116 3.71582   6
  10 -11  -1 -1.4372 2.90943   1
 -10  11   1 -0.6647 3.70072  10
   9 -11  -1 2.66976 2.93670   1
   9 -11  -1 9.29121 4.66614   6
  -9  11   1 4.30585 4.36722  10
   8 -11  -1 20.0544 5.46240   6
   8 -11  -1 9.46367 3.63608   1
  -8  11   1 11.6954 4.87817  10
   7 -11  -1 76.5625 9.36341   6
   7 -11  -1 70.2038 7.09092   1
  -7  11   1 70.8442 8.61197   3
   6 -11  -1 28.1032 4.30672   1
   6 -11  -1 28.4590 5.67101   6
  -6  11   1 45.2238 7.00072   3
   5 -11  -1 12.1256 3.77157  12
   5 -11  -1 11.6571 2.98117   1
   5 -11  -1 9.98172 3.68274   6
  -5  11   1 11.0418 3.83493   3
   4 -11  -1 17.5330 4.98293   6
   4 -11  -1 22.6317 3.43603   1
   4 -11  -1 19.0197 4.80609  12
   3 -11  -1 14.7247 4.47243   6
   3 -11  -1 14.0817 2.64882   1
   3 -11  -1 20.0660 4.82984  12
   3 -11  -1 12.8160 3.35549  14
   2 -11  -1 -2.9628 1.85202   6
   2 -11  -1 -2.8656 2.22974  12
   2 -11  -1 1.75869 1.42711   1
   2 -11  -1 -0.6240 1.92317  14
   1 -11  -1 0.20197 1.26703   1
   1 -11  -1 1.00720 2.68474  12
   1 -11  -1 -0.5564 1.85899   6
   1 -11  -1 3.83431 2.60425   8
   1 -11  -1 5.29243 2.94280  14
   0 -11  -1 0.93382 2.46113  14
   0 -11  -1 6.55224 1.85069   1
   0 -11  -1 3.16256 2.93770  12
   0 -11  -1 -0.2851 2.57321   6
   0 -11  -1 7.21269 3.54911   8
  -1 -11  -1 23.9834 5.37905  14
  -1 -11  -1 17.5724 4.59037   8
  -1 -11  -1 26.4602 3.24257   1
  -2 -11  -1 7.25566 2.16924   1
  -2 -11  -1 5.31334 3.88613   8
  -3 -11  -1 6.71797 4.27212   8
  -3 -11  -1 6.64002 2.39263   1
  -4 -11  -1 13.4718 3.17610   1
  -4 -11  -1 4.94331 4.29722   8
  -5 -11  -1 1.43162 2.40167   1
  -5 -11  -1 -5.8413 3.52831   8
   9 -12  -1 14.0377 4.39634   1
   9 -12  -1 7.64452 4.86848   6
  -9  12   1 11.9363 5.20825  10
   8 -12  -1 -1.7504 2.29948   1
   8 -12  -1 1.90188 3.55426   6
   7 -12  -1 0.70565 3.40361   6
   7 -12  -1 -0.5946 2.08677   1
   6 -12  -1 1.13844 1.91209   1
   6 -12  -1 4.10193 3.24084   6
  -6  12   1 0.34014 2.37469   3
   5 -12  -1 -2.5862 2.56208   6
   5 -12  -1 -0.8329 1.70405   1
   4 -12  -1 2.38578 3.63809   6
   4 -12  -1 2.45124 1.86890   1
   3 -12  -1 6.50119 2.19199   1
   3 -12  -1 5.90158 3.71911   6
   2 -12  -1 -0.9991 2.84386   6
   2 -12  -1 0.49036 1.61602   1
   2 -12  -1 1.12088 2.47189  14
   1 -12  -1 0.29292 3.07793   6
   1 -12  -1 2.94995 1.65275   1
   1 -12  -1 -4.2001 2.20587  14
   0 -12  -1 25.2868 5.94765   6
   0 -12  -1 25.7164 3.27536   1
   0 -12  -1 25.9171 5.48981   8
   0 -12  -1 26.1456 5.53912  14
  -1 -12  -1 0.62489 1.67975   1
  -1 -12  -1 0.82404 2.63501   8
  -2 -12  -1 4.38948 2.05940   1
  -2 -12  -1 3.11027 3.92139   8
  -3 -12  -1 -0.6146 3.85899   8
  -3 -12  -1 0.51134 1.60120   1
   8 -13  -1 0.43661 3.54707   6
   8 -13  -1 -4.3928 2.00142   1
   7 -13  -1 64.7156 7.00589   1
   7 -13  -1 71.8722 9.96649   6
   6 -13  -1 1.16771 2.22343   1
   6 -13  -1 1.80267 3.40121   6
  -6  13   1 -3.5716 2.87199   3
   5 -13  -1 6.20224 2.52612   1
   5 -13  -1 3.57117 3.83978   6
   4 -13  -1 24.9063 3.78457   1
   4 -13  -1 32.8891 6.84623   6
   3 -13  -1 6.97224 3.69875   6
   3 -13  -1 4.20057 2.05372   1
   2 -13  -1 33.0419 6.57771   6
   2 -13  -1 38.4590 4.15611   1
   1 -13  -1 12.0616 5.07321   6
   0 -13  -1 22.9067 6.56491   6
  -1 -13  -1 0.15997 3.44675   6
  -2 -13  -1 2.27472 4.54901   8
   5 -14  -1 2.15287 2.30068   1
   5 -14  -1 -0.1131 3.70581   6
   4 -14  -1 4.91461 4.32009   6
   3 -14  -1 4.28279 4.25933   6
   2 -14  -1 6.78358 4.84604   6
  -1 -14   2 53.4665 8.76737   6
   0 -14   2 3.89894 4.08433   6
   1 -14   2 1.03408 3.89696   6
   2 -14   2 1.34532 3.36932   6
   3 -14   2 7.56255 4.37077   6
   4 -14   2 1.68803 2.72879   6
   5 -14   2 15.3185 4.99050   6
   6 -14   2 11.6080 5.14274   6
   6 -14   2 18.4151 3.82320   1
  -3 -13   2 5.90024 4.73107   8
  -2 -13   2 8.32296 4.35207   8
  -1 -13   2 3.23380 3.66654   6
  -1 -13   2 0.02307 3.66250   8
   0 -13   2 13.8362 4.75211  14
   0 -13   2 14.9226 5.22611   6
   1 -13   2 7.20897 4.06041   6
   2 -13   2 57.9431 8.44334   6
   3 -13   2 19.8998 5.53160   6
   4 -13   2 4.57471 3.43925   6
   4 -13   2 2.74208 1.77046   1
   5 -13   2 0.54508 3.31889   6
   5 -13   2 -1.9056 1.75800   1
   6 -13   2 11.4147 3.25498   1
   6 -13   2 16.4640 5.03074   6
   7 -13   2 18.4347 4.22315   1
   7 -13   2 23.8968 5.92250   6
   8 -13   2 14.6077 5.22840   6
   8 -13   2 4.01697 3.45589   1
  -5 -12   2 16.4490 6.55034   8
  -4 -12   2 15.0493 5.78420   8
  -3 -12   2 15.6811 5.33395   8
  -2 -12   2 13.2457 4.63003   8
  -1 -12   2 4.46636 3.81455   8
  -1 -12   2 3.61261 3.57609  14
   0 -12   2 5.25148 3.14638  14
   0 -12   2 4.70624 3.27444  12
   0 -12   2 5.47118 3.42200   8
   0 -12   2 3.64406 3.26702   6
   1 -12   2 0.87520 2.70146   8
   1 -12   2 2.60948 2.51460  14
   1 -12   2 2.48999 3.13661  12
   1 -12   2 4.43825 3.07997   6
   2 -12   2 10.8893 4.03258   6
   2 -12   2 -0.4405 2.06536  12
   2 -12   2 4.83379 1.38724   1
   3 -12   2 11.4334 3.73698   6
   3 -12   2 12.5984 4.17004  12
   3 -12   2 8.90477 2.02585   1
   4 -12   2 2.97530 3.14088   6
   4 -12   2 2.25352 1.71435   1
   4 -12   2 -2.7611 2.33168  12
   5 -12   2 4.32378 2.10724   1
   5 -12   2 1.61406 2.90632   6
   6 -12   2 11.6641 3.27496   1
   6 -12   2 13.5410 4.59614   6
   7 -12   2 8.34177 3.86527   6
   7 -12   2 0.04354 2.38875   1
  -8  12  -2 2.44629 4.02071  10
   8 -12   2 -1.3072 2.79850   6
   8 -12   2 -5.7810 2.02697   1
  -9  12  -2 19.1984 6.02911  10
   9 -12   2 22.9737 5.12704   1
   9 -12   2 20.8572 5.92785   6
  -6 -11   2 23.2879 3.82531   1
  -6 -11   2 10.0758 5.84670   8
  -5 -11   2 38.9436 4.34921   1
  -5 -11   2 48.3365 8.83338   8
  -4 -11   2 34.6577 7.27476   8
  -4 -11   2 43.7165 4.11294   1
  -3 -11   2 24.4350 2.76877   1
  -3 -11   2 34.3794 7.05058   8
  -2 -11   2 13.7476 4.45043   8
  -2 -11   2 10.3090 1.75460   1
  -2 -11   2 10.8640 4.09729  14
  -2 -11   2 14.8413 4.26907  12
  -1 -11   2 17.6951 4.42122  12
  -1 -11   2 16.3296 1.79548   1
  -1 -11   2 14.7527 4.48446   8
  -1 -11   2 15.7255 4.32824  14
   0 -11   2 7.89971 1.32290   1
   0 -11   2 4.18813 2.68109  12
   0 -11   2 13.2890 4.12761   6
   0 -11   2 4.75715 2.93449  14
   0 -11   2 9.46540 3.45084   8
   1 -11   2 8.26879 2.94831   8
   1 -11   2 16.6228 4.37101  12
   1 -11   2 17.5998 1.89020   1
   1 -11   2 14.7047 3.61791  14
   1 -11   2 18.9098 4.57316   6
   2 -11   2 0.33922 1.99166   6
   2 -11   2 1.87886 1.92336  14
   2 -11   2 1.51807 2.53959  12
   2 -11   2 1.30514 1.09861   1
   2 -11   2 0.65721 1.95557   8
   3 -11   2 104.872 8.42314  12
   3 -11   2 103.843 8.18535   6
   3 -11   2 108.158 5.20874   1
   4 -11   2 12.3907 3.90510   6
   4 -11   2 1.26874 2.78917  12
   4 -11   2 9.72101 2.29182   1
   5 -11   2 -0.3146 1.56223   1
   5 -11   2 1.64231 2.46961  12
   5 -11   2 1.13413 2.48047   6
   6 -11   2 6.04553 3.24940   6
   6 -11   2 0.10631 1.95405   1
   6 -11   2 -0.1036 2.69327  12
  -7  11  -2 -2.0995 2.80722  10
   7 -11   2 0.25733 2.25924   1
   7 -11   2 5.24621 3.57270   6
  -8  11  -2 9.80484 4.63300  10
   8 -11   2 5.14043 3.45255   6
   8 -11   2 5.18223 3.03770   1
  -9  11  -2 1.52350 3.89518  10
   9 -11   2 1.01807 3.14744   6
   9 -11   2 -1.8205 2.67146   1
 -10  11  -2 9.35202 4.18261  10
  10 -11   2 16.7692 5.64213   6
  -7 -10   2 2.79046 2.45016   1
  -7 -10   2 7.28769 5.05102   8
  -6 -10   2 -1.2408 1.71160   1
  -6 -10   2 -5.1197 3.42278   8
  -5 -10   2 -0.0251 1.57258   1
  -5 -10   2 -4.0603 3.11241   8
  -4 -10   2 2.17150 3.23895   8
  -4 -10   2 -0.5140 1.29595   1
  -4 -10   2 0.78768 3.32041  14
  -3 -10   2 0.17844 1.09269   1
  -3 -10   2 -1.2400 2.83029   8
  -3 -10   2 -0.2251 2.49402  14
  -2 -10   2 0.12824 0.95907   1
  -2 -10   2 -4.2957 2.34379   8
  -2 -10   2 -3.0808 2.03631  14
  -2 -10   2 -2.2693 1.10614   7
  -1 -10   2 18.0023 1.84589   1
  -1 -10   2 18.4665 4.04060  14
  -1 -10   2 22.2173 4.56000   8
  -1 -10   2 22.2894 4.50291  12
   0 -10   2 0.61367 2.15986  12
   0 -10   2 1.10456 0.80295   1
   0 -10   2 -0.4251 2.10250  14
   0 -10   2 1.69793 2.34050   8
   1 -10   2 12.5472 3.02396   8
   1 -10   2 7.79613 3.21606   6
   1 -10   2 6.78818 2.64466  14
   1 -10   2 9.30048 1.41457   1
   1 -10   2 5.26142 2.76928  12
   2 -10   2 23.3134 2.39999   1
   2 -10   2 23.9486 3.52863   8
   2 -10   2 35.9658 4.33223  14
   2 -10   2 19.0759 4.07648  12
   2 -10   2 31.0591 4.89881   6
   3 -10   2 29.2593 3.45126   8
   3 -10   2 26.8552 3.44508  14
   3 -10   2 21.6862 4.22447  12
   3 -10   2 27.2076 4.80832   6
   3 -10   2 29.5327 2.99709   1
   4 -10   2 -0.3389 2.14892   6
   4 -10   2 4.98902 2.43307  12
   4 -10   2 4.69637 1.77973   1
   5 -10   2 -1.0433 1.52447   1
   5 -10   2 -1.4905 1.87716   6
   5 -10   2 -1.8909 1.95953  12
   6 -10   2 9.94878 3.20686  12
   6 -10   2 11.5688 3.74746   6
   6 -10   2 12.0812 3.06006   1
  -7  10  -2 215.425 12.5397  10
   7 -10   2 192.246 10.0439   1
   7 -10   2 209.025 11.8070   6
   7 -10   2 173.865 11.2402  12
  -8  10  -2 51.3466 7.59412  10
   8 -10   2 39.1232 6.38475   6
   8 -10   2 27.9730 4.97250   1
   8 -10   2 53.9843 8.26240  12
  -9  10  -2 18.8466 5.11185  10
   9 -10   2 14.5425 4.39557   1
   9 -10   2 14.1563 4.78376   6
 -10  10  -2 11.6585 4.75581  10
  10 -10   2 18.1383 5.36694   6
 -11  10  -2 56.4825 8.43217  10
  11 -10   2 49.5172 8.34014   6
   8   9  -2 35.0659 7.28644  11
  -8  -9   2 39.2414 5.62392   1
  -8  -9   2 25.4027 7.32351   8
  -7  -9   2 0.08761 2.15034   1
  -7  -9   2 -0.4382 3.62505   8
  -6  -9   2 18.5630 3.40874   1
  -6  -9   2 18.2203 5.75735   8
  -5  -9   2 54.0079 7.85449  14
  -5  -9   2 54.7446 8.45056   8
  -5  -9   2 51.4805 4.81595   1
  -4  -9   2 163.433 11.2423   8
  -4  -9   2 154.168 6.74920   1
  -4  -9   2 154.891 10.5269  14
  -3  -9   2 53.4352 3.44948   1
  -3  -9   2 49.1388 7.06049   8
  -3  -9   2 50.4883 6.79590  14
  -2  -9   2 6.18230 1.36489   1
  -2  -9   2 1.14901 2.28373   8
  -2  -9   2 6.99016 2.02558   7
  -2  -9   2 3.79019 2.86950  14
  -1  -9   2 49.4930 5.91014  12
  -1  -9   2 43.6676 5.62567   8
  -1  -9   2 45.1708 2.44518   1
  -1  -9   2 42.0679 5.58396  14
   0  -9   2 52.0394 2.48735   1
   0  -9   2 68.6058 6.48928  14
   0  -9   2 60.3183 2.66148   1
   0  -9   2 58.7337 5.95774   8
   0  -9   2 55.7806 6.10824  12
   1  -9   2 38.0828 2.31224   1
   1  -9   2 37.0970 5.07663   6
   1  -9   2 36.2965 2.13465   1
   1  -9   2 41.2372 5.29215  12
   1  -9   2 41.1364 4.75444  14
   1  -9   2 28.3856 3.87221   8
   2  -9   2 85.7555 6.44894   6
   2  -9   2 98.0738 6.94806  12
   2  -9   2 86.9977 5.23714   8
   2  -9   2 92.5836 4.08869   1
   2  -9   2 83.2318 5.44061  14
   3  -9   2 25.4122 2.80082   1
   3  -9   2 26.4196 4.44435  12
   3  -9   2 31.3538 4.70057   6
   3  -9   2 26.1349 2.92318   8
   3  -9   2 26.7820 3.14752  14
   4  -9   2 9.97525 2.24291   1
   4  -9   2 15.2608 3.66702  12
   4  -9   2 18.6428 2.16220  14
   4  -9   2 12.6967 1.70340   8
   4  -9   2 9.00368 3.01061   6
   5  -9   2 30.8844 4.87978   6
   5  -9   2 25.4285 4.56625  12
   5  -9   2 39.8147 4.26658   1
  -6   9  -2 91.7614 8.54991  10
   6  -9   2 83.1335 8.08377   6
   6  -9   2 74.7837 6.49618   1
   6  -9   2 85.7949 6.94420  12
  -7   9  -2 0.38002 2.10193  10
   7  -9   2 1.78041 2.58850  12
   7  -9   2 1.29420 2.41192   6
   7  -9   2 -0.1009 2.11361   1
  -8   9  -2 13.4774 3.94377  10
   8  -9   2 17.5450 4.28269   6
   8  -9   2 11.2250 3.82992  12
   8  -9   2 11.5395 3.57884   1
  -9   9  -2 17.3209 4.82230  10
   9  -9   2 12.3642 4.31419   6
   9  -9   2 7.55630 3.36311   1
 -10   9  -2 -0.7594 3.00144  10
  10  -9   2 5.01676 3.56236   6
 -11   9  -2 -2.5535 2.91768  10
  11  -9   2 1.76786 3.96115   6
   9   8  -2 24.2324 6.30962  11
  -9  -8   2 21.5970 4.66193   1
   8   8  -2 10.5691 4.26716  11
  -8  -8   2 7.70426 3.17151   1
  -8  -8   2 9.95448 5.20592   8
   7   8  -2 -2.0356 2.77576  11
  -7  -8   2 3.31297 1.98542   1
  -7  -8   2 -0.0514 3.36474   8
  -6  -8   2 7.65379 3.75712   8
  -6  -8   2 3.72422 1.99369   1
  -5  -8   2 76.8971 8.93584  14
  -5  -8   2 72.5729 4.84577   1
  -5  -8   2 68.6429 8.56313   8
  -4  -8   2 -2.6518 2.20583   8
  -4  -8   2 2.09307 2.71226  14
  -4  -8   2 0.41321 1.04066   7
  -4  -8   2 0.30744 1.18035   1
  -3  -8   2 32.4789 5.21910  14
  -3  -8   2 30.7910 3.36208   7
  -3  -8   2 26.2030 2.64507   1
  -3  -8   2 24.8691 4.86472   8
  -2  -8   2 1.40426 2.22653  14
  -2  -8   2 0.64911 0.85111   1
  -2  -8   2 2.88538 1.47662   7
  -2  -8   2 -2.8740 1.77144   8
  -1  -8   2 215.205 10.2320   8
  -1  -8   2 227.234 6.34833   1
  -1  -8   2 218.786 10.3767  14
  -1  -8   2 216.213 6.28005   1
   0  -8   2 2.37917 1.55484  12
   0  -8   2 1.30963 0.56315   1
   0  -8   2 0.18198 1.60331  14
   0  -8   2 -0.1456 1.44299   8
   0  -8   2 1.10214 0.61482   1
   1  -8   2 9.75410 2.37901   8
   1  -8   2 13.7775 3.11394  12
   1  -8   2 12.5374 1.43362   1
   1  -8   2 11.6638 1.34132   1
   1  -8   2 9.10302 2.32659  14
   1  -8   2 13.6030 3.13236   6
   2  -8   2 4.06803 2.14817   6
   2  -8   2 2.88803 1.69916  12
   2  -8   2 1.76904 1.47900   8
   2  -8   2 0.56550 0.89274   1
   2  -8   2 1.77458 0.88853   1
   2  -8   2 2.91059 1.63324  14
   3  -8   2 40.2168 3.04582  14
   3  -8   2 43.7402 5.10327  12
   3  -8   2 43.5494 3.07106   8
   3  -8   2 43.7979 3.11904   1
   3  -8   2 39.8851 2.98809   1
   3  -8   2 47.8291 5.37044   6
   4  -8   2 377.626 12.1801   1
   4  -8   2 366.982 14.1881   6
   4  -8   2 393.539 10.0464  14
   4  -8   2 380.836 14.7142  12
   4  -8   2 405.382 10.2228   8
  -5   8  -2 177.439 9.61043  10
   5  -8   2 186.627 9.78413  12
   5  -8   2 181.327 8.06484   1
   5  -8   2 167.833 9.06699   6
  -6   8  -2 5.37179 2.94136  10
   6  -8   2 2.40303 2.21706  12
   6  -8   2 3.60363 2.26586   6
   6  -8   2 0.70546 1.68906   1
  -7   8  -2 11.3943 3.74693  10
   7  -8   2 16.4704 3.91773  12
   7  -8   2 17.1233 4.04489   6
   7  -8   2 17.5638 3.60323   1
  -8   8  -2 22.1762 4.91945  10
   8  -8   2 25.6125 5.10573  12
   8  -8   2 25.7024 4.52650   1
   8  -8   2 17.0889 4.23106   6
  -9   8  -2 4.23532 3.42993  10
   9  -8   2 7.36946 3.36839  12
   9  -8   2 10.2185 3.96806   6
   9  -8   2 8.01770 3.34061   1
 -10   8  -2 -0.3947 2.58051  10
  10  -8   2 2.90632 3.18715   6
 -11   8  -2 79.1961 9.05769  10
  11  -8   2 76.8669 9.68801   6
 -12   8  -2 21.3410 5.35377  10
   9   7  -2 5.94395 4.05971  11
  -9  -7   2 3.45116 2.99332   1
   8   7  -2 41.5260 7.37809  11
  -8  -7   2 37.9502 5.54848   1
   7   7  -2 1.95898 2.88569  11
  -7  -7   2 4.22433 4.24079   8
  -7  -7   2 0.78258 1.95765   1
   6   7  -2 -2.3614 2.25158   2
  -6  -7   2 -0.1700 1.64559   1
  -6  -7   2 -2.2839 2.77726   8
   5   7  -2 17.1148 4.00474   2
  -5  -7   2 21.2605 4.85789  14
  -5  -7   2 19.1444 2.98093   1
  -5  -7   2 11.4397 4.04533   8
  -4  -7   2 0.40902 2.44041   8
  -4  -7   2 4.87189 1.56991   7
  -4  -7   2 5.37246 2.96878  14
  -4  -7   2 7.87012 1.85261   1
  -3  -7   2 26.9001 3.01005   7
  -3  -7   2 21.9867 4.40716   8
  -3  -7   2 31.7647 2.76785   1
  -3  -7   2 33.7845 5.03789  14
  -3  -7   2 32.3099 2.98701   1
  -2  -7   2 17.5282 3.64204  14
  -2  -7   2 13.7167 2.36469   7
  -2  -7   2 12.5616 1.57032   1
  -2  -7   2 17.1190 3.47889   8
  -1  -7   2 7.31288 2.43664   8
  -1  -7   2 5.36676 0.89100   1
  -1  -7   2 4.63189 2.20688  14
  -1  -7   2 5.52463 0.88945   1
   0  -7   2 3.31022 1.87889  12
   0  -7   2 0.41171 1.47590  14
   0  -7   2 0.08667 1.32257   8
   0  -7   2 0.78799 0.52603   1
   0  -7   2 1.13523 0.51890   1
   1  -7   2 2.31781 1.64683   6
   1  -7   2 1.81339 0.70666   1
   1  -7   2 1.06371 0.67786   1
   1  -7   2 2.31293 1.38906  14
   1  -7   2 1.88766 1.37081  12
   2  -7   2 257.683 7.72111   1
   2  -7   2 273.788 10.6679  12
   2  -7   2 257.180 10.2692   6
   2  -7   2 271.978 8.91657  14
   2  -7   2 261.739 7.80845   1
   3  -7   2 30.5240 2.32046  14
   3  -7   2 26.5655 3.74783   6
   3  -7   2 32.2455 4.06552  12
   3  -7   2 24.7970 2.59682   1
   3  -7   2 28.7065 2.73653   1
   4  -7   2 0.11598 1.10090   1
   4  -7   2 0.63984 1.25904  12
   4  -7   2 -0.0535 0.34438  14
   4  -7   2 0.21704 1.43414   6
   4  -7   2 -0.7012 1.13394   1
   4  -7   2 -0.4689 0.71935   8
  -5   7  -2 9.64496 3.00000  10
   5  -7   2 11.8143 3.07926  12
   5  -7   2 12.1602 1.12410   8
   5  -7   2 11.4181 2.81555   6
   5  -7   2 14.3734 2.67204   1
  -6   7  -2 9.01167 2.69225  10
   6  -7   2 9.61204 2.65348   1
   6  -7   2 9.91138 2.80145  12
   6  -7   2 6.41067 2.72978   6
  -7   7  -2 35.9219 5.05174  10
   7  -7   2 38.4442 5.27318   6
   7  -7   2 33.5108 4.99716  12
   7  -7   2 29.1188 4.36297   1
  -8   7  -2 15.0549 3.88765  10
   8  -7   2 12.2341 3.52340  12
   8  -7   2 14.1780 3.59395   1
   8  -7   2 14.4184 3.99077   6
  -9   7  -2 9.15041 3.53458  10
   9  -7   2 6.95762 3.41146   6
   9  -7   2 2.70876 2.91586  12
 -10   7  -2 1.20021 2.91354  10
  10  -7   2 0.73578 2.24269  11
  10  -7   2 0.60722 2.99632   6
 -11   7  -2 9.99266 3.92579  10
 -11   7  -2 7.80274 4.44660   4
  11  -7   2 13.0373 4.74820   6
 -12   7  -2 0.90587 2.62620   4
 -12   7  -2 -1.2374 2.61876  10
  12  -7   2 0.41108 3.53844   6
  10   6  -2 0.62393 3.74144  11
 -10  -6   2 1.66502 3.03024   1
   9   6  -2 45.5590 7.52250  11
  -9  -6   2 33.1619 5.69005   1
   8   6  -2 50.0922 7.27663  11
  -8  -6   2 62.6977 6.66110   1
   7   6  -2 7.59640 3.56399   2
   7   6  -2 11.1877 3.71233  11
  -7  -6   2 4.83245 2.38167   1
   6   6  -2 50.7346 6.53703  11
   6   6  -2 67.6778 7.44045   2
  -6  -6   2 53.3678 5.19908   1
  -6  -6   2 45.2266 3.50117   7
   5   6  -2 124.737 8.24951   2
  -5  -6   2 128.043 6.42971   1
  -5  -6   2 137.541 9.05900   8
  -5  -6   2 120.940 5.48948   7
  -4  -6   2 -1.3040 0.80308  10
  -4  -6   2 -0.4468 1.13708   1
  -4  -6   2 0.19402 1.11284   1
  -4  -6   2 1.27946 1.17193   7
  -4  -6   2 0.12458 2.11748   8
  -4  -6   2 3.80147 2.55296  14
  -3  -6   2 47.5135 3.05519   1
  -3  -6   2 49.5826 3.06506   1
  -3  -6   2 57.6856 6.04090  14
  -3  -6   2 52.5737 3.44487   7
  -3  -6   2 55.5143 5.92331   8
  -2  -6   2 91.2917 6.21841  14
  -2  -6   2 101.878 3.77974   1
  -2  -6   2 87.5580 6.08395   8
  -2  -6   2 98.1961 4.78878   7
  -1  -6   2 9.65180 1.02024   1
  -1  -6   2 7.24395 2.20967   8
  -1  -6   2 9.79284 2.39937  14
  -1  -6   2 7.99014 0.89340   1
   0  -6   2 149.485 6.88261  14
   0  -6   2 156.836 4.15496   1
   0  -6   2 156.555 4.14485   1
   0  -6   2 165.203 7.31174  12
   1  -6   2 43.7897 3.27711  14
   1  -6   2 50.9292 3.71665   6
   1  -6   2 46.0992 2.10086   1
   1  -6   2 51.2946 3.92373  12
   1  -6   2 42.6765 2.08404   1
   2  -6   2 6.96473 1.33314   1
   2  -6   2 7.91225 1.34822   1
   2  -6   2 6.86714 1.50721  14
   2  -6   2 8.96356 2.01804  12
   2  -6   2 10.9402 2.22406   6
   3  -6   2 410.505 11.7282   1
   3  -6   2 429.682 11.9878   1
   3  -6   2 422.690 13.8427  12
   3  -6   2 426.858 10.8399   8
   3  -6   2 418.187 10.5252  14
   3  -6   2 410.175 13.4793   6
  -4   6  -2 48.3627 5.00943  10
   4  -6   2 46.2952 3.50365   1
   4  -6   2 43.8611 4.60526   6
   4  -6   2 48.3701 4.75390  12
   4  -6   2 57.5115 3.82581   1
   4  -6   2 54.9027 2.54922   8
  -5   6  -2 63.0815 5.78970  10
   5  -6   2 50.2527 5.15688   6
   5  -6   2 52.7995 4.68560   1
   5  -6   2 55.9970 2.66249   8
   5  -6   2 64.0634 5.17227  12
  -6   6  -2 0.44014 1.52797  10
   6  -6   2 1.61809 2.03550  12
   6  -6   2 3.67442 2.16548   6
   6  -6   2 1.43724 1.79737   1
   6  -6   2 2.05690 0.90280   8
  -7   6  -2 164.304 9.01673  10
   7  -6   2 155.679 8.58680   1
   7  -6   2 167.245 9.24689   6
   7  -6   2 156.311 9.12572  12
  -8   6  -2 50.1903 5.88055  10
   8  -6   2 59.6263 6.80630  12
   8  -6   2 38.7319 5.61560   6
  -9   6  -2 16.7076 3.89451  10
  -9   6  -2 17.6721 4.54690   4
   9  -6   2 20.1696 4.70602  12
   9  -6   2 20.2356 4.67753   6
   9  -6   2 28.2917 4.32471  11
 -10   6  -2 36.1825 5.53012  10
 -10   6  -2 44.6441 7.10151   4
  10  -6   2 38.2663 6.51169   6
  10  -6   2 44.1513 5.78091  11
 -11   6  -2 7.68549 3.42857  10
 -11   6  -2 8.10683 4.35511   4
  11  -6   2 7.80260 4.03055   6
 -12   6  -2 3.30296 4.38927   4
  12  -6   2 -4.1887 3.12244   6
  11   5  -2 9.83348 4.96004  11
 -11  -5   2 24.0238 5.55208   1
  10   5  -2 80.2837 9.82427  11
 -10  -5   2 98.0320 9.55366   1
   9   5  -2 2.34366 2.90121  11
  -9  -5   2 0.82587 2.40552   1
   8   5  -2 4.03391 3.08609   2
   8   5  -2 4.43563 3.28949  11
  -8  -5   2 3.92144 2.36812   1
   7   5  -2 7.09452 3.33562  11
   7   5  -2 5.05144 2.95729   2
  -7  -5   2 3.89022 1.85993   7
  -7  -5   2 11.1619 3.06563   1
   6   5  -2 262.393 12.1527   2
   6   5  -2 260.577 12.4245  11
  -6  -5   2 253.058 10.3224   1
  -6  -5   2 262.475 9.32891   7
   5   5  -2 50.5394 5.60781   2
  -5  -5   2 56.7289 2.06728   9
  -5  -5   2 61.4284 4.37229   1
  -5  -5   2 61.7896 3.78066   7
   4   5  -2 57.2842 5.60535   2
  -4  -5   2 55.2014 3.62685   1
  -4  -5   2 53.1181 2.51856  10
  -4  -5   2 55.7405 3.46086   7
  -4  -5   2 58.1162 3.73065   1
  -4  -5   2 58.6087 2.84444   9
  -4  -5   2 49.1327 5.70916   8
  -3  -5   2 44.8144 4.88349  14
  -3  -5   2 46.0850 2.85692   1
  -3  -5   2 45.5058 2.64783  10
  -3  -5   2 39.1061 2.68007   1
  -3  -5   2 45.0685 3.02483   7
  -3  -5   2 37.3818 4.66520   8
  -2  -5   2 14.8719 2.70388  14
  -2  -5   2 21.6733 3.33389   8
  -2  -5   2 17.8442 1.60650   1
  -2  -5   2 17.8441 2.16777   7
  -1  -5   2 230.769 8.75621  14
  -1  -5   2 219.465 5.65398   1
  -1  -5   2 225.577 5.66841   1
   0  -5   2 47.6996 3.34516  12
   0  -5   2 46.4521 1.48385   1
   0  -5   2 46.6090 3.30952  14
   0  -5   2 47.9026 1.51092   1
   1  -5   2 20.0186 1.29953   1
   1  -5   2 20.2582 2.43136   6
   1  -5   2 21.0987 2.58205  12
   1  -5   2 22.7600 2.36283  14
   1  -5   2 22.2782 1.36087   1
   2  -5   2 83.6091 3.43780  14
   2  -5   2 83.5967 4.68243  12
   2  -5   2 73.8757 4.32644   6
   2  -5   2 86.7798 3.56364   1
   2  -5   2 88.3957 3.52098   1
  -3   5  -2 130.252 6.35421  10
   3  -5   2 127.779 6.08083  12
   3  -5   2 135.583 6.08325   6
   3  -5   2 122.499 4.28593   8
   3  -5   2 136.080 5.26533   1
   3  -5   2 129.333 5.27801   1
   3  -5   2 129.761 3.48405  14
  -4   5  -2 213.088 8.82431  10
   4  -5   2 202.798 8.60058  12
   4  -5   2 202.696 6.16307   8
   4  -5   2 201.668 8.33774   6
   4  -5   2 194.702 7.67235   1
  -5   5  -2 4.43748 2.06741  10
   5  -5   2 6.18957 2.09911   1
   5  -5   2 6.63129 2.13157   6
   5  -5   2 7.77521 1.49717   8
   5  -5   2 4.98416 1.86753  12
  -6   5  -2 11.2638 2.82731  10
   6  -5   2 11.8699 2.78143   1
   6  -5   2 14.5876 3.18220   6
   6  -5   2 13.2576 3.13418  12
  -7   5  -2 42.5417 6.10095   4
  -7   5  -2 44.8195 5.10608  10
   7  -5   2 33.6194 4.89507   6
   7  -5   2 29.6157 4.66736  12
  -8   5  -2 -1.2389 1.51878   4
  -8   5  -2 6.43057 2.64838  10
   8  -5   2 4.03072 2.71909  12
   8  -5   2 8.70191 3.23475   6
  -9   5  -2 -2.2858 1.75760  10
  -9   5  -2 -0.7537 1.74113   4
   9  -5   2 -0.9270 2.29724   6
   9  -5   2 -1.1844 2.25712  12
   9  -5   2 -1.2468 1.56912  11
 -10   5  -2 0.97511 2.36217  10
 -10   5  -2 1.41786 3.39097   4
  10  -5   2 0.65537 2.88294   6
  10  -5   2 2.15462 2.34581  11
  10  -5   2 -0.8456 2.71009  12
 -11   5  -2 12.1430 4.86797   4
 -11   5  -2 19.4419 4.25412  10
  11  -5   2 9.03086 3.54294  11
  11  -5   2 4.46026 3.93119   6
 -12   5  -2 44.9877 7.81712   4
  12  -5   2 34.1206 7.24828   6
  11   4  -2 48.9555 8.36517  11
 -11  -4   2 43.4397 6.92068   1
  10   4  -2 0.12718 3.08426  11
 -10  -4   2 1.09323 2.61850   1
   9   4  -2 13.9597 4.43491  11
  -9  -4   2 12.5654 3.79569   1
   8   4  -2 16.2075 4.08307   2
   8   4  -2 20.9608 4.77197  11
  -8  -4   2 21.8034 3.53302   7
  -8  -4   2 19.5020 3.90568   1
   7   4  -2 -0.8571 1.84029   2
   7   4  -2 1.95701 2.40150  11
  -7  -4   2 1.45061 1.89625   1
  -7  -4   2 -0.7951 1.34993   7
   6   4  -2 3.12193 1.95168   2
   6   4  -2 0.89256 2.25934  11
  -6  -4   2 6.84443 2.01310   7
  -6  -4   2 0.53296 1.54398   1
   5   4  -2 62.8972 5.87279   2
   5   4  -2 57.3101 5.90355  11
  -5  -4   2 64.8376 4.38351   1
  -5  -4   2 52.6032 3.65500   7
   4   4  -2 299.292 11.4076   2
  -4  -4   2 321.867 9.95015   1
  -4  -4   2 324.047 10.0229   1
  -4  -4   2 305.754 9.56014   7
  -4  -4   2 314.763 7.86924  10
  -4  -4   2 311.426 7.76834   9
   3   4  -2 116.633 7.00433   2
  -3  -4   2 130.460 6.84579   8
  -3  -4   2 109.122 4.53722   1
  -3  -4   2 110.023 4.52547   1
  -3  -4   2 108.950 3.96076  10
  -3  -4   2 122.439 4.89673   7
  -2  -4   2 1.24702 0.64139   1
  -2  -4   2 1.35337 0.79484  10
  -2  -4   2 -1.0491 1.15286  14
  -2  -4   2 1.95408 0.94411   7
  -2  -4   2 1.26045 0.62162   1
  -1  -4   2 43.0919 1.56465   1
  -1  -4   2 45.2727 3.37214  14
  -1  -4   2 40.2638 1.54308   1
  -1  -4   2 44.3385 2.61513  10
   0  -4   2 14.5689 1.95247  12
   1  -4   2 106.563 4.08400  13
   1  -4   2 109.116 4.69918  12
   1  -4   2 108.636 4.57946   6
   1  -4   2 111.669 3.37346   1
   1  -4   2 106.067 3.35527   1
   1  -4   2 103.219 4.24558  11
   2  -4   2 59.7189 3.53005  12
   2  -4   2 57.9577 2.82553   1
   2  -4   2 55.0411 2.25512  14
   2  -4   2 57.2076 2.74747   1
   2  -4   2 54.2516 3.28305   6
   2  -4   2 56.4244 2.58139   8
  -3   4  -2 125.333 5.94586  10
   3  -4   2 127.567 5.76955  12
   3  -4   2 134.552 5.22336   1
   3  -4   2 128.310 4.42812   8
   3  -4   2 138.834 5.47030   1
   3  -4   2 138.669 5.76785   6
  -4   4  -2 -0.8642 1.21663  10
   4  -4   2 2.19119 1.02472   8
   4  -4   2 1.37232 1.18666   1
   4  -4   2 2.06344 1.09882   6
   4  -4   2 -0.0512 1.14054  12
  -5   4  -2 29.0226 3.47706  10
   5  -4   2 30.4608 3.92538  12
   5  -4   2 30.6298 3.82658   6
  -6   4  -2 84.7185 5.61396  10
  -6   4  -2 107.403 6.94349   4
   6  -4   2 99.9186 6.35634   6
   6  -4   2 98.2016 6.33193  12
  -7   4  -2 145.051 8.65059   4
  -7   4  -2 131.036 7.25353  10
   7  -4   2 131.987 6.99189  11
   7  -4   2 135.204 8.02501   6
   7  -4   2 148.035 8.59427  12
  -8   4  -2 25.3702 3.86727  10
  -8   4  -2 28.5030 4.93422   4
   8  -4   2 26.3966 4.65037   6
   8  -4   2 29.4074 4.15666  11
   8  -4   2 33.6031 5.10469  12
  -9   4  -2 89.0062 6.21042  10
  -9   4  -2 67.6361 7.69885   4
   9  -4   2 77.7074 8.43710  12
   9  -4   2 77.3747 6.09136  11
   9  -4   2 85.6538 8.73321   6
 -10   4  -2 80.9431 9.15186   4
 -10   4  -2 78.9739 7.11452  10
  10  -4   2 77.0749 7.68160  11
  10  -4   2 65.5335 8.28920   6
 -11   4  -2 14.1691 4.94931   4
  11  -4   2 8.88299 3.58782   6
  11  -4   2 13.2737 3.77868  11
 -12   4  -2 34.6962 6.81032   4
  12   3  -2 20.4692 6.08275  11
  11   3  -2 -1.1484 2.94909  11
 -11  -3   2 -0.0111 2.82892   1
  10   3  -2 72.0856 8.77390  11
 -10  -3   2 64.4257 7.65969   1
   9   3  -2 73.5584 8.39106  11
   9   3  -2 77.0537 7.67942   2
  -9  -3   2 67.9575 6.46675   7
  -9  -3   2 70.5299 7.35058   1
   8   3  -2 11.1559 3.61357  11
   8   3  -2 19.2194 3.88938   2
  -8  -3   2 10.5107 2.74785   7
  -8  -3   2 5.00571 2.58394   1
   7   3  -2 27.8422 4.38443   2
   7   3  -2 27.3627 4.68971  11
  -7  -3   2 29.1333 4.23951   1
  -7  -3   2 32.2021 4.03147   7
   6   3  -2 297.291 12.4826  11
   6   3  -2 315.270 12.2237   2
  -6  -3   2 311.401 10.9666   7
  -6  -3   2 332.500 11.7412   1
   5   3  -2 75.8014 5.51286  11
   5   3  -2 71.4130 5.16123   2
  -5  -3   2 72.0547 5.25708  12
  -5  -3   2 76.4225 4.45477   7
  -5  -3   2 74.8757 4.75402   1
  -5  -3   2 78.2869 2.45199  10
  -5  -3   2 74.3860 2.39304  10
   4   3  -2 0.49798 1.42046   2
  -4  -3   2 -0.1410 0.95063   7
  -4  -3   2 0.98077 1.03494   1
  -4  -3   2 0.35806 0.52091  10
  -4  -3   2 0.28589 1.04436   1
   3   3  -2 -1.6880 0.99930   2
  -3  -3   2 0.32206 0.53634  10
  -3  -3   2 -1.0537 0.62346   1
  -3  -3   2 0.07773 0.69704   1
  -3  -3   2 0.17160 0.78513   7
  -2  -3   2 149.245 4.83120   1
  -2  -3   2 159.232 4.87786   1
  -2  -3   2 162.649 5.51222   7
  -2  -3   2 162.917 4.89809  10
  -2  -3   2 166.716 5.09552   3
  -1  -3   2 596.324 14.3762   3
  -1  -3   2 584.551 12.9986   1
  -1  -3   2 586.428 14.7417   4
  -1  -3   2 567.801 12.9525   1
  -1  -3   2 588.627 14.2816  10
  -1  -3   2 586.880 14.6332   5
   0  -3   2 1484.25 33.2528  13
   0  -3   2 1428.07 33.3610  12
   0  -3   2 1503.71 33.5865   3
   0  -3   2 1502.94 33.6190   4
   0  -3   2 1472.33 33.4977  10
   0  -3   2 1498.98 33.3910   5
   0  -3   2 1489.98 33.2349  11
   1  -3   2 4611.44 96.4680   1
   1  -3   2 4521.65 97.4097   1
   1  -3   2 4514.54 96.7179   6
   1  -3   2 4421.11 97.3220   4
   1  -3   2 4594.63 97.0234  12
   1  -3   2 4541.18 96.5212  13
   1  -3   2 4334.00 96.0953  11
  -2   3  -2 5.67575 1.46596  10
   2  -3   2 11.0550 1.32160   8
   2  -3   2 6.36889 1.42665  12
   2  -3   2 6.89658 0.67143  14
   2  -3   2 8.13437 1.30392   1
   2  -3   2 7.31067 1.31120   6
   2  -3   2 7.32886 1.29765   1
  -3   3  -2 6.04720 1.42544  10
   3  -3   2 5.40042 1.19855   8
   3  -3   2 4.63561 1.39765  12
   3  -3   2 6.07098 1.41861   1
   3  -3   2 5.76045 1.32843   1
   3  -3   2 7.84383 1.58696   6
   3  -3   2 5.24743 0.54733  14
  -4   3  -2 4.11472 1.32319  10
  -4   3  -2 3.63710 1.70034   4
   4  -3   2 2.03742 1.29461   6
   4  -3   2 3.68131 1.54522  12
   4  -3   2 4.47777 1.30452   8
  -5   3  -2 9.16261 2.59569   4
  -5   3  -2 5.98646 1.84339  10
   5  -3   2 13.3346 2.75956  12
   5  -3   2 9.99432 2.32475   6
  -6   3  -2 45.9338 5.09244   4
  -6   3  -2 34.4987 3.75106  10
   6  -3   2 49.8528 4.49264  11
   6  -3   2 53.3006 5.43951  12
   6  -3   2 38.9123 4.58400   6
  -7   3  -2 24.8029 4.19750   4
  -7   3  -2 19.5575 3.18434  10
   7  -3   2 20.4486 3.48042  11
   7  -3   2 14.3576 3.37596   6
   7  -3   2 17.0950 3.63927  12
  -8   3  -2 35.3518 4.22381  10
  -8   3  -2 20.7547 4.06894   4
   8  -3   2 29.4424 5.00290  12
   8  -3   2 25.5073 4.56188   6
   8  -3   2 28.8545 4.33060  11
  -9   3  -2 -1.0040 1.74934  10
  -9   3  -2 0.25281 1.92480   4
   9  -3   2 -0.9820 2.13472   6
   9  -3   2 -2.2530 1.58575  11
 -10   3  -2 18.8469 4.61525   4
  10  -3   2 18.8720 4.86590   6
  10  -3   2 10.1159 3.50580  11
 -11   3  -2 53.8698 7.99295   4
  11  -3   2 66.0707 7.49301  11
 -12   3  -2 -4.2877 3.04627   4
  12  -3   2 0.25206 3.26397  11
  12   2  -2 25.5749 6.28927  11
  11   2  -2 0.61156 3.23012  11
  10   2  -2 -0.0815 2.84546  11
   9   2  -2 1.21209 2.21947   2
   9   2  -2 9.71704 3.53336  11
  -9  -2   2 2.79382 2.36523   7
   8   2  -2 35.4126 5.46912  11
   8   2  -2 34.8296 4.71047   2
  -8  -2   2 28.7067 4.23534   7
   7   2  -2 -0.1929 1.73610   2
   7   2  -2 3.32954 2.17493  11
  -7  -2   2 0.42025 0.74140  10
  -7  -2   2 2.06321 1.96474   7
  -7  -2   2 1.97214 2.07064   1
   6   2  -2 57.1377 5.28467   2
   6   2  -2 64.5451 5.10721  11
  -6  -2   2 69.7048 2.86377  10
  -6  -2   2 69.4034 4.96856   1
  -6  -2   2 69.4930 4.71441   7
   5   2  -2 1.01999 1.24846  11
   5   2  -2 4.26409 1.74655   2
  -5  -2   2 4.08018 1.64062   7
  -5  -2   2 2.99330 0.86082  10
  -5  -2   2 3.01404 1.58628  12
  -5  -2   2 3.07982 1.56759   1
   4   2  -2 10.8512 2.24476  11
   4   2  -2 13.8451 2.30611   2
  -4  -2   2 12.8300 2.30165  12
  -4  -2   2 12.6566 1.95093   7
  -4  -2   2 14.3383 2.08941   1
  -4  -2   2 12.7202 2.03276   1
   3   2  -2 307.493 9.64051   2
  -3  -2   2 287.304 8.78860   7
  -3  -2   2 304.815 8.85158   1
  -3  -2   2 315.895 8.85193   1
   2   2  -2 171.275 6.17205   2
  -2  -2   2 182.679 5.81129   7
  -2  -2   2 184.764 4.73053   3
  -2  -2   2 175.859 4.60449   9
  -2  -2   2 175.474 5.27745   1
  -2  -2   2 180.383 5.32013   1
  -1  -2   2 124.322 3.64058   3
  -1  -2   2 118.985 4.15910   4
  -1  -2   2 112.558 4.09181  13
  -1  -2   2 118.753 3.77860  10
  -1  -2   2 119.033 3.19510   1
  -1  -2   2 114.405 4.09504  11
  -1  -2   2 115.460 3.76187   5
  -1  -2   2 113.400 3.19000   1
  -1  -2   2 116.458 4.12645   7
   0  -2   2 743.352 17.1749  13
   0  -2   2 748.397 16.0837   1
   0  -2   2 742.403 16.7494  11
   0  -2   2 736.299 17.2953  10
   0  -2   2 734.245 16.0810   1
   0  -2   2 766.797 16.9297   5
   0  -2   2 730.904 17.2077   3
   0  -2   2 727.307 17.4193   4
   0  -2   2 731.838 16.8067  12
  -1   2  -2 5.18902 1.11224  10
   1  -2   2 7.72162 1.45957   4
   1  -2   2 4.95000 0.81217   6
   1  -2   2 6.21372 0.95715   8
   1  -2   2 4.40843 0.82696  12
   1  -2   2 5.06280 0.77893   1
  -2   2  -2 87.9443 3.82967  10
  -2   2  -2 89.1032 4.11787   4
   2  -2   2 93.8304 3.63712   1
   2  -2   2 89.7374 2.84638  14
   2  -2   2 87.9484 3.62041   6
   2  -2   2 91.3045 3.58355   8
   2  -2   2 88.2881 3.85867  12
  -3   2  -2 50.9214 3.33694   4
  -3   2  -2 50.3236 3.00072  10
   3  -2   2 55.2338 3.05859   8
   3  -2   2 54.2520 3.22226   6
   3  -2   2 51.1878 2.33440  14
   3  -2   2 53.3959 3.36752  12
  -4   2  -2 26.5066 2.69714  10
  -4   2  -2 26.1769 3.27640   4
   4  -2   2 31.5745 3.32146  12
   4  -2   2 26.9619 3.06544   6
   4  -2   2 27.7372 2.04832  14
   4  -2   2 32.1162 2.50023  11
  -5   2  -2 76.2880 4.22025  10
   5  -2   2 81.7408 4.48263  11
   5  -2   2 82.9137 5.32449  12
   5  -2   2 76.1544 4.99107   6
  -6   2  -2 404.967 12.1094  10
   6  -2   2 367.432 13.5067   6
   6  -2   2 379.026 14.0612  12
   6  -2   2 375.321 12.6049  11
  -7   2  -2 28.4005 3.39110  10
   7  -2   2 29.6464 4.50630   6
   7  -2   2 30.9772 4.11973  11
  -8   2  -2 1.55987 1.61882  10
   8  -2   2 0.95196 2.21688   6
   8  -2   2 2.83878 1.87687  11
  -9   2  -2 14.2786 3.84230   4
  -9   2  -2 17.8468 2.97029  10
   9  -2   2 13.8156 3.49874  11
 -10   2  -2 16.6405 4.52777   4
  10  -2   2 14.6044 3.78756  11
 -11   2  -2 18.2745 4.95827   4
  11  -2   2 19.1668 4.81695  11
 -12   2  -2 4.57234 4.03820   4
  12  -2   2 -1.1748 2.85226  11
  12   1  -2 5.81927 4.27533  11
  11   1  -2 5.29861 3.51440  11
  10   1  -2 8.08128 3.49625  11
   9   1  -2 -1.5546 1.59942   2
   9   1  -2 0.93817 1.96601  11
  -9  -1   2 -0.6543 1.88432   7
   8   1  -2 157.081 8.07054   2
   8   1  -2 160.970 9.37239  11
  -8  -1   2 159.877 8.56007   7
  -8  -1   2 161.656 5.92193  10
   7   1  -2 40.5291 4.30652   2
   7   1  -2 31.5154 4.54688  11
  -7  -1   2 35.3182 2.60638  10
  -7  -1   2 42.4760 4.88680   7
   6   1  -2 0.97389 1.71435  11
   6   1  -2 -1.6331 1.14422   2
  -6  -1   2 -0.3017 0.91709  10
  -6  -1   2 0.05377 1.40259   7
   5   1  -2 319.926 11.3857  11
   5   1  -2 318.377 10.4496   2
  -5  -1   2 315.087 8.79092  10
  -5  -1   2 299.200 11.0662  12
  -5  -1   2 329.372 10.9073   7
   4   1  -2 398.193 11.5677   2
   4   1  -2 381.585 12.1604  11
  -4  -1   2 383.305 11.9619  12
  -4  -1   2 387.420 11.7125   1
  -4  -1   2 397.208 11.7004   7
   3   1  -2 46.2760 3.60366  11
   3   1  -2 50.1087 2.97313   2
  -3  -1   2 54.3713 3.16946  12
  -3  -1   2 53.5379 3.01513   7
  -3  -1   2 48.0094 2.77310   1
  -3  -1   2 39.5659 2.61917   1
   2   1  -2 582.282 14.1098   2
  -2  -1   2 567.337 12.4944   9
  -2  -1   2 555.595 13.5479   1
  -2  -1   2 570.200 14.0826   6
  -2  -1   2 561.441 13.9306  12
  -2  -1   2 552.399 13.9488   7
  -2  -1   2 565.993 13.5728   1
   1   1  -2 1299.84 27.7323  13
  -1  -1   2 1216.98 27.1169   1
  -1  -1   2 1097.19 27.0815   9
  -1  -1   2 1387.79 27.2197   1
  -1  -1   2 1233.35 27.8551   7
  -1   1  -2 59.0438 2.41297  10
  -1   1  -2 55.8263 2.50950   4
  -1   1  -2 58.4628 2.59707   9
   1  -1   2 58.4971 2.10897   6
   1  -1   2 56.0342 2.35756   1
   1  -1   2 58.1570 2.28461  12
   1  -1   2 58.9466 2.23955  14
   1  -1   2 56.4840 1.65426  11
   1  -1   2 58.8238 2.54868   8
  -2   1  -2 127.410 4.62609   1
  -2   1  -2 123.884 4.24710  10
  -2   1  -2 126.986 4.58585   9
  -2   1  -2 132.353 4.82528   4
   2  -1   2 129.075 4.00034  11
   2  -1   2 125.891 4.24053  14
   2  -1   2 125.843 4.77191   8
   2  -1   2 123.076 4.67564  12
   2  -1   2 122.791 4.46133   6
   2  -1   2 126.037 4.57366   1
  -3   1  -2 1.67215 0.79624  10
   3  -1   2 0.65495 0.72455  11
   3  -1   2 0.09155 0.96408  12
   3  -1   2 0.50296 0.75521  14
   3  -1   2 1.03038 0.99847   6
  -4   1  -2 33.5849 2.35664  10
   4  -1   2 29.2288 2.88359  11
   4  -1   2 30.8350 3.30510   6
   4  -1   2 29.8305 2.41701  14
  -5   1  -2 12.2531 1.83911  10
   5  -1   2 9.80380 2.10802  11
   5  -1   2 12.2513 2.54845   6
  -6   1  -2 8.93034 1.82002  10
   6  -1   2 4.50050 2.24741   6
   6  -1   2 8.82517 2.27518  11
  -7   1  -2 204.081 7.38481  10
   7  -1   2 189.341 9.09267  11
  -8   1  -2 1.49413 1.42839  10
   8  -1   2 6.17138 2.52051  11
   9  -1   2 -0.5846 2.03108  11
 -10   1  -2 23.1972 5.33257   4
  10  -1   2 26.4375 5.05499  11
 -11   1  -2 -0.9661 2.13453   4
  11  -1   2 0.11272 3.20800  11
 -12   1  -2 4.17141 3.91085   4
  12  -1   2 3.97871 3.53773  11
  12   0  -2 5.16913 4.13248  11
  11   0  -2 12.9337 4.21787  11
  10   0  -2 -1.7934 1.95135  11
   9   0  -2 90.7312 8.58586  11
   9   0  -2 99.7187 6.28009   2
  -9   0   2 107.342 5.36428  10
   8   0  -2 58.1744 4.50867   2
   8   0  -2 53.1487 6.41956   6
   8   0  -2 55.4639 6.28902  11
  -8   0   2 58.5524 3.84490  10
  -8   0   2 52.5022 5.93487   7
   7   0  -2 21.5399 3.73383  11
   7   0  -2 14.7497 2.57483   2
  -7   0   2 17.8153 3.49449   7
  -7   0   2 21.6395 2.66295  10
   6   0  -2 406.951 13.8614  11
   6   0  -2 393.502 12.2182   2
  -6   0   2 411.236 14.0761  12
  -6   0   2 383.336 11.3733  10
  -6   0   2 392.156 13.5275   7
   5   0  -2 149.864 6.07814   2
   5   0  -2 152.179 7.00140  11
  -5   0   2 157.901 7.20461  12
  -5   0   2 154.721 5.69067  10
  -5   0   2 155.327 7.02544   7
   4   0  -2 321.203 9.47087   2
  -4   0   2 331.458 10.5685  12
  -4   0   2 320.600 10.4741   7
   3   0  -2 2.60259 0.93217   2
  -3   0   2 2.20158 1.02704   1
  -3   0   2 3.72553 1.19416  12
  -3   0   2 2.50724 1.25312   7
   2   0  -2 169.334 5.17835   1
   2   0  -2 169.396 5.10066   2
  -2   0   2 172.136 4.32676   3
  -2   0   2 172.768 5.24478   1
  -2   0   2 173.037 5.45139   6
  -2   0   2 176.063 5.62077   7
  -2   0   2 164.668 5.27311  12
  -1   0   2 45.0157 1.79239   6
  -1   0   2 39.2613 1.62290  12
  -1   0   2 48.1368 1.89561   1
   0   0  -2 325.617 8.17327   7
   0   0   2 356.920 8.34975   1
  -1   0  -2 40.5041 1.84500   4
  -1   0  -2 42.2330 2.10926   1
  -1   0  -2 48.3153 2.26051   9
   1   0   2 41.9801 2.42635   8
   1   0   2 44.1469 1.87784  11
   1   0   2 40.5554 2.08715   1
   1   0   2 43.9531 2.27072  14
  -2   0  -2 278.696 8.08806   1
  -2   0  -2 284.965 7.76994   9
   2   0   2 272.170 8.15048  14
   2   0   2 274.291 7.74211  11
   2   0   2 262.273 8.58181   8
  -3   0  -2 295.982 8.52342   9
   3   0   2 305.499 9.05537  11
   3   0   2 294.882 9.27219  14
   4   0   2 217.318 7.95399  14
   4   0   2 210.329 7.75061  11
   5   0   2 32.2360 3.59536  11
   6   0   2 74.7367 5.24888  11
   7   0   2 69.3544 6.52824  11
   8   0   2 66.0709 6.74977  11
   9   0   2 3.01410 2.64637  11
  10   0   2 -0.6445 2.37556  11
 -11   0  -2 -0.2581 2.85589   4
  11   0   2 8.23246 4.27621  11
 -12   0  -2 2.11324 3.90640   4
  12   0   2 3.29847 4.14163  11
  13  -1  -2 24.2588 5.95749  11
  12  -1  -2 7.52254 4.18689  11
  11  -1  -2 7.21201 3.40650  11
  10  -1  -2 31.9406 5.73595  11
  10  -1  -2 38.1728 6.27184   6
   9  -1  -2 28.4102 4.87550  11
   9  -1  -2 28.6552 5.26405   6
   9  -1  -2 21.4599 3.21255   2
  -9   1   2 17.2454 2.89675  10
   8  -1  -2 10.3960 3.22782  11
   8  -1  -2 9.87219 3.25027   6
   8  -1  -2 10.1915 2.30910   2
  -8   1   2 14.3963 2.64239  10
  -8   1   2 13.1138 3.51651   7
   7  -1  -2 26.2361 4.11469  11
   7  -1  -2 28.3862 4.33240   6
   7  -1  -2 25.2160 3.08469   2
  -7   1   2 16.5146 2.73787  10
  -7   1   2 24.7695 4.13515   7
   6  -1  -2 1.09114 1.11503   2
  -6   1   2 1.84840 1.37250  10
  -6   1   2 3.12678 1.65407  12
  -6   1   2 -0.6551 1.70270   7
   5  -1  -2 423.922 11.7685   2
  -5   1   2 431.236 13.9201   7
  -5   1   2 440.786 13.8027  12
  -5   1   2 425.287 12.3450  10
   4  -1  -2 232.082 6.96708   2
  -4   1   2 229.001 8.55118   7
  -4   1   2 235.241 7.69773  10
  -4   1   2 234.252 8.37117  12
   3  -1  -2 0.33746 0.70026   2
  -3   1   2 1.21177 1.24939   7
  -3   1   2 1.89967 1.02701  12
  -3   1   2 0.65439 0.73598   3
   2  -1  -2 13.9039 1.44046   1
   2  -1  -2 13.2569 1.72298   7
  -2   1   2 14.8506 1.69816   6
  -2   1   2 12.2066 1.41177   1
  -2   1   2 11.8431 1.43378  12
  -2   1   2 11.8507 1.26190   3
   1  -1  -2 247.704 5.82276  13
   1  -1  -2 242.060 6.40031   8
   1  -1  -2 252.358 6.67911   1
   1  -1  -2 254.672 6.87839   7
   1  -1  -2 255.718 6.83478  14
  -1   1   2 256.638 6.91032   6
  -1   1   2 252.364 6.84739   3
  -1   1   2 257.231 7.15523   9
  -1   1   2 247.572 6.68134   5
  -1   1   2 249.700 7.12383   1
  -1   1   2 249.865 6.84132  12
   0  -1  -2 21.2731 1.40555   1
   0  -1  -2 23.7981 1.71373   8
   0  -1  -2 22.6262 1.65696  14
   0  -1  -2 24.9364 1.68999   9
   0  -1  -2 25.5733 1.23974   7
   0   1   2 24.1037 1.49350   5
  -1  -1  -2 1.82999 0.97273   8
  -1  -1  -2 0.29526 0.62812   9
  -1  -1  -2 0.73739 0.44384   4
  -1  -1  -2 -0.7325 0.54944   1
   1   1   2 0.86076 0.76633  11
   1   1   2 0.87880 0.87032   5
   1   1   2 -0.5068 0.88355  14
  -2  -1  -2 381.314 10.2408   1
  -2  -1  -2 359.362 9.68771   9
   2   1   2 351.216 10.6328   5
   2   1   2 360.662 10.7857  14
   2   1   2 361.272 10.3113  11
  -3  -1  -2 556.602 13.9260   9
   3   1   2 540.612 15.0386  11
   3   1   2 548.045 15.4973   5
   3   1   2 545.606 15.5263  14
  -4  -1  -2 45.0586 2.69739   9
   4   1   2 47.1919 3.79547  14
   4   1   2 47.6166 3.65702  11
   5   1   2 89.2757 5.54565  11
   6   1   2 13.2135 3.08388  11
   7   1   2 71.2301 6.71087  11
   8   1   2 18.8031 4.08525  11
   9   1   2 5.54233 3.49292  11
  10   1   2 20.7884 5.15425  11
 -11  -1  -2 1.98481 3.55559   4
  11   1   2 -0.8175 3.21768  11
  13  -2  -2 -3.4689 3.11271  11
  12  -2  -2 34.5444 6.53871  11
  11  -2  -2 9.56773 4.08633  11
  11  -2  -2 11.5012 4.33187   6
  10  -2  -2 117.529 8.58550  11
  10  -2  -2 100.508 9.91121   6
 -10   2   2 104.330 6.50175  10
   9  -2  -2 22.5205 4.62392   6
   9  -2  -2 15.5801 3.73846  11
   9  -2  -2 20.3132 2.93789   2
  -9   2   2 27.3595 3.86958  10
   8  -2  -2 18.9662 3.70474  11
   8  -2  -2 16.3987 2.41540   2
   8  -2  -2 20.7767 3.98749   6
  -8   2   2 11.3124 2.78755  10
   7  -2  -2 5.18149 2.14245   6
   7  -2  -2 3.41559 1.33448   2
  -7   2   2 1.58909 2.36620   7
  -7   2   2 3.36525 1.84307  10
   6  -2  -2 0.50834 1.23114   6
   6  -2  -2 0.08969 0.83892   2
  -6   2   2 0.45605 1.30701  10
  -6   2   2 0.44893 1.48041   7
  -6   2   2 1.90640 1.36377  12
   5  -2  -2 207.722 6.37850   2
   5  -2  -2 207.437 9.90064   6
  -5   2   2 211.462 7.89140  10
  -5   2   2 200.584 8.82020   7
  -5   2   2 199.667 8.44116  12
   4  -2  -2 60.1489 2.62919   2
  -4   2   2 61.6293 3.33208   3
  -4   2   2 65.7546 4.04128  12
  -4   2   2 54.9209 3.92487   7
  -4   2   2 61.4934 3.76732  10
   3  -2  -2 167.480 4.91518   2
   3  -2  -2 153.211 5.73202   1
  -3   2   2 156.775 5.67671   3
  -3   2   2 170.902 6.41150  12
  -3   2   2 171.366 6.31792  10
   2  -2  -2 68.3483 2.89647  14
   2  -2  -2 67.2234 3.60560   7
   2  -2  -2 69.6908 3.10782   1
   2  -2  -2 64.0391 3.51489   1
  -2   2   2 66.8840 3.28569   3
  -2   2   2 67.9908 3.38154  12
   1  -2  -2 146.240 4.66015   1
   1  -2  -2 139.762 5.34678   9
   1  -2  -2 152.318 4.97811   7
   1  -2  -2 136.203 4.58666   1
   1  -2  -2 151.486 4.60308   8
   1  -2  -2 145.552 4.97123  14
  -1   2   2 141.939 5.10503   3
  -1   2   2 145.279 5.21789  12
  -1   2   2 147.077 5.10073   5
   0  -2  -2 1.21802 0.99216   8
   0  -2  -2 2.06455 1.10896  14
   0  -2  -2 0.86757 0.59113   7
   0  -2  -2 1.24075 0.70265   1
   0  -2  -2 2.28824 1.02001   9
   0  -2  -2 0.02564 0.60458   1
   0   2   2 1.53563 0.96031   5
  -1  -2  -2 64.7517 3.03935   1
  -1  -2  -2 62.0260 3.00268   1
  -1  -2  -2 66.2644 3.22101   9
  -1  -2  -2 68.2811 3.94413   8
   1   2   2 63.5060 3.58368   5
   1   2   2 66.9480 3.59609  11
  -2  -2  -2 186.151 6.13790   9
  -2  -2  -2 173.475 6.26236   1
  -2  -2  -2 194.454 7.77181   8
  -2  -2  -2 188.543 6.39490   1
   2   2   2 177.072 6.78306  11
   2   2   2 181.835 7.12804   5
   2   2   2 174.144 7.13316  14
  -3  -2  -2 194.237 6.40730   9
  -3  -2  -2 203.375 7.41145   1
   3   2   2 190.774 8.05315  14
   3   2   2 191.300 7.70514  11
  -4  -2  -2 32.7187 3.48348   1
   4   2   2 39.1622 4.10026  11
   4   2   2 38.7581 4.19569  14
   5   2   2 55.3759 5.36461  11
   6   2   2 34.5922 4.75020  11
   7   2   2 34.1226 5.02091  11
   8   2   2 8.00488 3.53420  11
   9   2   2 10.8637 4.19684  11
  10   2   2 20.2216 5.02558  11
 -11  -2  -2 53.4425 7.76077   4
  11   2   2 49.6656 7.70413  11
  13  -3  -2 63.0323 8.89999  11
  12  -3  -2 16.9998 5.04564  11
  12  -3  -2 10.0545 4.66553   6
  11  -3  -2 0.97198 2.89758   6
  11  -3  -2 1.88969 2.74756  11
 -11   3   2 -0.1118 2.11977  10
  10  -3  -2 19.8323 4.86877   6
  10  -3  -2 24.7469 4.86042  11
 -10   3   2 24.3687 4.25198  10
   9  -3  -2 18.5436 3.90045  11
   9  -3  -2 21.6296 4.74430   6
  -9   3   2 18.9254 3.51220  10
   8  -3  -2 22.6730 4.48415   6
   8  -3  -2 24.5606 2.59390   2
  -8   3   2 20.1485 3.57439  10
   7  -3  -2 0.87941 1.53343   6
   7  -3  -2 -0.0829 0.92108   2
  -7   3   2 4.81460 2.29957  10
   6  -3  -2 25.5749 1.92986   2
   6  -3  -2 22.5765 3.67783   6
  -6   3   2 22.8046 3.32074  10
  -6   3   2 21.6093 3.85351   7
   5  -3  -2 282.827 7.70339   2
   5  -3  -2 269.123 10.5593   6
  -5   3   2 286.295 9.59651   3
  -5   3   2 287.494 10.6994  12
  -5   3   2 286.603 11.1387   7
  -5   3   2 291.559 10.3261  10
   4  -3  -2 4.18567 1.72964   6
   4  -3  -2 3.76149 0.85630   2
  -4   3   2 2.73540 1.49152  10
  -4   3   2 3.62292 1.36465   3
  -4   3   2 3.94165 1.55222  12
   3  -3  -2 10.3250 1.68772   1
   3  -3  -2 7.01558 1.42416   1
  -3   3   2 10.4922 1.87797  10
  -3   3   2 11.9849 1.82733   3
  -3   3   2 11.2522 1.93706  12
   2  -3  -2 102.272 3.26401   8
   2  -3  -2 106.502 4.16076   1
   2  -3  -2 102.854 4.00205  14
   2  -3  -2 96.6021 4.03731   1
  -2   3   2 104.984 4.79593  12
  -2   3   2 102.555 4.72093   3
   1  -3  -2 0.69387 0.73717   1
   1  -3  -2 0.57424 0.83207   8
   1  -3  -2 -0.3659 0.56129   1
   1  -3  -2 -0.5790 0.75476  14
   1  -3  -2 -0.2569 0.85834   7
  -1   3   2 0.00985 0.94289   5
   0  -3  -2 9.41005 1.24532   7
   0  -3  -2 8.72457 1.70806   8
   0  -3  -2 10.3840 1.43377   1
   0  -3  -2 14.4815 1.62964   1
   0  -3  -2 11.7097 1.87413  14
   0   3   2 15.3411 2.28353   5
  -1  -3  -2 121.406 3.20508   4
  -1  -3  -2 117.973 4.55783   1
  -1  -3  -2 118.008 3.13666   7
  -1  -3  -2 117.147 5.71424  14
  -1  -3  -2 113.359 5.66497   8
  -1  -3  -2 117.055 4.54672   1
   1   3   2 124.895 5.59144  11
   1   3   2 115.565 5.45085   5
  -2  -3  -2 113.537 6.26683   8
  -2  -3  -2 107.669 4.75325   1
  -2  -3  -2 114.059 4.91754   1
   2   3   2 127.851 6.01548  11
  -3  -3  -2 64.4361 5.18790   8
  -3  -3  -2 68.0502 4.07479   1
   3   3   2 63.8721 4.62229  11
   3   3   2 73.2906 5.06102  14
  -4  -3  -2 54.4311 4.01284   1
   4   3   2 40.1745 4.82462  14
   4   3   2 45.7226 5.01218  11
  -5  -3  -2 20.3831 3.38162   1
   5   3   2 22.5904 3.86534  11
  -6  -3  -2 28.2126 4.14238   1
   6   3   2 37.1451 5.18140  11
  -7  -3  -2 48.7485 5.74341   1
   7   3   2 49.6862 6.22421  11
  -8  -3  -2 14.4685 4.24216   1
   8   3   2 18.3059 4.62359  11
   9   3   2 2.94141 2.98675  11
  10   3   2 41.8723 7.40381  11
  11   3   2 65.7894 9.77413  11
  13  -4  -2 -3.2662 3.05178  11
 -13   4   2 -5.2513 3.36276   4
  12  -4  -2 7.22909 3.60279  11
  12  -4  -2 5.14135 3.32989   6
  11  -4  -2 -2.1159 2.15909  11
  11  -4  -2 -2.3581 2.65157   6
 -11   4   2 1.29764 2.66064  10
  10  -4  -2 56.8300 7.07395  11
  10  -4  -2 62.5097 7.76383   6
 -10   4   2 53.6494 6.13254  10
   9  -4  -2 35.1887 5.67294   6
  -9   4   2 33.7221 4.69027  10
   8  -4  -2 152.289 9.27529   6
  -8   4   2 148.245 8.17238  10
   7  -4  -2 0.88930 1.96842   6
   7  -4  -2 1.79372 0.88322   2
  -7   4   2 2.13618 2.17017  10
   6  -4  -2 40.6388 2.12486   2
   6  -4  -2 38.1957 4.65072   6
  -6   4   2 36.7585 4.40103  10
   5  -4  -2 235.195 6.46244   2
   5  -4  -2 218.507 9.47982   6
  -5   4   2 237.636 9.10376   3
  -5   4   2 237.676 9.48066  10
  -5   4   2 218.771 9.42736  12
   4  -4  -2 -0.8852 1.09842   6
   4  -4  -2 0.73197 1.14846   1
  -4   4   2 -0.5954 0.74736  12
  -4   4   2 0.79653 1.21556   3
  -4   4   2 0.15264 1.13670  10
   3  -4  -2 70.2168 4.65246   6
   3  -4  -2 89.1373 4.22231   1
   3  -4  -2 77.2160 3.45868  14
   3  -4  -2 81.1131 3.97736   1
  -3   4   2 75.3932 4.53163   3
  -3   4   2 72.0434 4.56382  12
   2  -4  -2 0.05459 0.72130   1
   2  -4  -2 -0.0157 0.60075   8
   2  -4  -2 0.93515 0.82103  14
   2  -4  -2 0.04794 0.73023   1
  -2   4   2 -0.5973 0.53130  12
  -2   4   2 1.31947 1.17368   3
   1  -4  -2 557.985 14.6764   8
   1  -4  -2 557.263 15.3051  14
   1  -4  -2 565.117 14.1680   1
   1  -4  -2 562.292 13.0335  13
   1  -4  -2 550.945 14.1249   1
  -1   4   2 544.642 15.7224   5
   0  -4  -2 134.733 4.71207   7
   0  -4  -2 140.316 6.23732  14
   0  -4  -2 125.048 5.79867   8
   0  -4  -2 129.549 4.82285   1
   0  -4  -2 128.709 4.82116   1
   0   4   2 124.867 5.96830   5
  -1  -4  -2 25.4332 1.55272   7
  -1  -4  -2 28.1720 2.52255   1
  -1  -4  -2 28.4598 1.37337   4
  -1  -4  -2 30.2714 3.54200  14
  -1  -4  -2 33.7476 3.88429   8
  -1  -4  -2 29.5629 2.60572   1
   1   4   2 31.3532 3.45425  11
  -2  -4  -2 396.259 10.0418   4
  -2  -4  -2 408.962 11.8406   1
  -2  -4  -2 398.354 13.8789  14
  -2  -4  -2 393.342 13.9839   8
  -2  -4  -2 411.820 11.7854   1
   2   4   2 405.416 13.4736  11
  -3  -4  -2 1.74454 1.36674   1
  -3  -4  -2 3.49280 2.01465   8
   3   4   2 4.14132 2.14851  11
  -4  -4  -2 97.2707 7.25674   8
  -4  -4  -2 77.7833 4.98546   1
   4   4   2 83.1096 6.07765  11
  -5  -4  -2 1.07314 1.67752   1
   5   4   2 0.82511 1.58839  11
  -6  -4  -2 0.75738 1.81832   1
   6   4   2 -0.5263 1.64990  11
  -7  -4  -2 5.78006 2.54966   1
   7   4   2 12.2454 3.95487  11
  -8  -4  -2 25.5600 4.81563   1
   8   4   2 35.5693 6.39983  11
  -9  -4  -2 8.17779 3.41977   1
   9   4   2 7.66000 3.88221  11
 -10  -4  -2 22.4902 5.27506   1
  10   4   2 17.8154 5.21991  11
  13  -5  -2 16.3133 4.80865  11
  13  -5  -2 13.8802 5.62478   6
 -13   5   2 5.90405 4.01569   4
  12  -5  -2 33.9136 7.24486   6
  12  -5  -2 36.2196 6.54409  11
 -12   5   2 41.0973 7.72439   4
 -12   5   2 35.2231 5.88302  10
  11  -5  -2 8.73764 4.09778   6
  11  -5  -2 8.14070 3.43417  11
 -11   5   2 16.4897 4.31665  10
  10  -5  -2 18.1269 4.81518   6
 -10   5   2 14.1877 3.93461  10
   9  -5  -2 13.1458 3.67049   6
  -9   5   2 23.0464 4.25696  10
   8  -5  -2 98.1716 7.40006   6
  -8   5   2 107.309 7.24979  10
   7  -5  -2 5.36896 2.51053   6
  -7   5   2 7.12941 2.83840  10
   6  -5  -2 7.77657 2.67779   6
   6  -5  -2 6.03437 0.91308   2
  -6   5   2 0.55425 2.15846  10
  -6   5   2 7.25020 2.42787   3
   5  -5  -2 108.962 5.92330   1
   5  -5  -2 110.252 3.89532   2
   5  -5  -2 107.958 6.46635   6
  -5   5   2 108.557 6.18466   3
  -5   5   2 120.721 6.91835  10
   4  -5  -2 153.912 7.55555   6
   4  -5  -2 147.068 5.24253  14
   4  -5  -2 142.774 6.41053   1
  -4   5   2 153.161 7.20875   3
   3  -5  -2 119.929 4.86482  14
   3  -5  -2 99.8590 6.00030   6
   3  -5  -2 118.456 5.10837   1
   3  -5  -2 114.140 3.50093   8
   3  -5  -2 111.554 5.09394   1
  -3   5   2 121.625 6.33155   3
   2  -5  -2 179.647 7.84370   6
   2  -5  -2 172.156 5.91034   8
   2  -5  -2 177.530 4.42825  13
   2  -5  -2 171.727 6.13293   1
   2  -5  -2 167.429 6.65632  14
   2  -5  -2 169.534 6.22655   1
  -2   5   2 178.154 7.69123   5
  -2   5   2 162.001 8.66200   3
   1  -5  -2 16.1746 2.58086  14
   1  -5  -2 17.5063 2.46244   8
   1  -5  -2 18.3631 1.64014  13
   1  -5  -2 18.3677 2.08568   1
   1  -5  -2 19.0014 2.09332   1
  -1   5   2 18.8239 3.14339   5
   0  -5  -2 40.3826 4.06845   8
   0  -5  -2 42.8452 2.74493   1
   0  -5  -2 36.8887 2.64547   7
   0  -5  -2 43.1671 2.73373   1
   0  -5  -2 38.6241 4.02337  14
  -1  -5  -2 222.650 6.49937   7
  -1  -5  -2 225.630 6.03441   4
  -1  -5  -2 232.840 7.72096   1
  -1  -5  -2 229.177 7.60479   1
  -1  -5  -2 224.753 9.53574  14
  -1  -5  -2 222.989 9.56006   8
   1   5   2 221.588 9.48000  11
  -2  -5  -2 31.1821 1.85649   4
  -2  -5  -2 33.6108 3.20040   1
  -2  -5  -2 30.4312 4.47165   8
  -2  -5  -2 28.9968 4.33651  14
  -2  -5  -2 36.2657 3.30548   1
   2   5   2 27.3635 3.87989  11
  -3  -5  -2 36.6092 5.31576   8
  -3  -5  -2 39.1284 2.43259   4
  -3  -5  -2 34.6524 3.66944   1
  -3  -5  -2 35.9790 5.70256  14
   3   5   2 35.0923 4.75918  11
  -4  -5  -2 135.148 6.79369   1
  -4  -5  -2 116.350 8.25679   8
   4   5   2 136.681 8.32704  11
  -5  -5  -2 2.01709 1.78574   1
  -5  -5  -2 2.41258 2.20812   8
   5   5   2 2.65234 2.57381  11
  -6  -5  -2 170.407 8.86915   1
   6   5   2 160.197 10.1582  11
  -7  -5  -2 5.71263 2.55223   1
   7   5   2 -1.8934 2.33405  11
  -8  -5  -2 1.67007 2.38320   1
   8   5   2 4.19238 3.37151  11
  -9  -5  -2 22.2495 5.10376   1
   9   5   2 22.6050 6.01598  11
 -10  -5  -2 8.44773 4.03768   1
  10   5   2 5.18357 4.29038  11
  12  -6  -2 14.7701 4.58153  11
  12  -6  -2 23.6401 6.42264   6
 -12   6   2 11.3125 4.18033  10
  11  -6  -2 2.56960 3.56674   6
 -11   6   2 10.4706 3.90442  10
  10  -6  -2 35.4514 7.21810  12
  10  -6  -2 29.7171 5.67860   6
 -10   6   2 26.7832 5.12084  10
   9  -6  -2 17.5811 4.88892  12
   9  -6  -2 19.4132 4.75607   6
  -9   6   2 23.8538 4.71530  10
   8  -6  -2 17.7270 4.01028   6
  -8   6   2 20.3806 4.18043  10
   7  -6  -2 3.99943 2.69029   6
   7  -6  -2 4.57475 2.30081   1
  -7   6   2 7.72551 2.66836  10
   6  -6  -2 18.7703 1.45003   2
   6  -6  -2 17.8922 3.64581   6
   6  -6  -2 16.1877 3.17056   1
  -6   6   2 14.0562 3.21760  10
  -6   6   2 17.8394 3.57866   3
   5  -6  -2 55.4549 5.71727   6
   5  -6  -2 60.6428 5.14862   1
  -5   6   2 56.8633 5.88422  10
  -5   6   2 67.0796 6.09092   3
   4  -6  -2 53.4540 5.51786   6
   4  -6  -2 40.2239 2.82244  14
   4  -6  -2 46.2682 4.11986   1
  -4   6   2 43.4137 4.83262   3
   3  -6  -2 3.49810 1.30343   1
   3  -6  -2 2.32847 1.49048   6
   3  -6  -2 3.77407 1.52510  14
   3  -6  -2 2.82682 0.99525   8
   3  -6  -2 4.84760 1.48056   1
  -3   6   2 0.05527 1.77073   3
   2  -6  -2 69.8890 3.94686   1
   2  -6  -2 78.7508 2.75492  13
   2  -6  -2 86.9517 4.18736   1
   2  -6  -2 75.9440 4.61162  14
   2  -6  -2 75.1802 4.05069   8
   2  -6  -2 74.5137 5.34510   6
  -2   6   2 73.6573 5.07603   5
   1  -6  -2 430.400 13.3035   8
   1  -6  -2 437.806 14.0055  14
   1  -6  -2 434.200 12.2016   1
   1  -6  -2 418.529 11.1945  13
   1  -6  -2 440.630 12.1412   1
   0  -6  -2 31.7382 2.81329   1
   0  -6  -2 33.6789 4.03023   8
   0  -6  -2 32.9227 4.08579  14
   0  -6  -2 29.5856 2.82522   1
  -1  -6  -2 34.5951 4.60818   8
  -1  -6  -2 33.2838 3.11427   1
  -1  -6  -2 42.0023 3.49359   1
  -1  -6  -2 35.9503 4.52588  14
  -1  -6  -2 35.5786 1.98483   4
  -1  -6  -2 34.8023 2.41339   7
  -2  -6  -2 56.8054 2.56887   4
  -2  -6  -2 49.7131 1.75393   7
  -2  -6  -2 49.5803 1.78918   7
  -2  -6  -2 46.3861 5.78082   8
  -2  -6  -2 48.2679 3.57591   1
  -2  -6  -2 48.9797 3.59618   1
  -2  -6  -2 52.2632 5.90657  14
   2   6   2 55.0145 5.75201  11
  -3  -6  -2 -1.1945 2.35639   8
  -3  -6  -2 0.78617 1.33704   1
  -3  -6  -2 -1.0260 2.23220  14
   3   6   2 2.41955 2.45132  11
  -4  -6  -2 15.9045 4.37320   8
  -4  -6  -2 18.1751 3.12275   1
   4   6   2 15.4369 3.68229  11
  -5  -6  -2 7.87944 3.89965   8
  -5  -6  -2 5.88660 2.27220   1
   5   6   2 7.59734 3.19606  11
  -6  -6  -2 2.34069 2.03922   1
  -6  -6  -2 -2.3057 1.66891   8
   6   6   2 1.26216 2.85748  11
  -7  -6  -2 8.26768 2.99211   1
   7   6   2 15.8254 4.63929  11
  -8  -6  -2 4.69435 3.06368   1
   8   6   2 7.89085 4.42601  11
  -9  -6  -2 3.09346 3.13333   1
   9   6   2 1.85895 3.65120  11
  12  -7  -2 6.18263 4.42081   6
 -12   7   2 5.72167 3.62157  10
  11  -7  -2 -1.5239 3.04745   6
 -11   7   2 2.15940 3.31687  10
  10  -7  -2 2.97438 3.25189   6
 -10   7   2 0.13668 2.76802  10
   9  -7  -2 23.0441 5.00891   6
   9  -7  -2 23.8328 5.12515  12
  -9   7   2 28.1274 5.27474  10
   8  -7  -2 -0.7931 2.03983  12
   8  -7  -2 1.98260 2.28955   1
   8  -7  -2 1.82550 2.53475   6
  -8   7   2 1.93392 2.84253  10
   7  -7  -2 -0.1276 1.50685   6
   7  -7  -2 5.26580 2.38700   1
   7  -7  -2 -0.5404 1.35949  12
  -7   7   2 -0.1012 2.12983  10
   6  -7  -2 3.16422 1.98440  12
   6  -7  -2 -0.7871 1.89242   1
   6  -7  -2 0.07757 1.91212   6
  -6   7   2 -1.4835 1.91163   3
  -6   7   2 -0.0051 1.71923  10
   5  -7  -2 91.5119 6.60288   6
   5  -7  -2 99.3270 5.83757   1
   5  -7  -2 101.662 7.19069  12
  -5   7   2 98.0347 6.90320   3
   4  -7  -2 32.9186 3.64171   1
   4  -7  -2 36.3060 4.82325   6
   4  -7  -2 33.2639 3.17415  14
   4  -7  -2 32.2379 4.46412  12
  -4   7   2 33.4524 4.73909   3
   3  -7  -2 -0.4430 0.99721   1
   3  -7  -2 0.21295 1.81721  12
   3  -7  -2 1.27007 1.08952   8
   3  -7  -2 2.48723 1.30678   1
   3  -7  -2 0.17788 1.76857   6
   3  -7  -2 0.31463 1.26753  14
  -3   7   2 -0.1912 1.94017   3
   2  -7  -2 6.56805 1.10726  13
   2  -7  -2 7.31684 1.94979   8
   2  -7  -2 2.74861 2.13001  12
   2  -7  -2 9.08845 2.52520   6
   2  -7  -2 7.39598 1.75527   1
   2  -7  -2 7.83502 2.16011  14
   2  -7  -2 8.77883 1.82602   1
   1  -7  -2 52.8576 5.69106   6
   1  -7  -2 59.9882 3.65298   1
   1  -7  -2 57.4509 6.81761  12
   1  -7  -2 62.3312 4.92865  14
   1  -7  -2 53.8135 3.43165   1
   1  -7  -2 49.5018 4.89339   8
   0  -7  -2 13.0233 2.98313   8
   0  -7  -2 10.4902 1.90765   1
   0  -7  -2 9.54847 1.75329   1
   0  -7  -2 11.5962 2.96643  14
   0  -7  -2 9.16889 3.39132  12
  -1  -7  -2 69.3110 6.69505   8
  -1  -7  -2 66.2948 4.15547   1
  -1  -7  -2 64.6757 6.52194  14
  -2  -7  -2 11.4123 3.60236   8
  -2  -7  -2 7.71478 3.07065  14
  -2  -7  -2 12.3754 1.13713   7
  -2  -7  -2 10.8652 2.24927   1
   2   7   2 15.2929 3.65465  11
  -3  -7  -2 111.548 6.00207   1
  -3  -7  -2 112.112 8.54508   8
  -3  -7  -2 104.293 7.92035  14
   3   7   2 98.8065 7.59774  11
  -4  -7  -2 7.39521 3.03666  14
  -4  -7  -2 7.33427 2.29406   1
  -4  -7  -2 3.30140 3.33054   8
   4   7   2 12.8495 3.69283  11
  -5  -7  -2 26.1886 5.88459   8
  -5  -7  -2 24.3915 3.95588   1
   5   7   2 31.4894 5.68032  11
  -6  -7  -2 52.3362 8.29378   8
  -6  -7  -2 45.9935 5.56019   1
   6   7   2 50.3745 7.40864  11
  -7  -7  -2 8.62703 5.09176   8
  -7  -7  -2 5.40243 2.66193   1
   7   7   2 8.25368 4.52126  11
  -8  -7  -2 10.7144 3.82767   1
   8   7   2 9.14313 4.87875  11
  12  -8  -2 -4.2584 3.33871   6
 -12   8   2 5.61706 3.94079  10
  11  -8  -2 -0.9027 3.18715   6
 -11   8   2 3.86095 3.73185  10
  10  -8  -2 -1.4949 1.96451   6
 -10   8   2 -2.9432 2.94783  10
   9  -8  -2 -1.3863 2.07515   1
   9  -8  -2 -1.1273 1.83163  12
   9  -8  -2 0.22585 2.56448   6
  -9   8   2 0.22642 2.79438  10
   8  -8  -2 -1.8348 1.44234   6
   8  -8  -2 -2.8942 1.91913   1
   8  -8  -2 0.87974 2.61323  12
  -8   8   2 -0.1911 2.58776  10
   7  -8  -2 2.99480 2.77479   6
   7  -8  -2 7.67218 3.27539  12
   7  -8  -2 5.33756 2.45011   1
  -7   8   2 5.91025 3.22861  10
  -7   8   2 9.48648 3.27240   3
   6  -8  -2 -0.3479 1.60683   1
   6  -8  -2 1.33473 2.33764   6
   6  -8  -2 -2.6222 1.87016  12
  -6   8   2 -0.5573 2.04175   3
   5  -8  -2 107.446 7.82771  12
   5  -8  -2 90.9713 4.58263  14
   5  -8  -2 112.618 6.38765   1
   5  -8  -2 99.4682 7.23772   6
  -5   8   2 112.844 7.79193   3
   4  -8  -2 33.6875 5.20355   6
   4  -8  -2 28.6481 1.52526   8
   4  -8  -2 28.5174 3.28352  14
   4  -8  -2 24.3640 4.40952  12
   4  -8  -2 30.9717 3.67688   1
  -4   8   2 27.9965 4.57990   3
   3  -8  -2 32.7156 3.46605   1
   3  -8  -2 19.2859 3.94621   6
   3  -8  -2 19.2854 3.17201  14
   3  -8  -2 29.2648 2.94190   8
   3  -8  -2 24.8846 4.20353  12
   2  -8  -2 26.6545 3.84790  14
   2  -8  -2 27.2785 4.51050   6
   2  -8  -2 29.4286 3.18095   1
   2  -8  -2 25.5999 4.32915  12
   2  -8  -2 31.8868 3.66969   8
   1  -8  -2 26.3330 3.81192   8
   1  -8  -2 20.3237 3.73869  14
   1  -8  -2 21.1568 4.02046  12
   1  -8  -2 14.5498 2.26179   1
   1  -8  -2 18.0075 3.65905   6
   0  -8  -2 23.8463 4.02412   8
   0  -8  -2 15.7622 3.66621  12
   0  -8  -2 16.8248 2.49774   1
   0  -8  -2 15.4850 3.53523  14
  -1  -8  -2 1.08838 2.28982  14
  -1  -8  -2 2.38378 1.40934   1
  -1  -8  -2 0.80339 2.28675   8
  -2  -8  -2 19.8105 4.47232   8
  -2  -8  -2 18.1904 3.00092   1
  -2  -8  -2 9.90277 3.47830  14
  -3  -8  -2 2.73571 3.20383  14
  -3  -8  -2 -1.0157 1.32271   1
  -3  -8  -2 3.64102 3.16916   8
   3   8   2 2.67422 2.45835  11
  -4  -8  -2 39.7608 6.61888  14
  -4  -8  -2 41.3820 7.12074   8
  -4  -8  -2 48.2551 5.02992   1
   4   8   2 38.6434 6.10175  11
  -5  -8  -2 36.5846 6.97801   8
  -5  -8  -2 34.9830 4.68670   1
   5   8   2 34.2476 6.22520  11
  -6  -8  -2 2.12815 2.33238   1
  -6  -8  -2 0.31052 2.92012   8
   6   8   2 -3.5538 2.89901  11
  -7  -8  -2 14.3010 3.77994   1
  -7  -8  -2 11.6065 5.89315   8
   7   8   2 9.78169 4.97501  11
  11  -9  -2 6.27402 4.15131   6
  11  -9  -2 -2.8888 3.01600   1
 -11   9   2 3.80301 3.84246  10
  10  -9  -2 2.26593 3.73066   6
  10  -9  -2 1.97747 3.14136   1
 -10   9   2 6.97800 4.38959  10
   9  -9  -2 -0.6112 2.60964   6
   9  -9  -2 -0.9191 2.22911   1
  -9   9   2 -1.9329 2.36254  10
   8  -9  -2 2.79591 3.03114   6
   8  -9  -2 2.03849 2.29506   1
   8  -9  -2 0.51877 2.59423  12
  -8   9   2 1.83508 2.95839  10
   7  -9  -2 12.1064 3.70587  12
   7  -9  -2 12.2977 3.26730   1
   7  -9  -2 6.86298 3.33024   6
  -7   9   2 3.40048 2.36153   3
  -7   9   2 5.19548 3.49167  10
   6  -9  -2 14.1861 4.19670   6
   6  -9  -2 15.9830 3.38397   1
   6  -9  -2 16.8400 4.12584  12
  -6   9   2 16.0375 4.15409   3
   5  -9  -2 1.98516 2.38894   6
   5  -9  -2 4.04153 1.49019  14
   5  -9  -2 3.93388 2.02602   1
   5  -9  -2 1.42299 1.94535  12
  -5   9   2 0.62645 2.57500   3
   4  -9  -2 2.07700 1.72188   1
   4  -9  -2 -2.3424 1.85877   6
   4  -9  -2 0.91796 1.48387  14
   4  -9  -2 3.46547 2.13648  12
  -4   9   2 -0.4663 2.03502   3
   3  -9  -2 8.90647 2.95856  12
   3  -9  -2 7.53093 2.05803   1
   3  -9  -2 11.3432 2.30135   8
   3  -9  -2 12.7833 2.82684  14
   3  -9  -2 7.14209 2.94245   6
   2  -9  -2 20.0363 2.84202   1
   2  -9  -2 22.0723 3.31864   8
   2  -9  -2 8.93712 2.87963  12
   2  -9  -2 17.0054 4.12638   6
   2  -9  -2 22.4912 3.89948  14
   1  -9  -2 7.28189 1.89155   1
   1  -9  -2 6.78424 2.54873   8
   1  -9  -2 6.04540 2.67373  14
   1  -9  -2 9.73247 3.31209   6
   1  -9  -2 7.21270 2.98467  12
   0  -9  -2 -0.5675 2.10393  12
   0  -9  -2 -0.3718 1.87420   8
   0  -9  -2 -0.3392 2.00942  14
   0  -9  -2 -0.3905 1.19806   1
  -1  -9  -2 5.28369 2.89585   8
  -1  -9  -2 16.3690 3.89067  14
  -1  -9  -2 7.25203 2.79701  12
  -1  -9  -2 13.8834 2.53175   1
  -2  -9  -2 4.08800 1.96407   1
  -2  -9  -2 3.26861 3.01142  14
  -2  -9  -2 5.44929 3.23062   8
  -3  -9  -2 6.07893 3.87210  14
  -3  -9  -2 1.15878 1.80781   1
  -3  -9  -2 2.31945 3.11044   8
  -4  -9  -2 -1.4739 3.03610   8
  -4  -9  -2 -0.2805 1.79095   1
   4   9   2 -1.6054 2.64489  11
  -5  -9  -2 1.50461 2.08188   1
  -5  -9  -2 2.48432 3.34416   8
   5   9   2 1.81698 3.48391  11
  -6  -9  -2 14.3036 6.07805   8
  -6  -9  -2 22.3460 4.38907   1
   6   9   2 21.2249 5.92853  11
  -7  -9  -2 1.55878 4.34085   8
  -7  -9  -2 4.52819 2.91616   1
   7   9   2 1.12090 3.91321  11
  11 -10  -2 -1.6865 3.62148   6
  11 -10  -2 -3.5622 2.61203   1
 -11  10   2 -0.4010 3.65597  10
  10 -10  -2 44.6145 7.99384   6
  10 -10  -2 50.3253 7.23708   1
 -10  10   2 51.3226 7.92311  10
   9 -10  -2 9.16633 4.55883   6
   9 -10  -2 8.01522 3.57887   1
  -9  10   2 12.3210 5.17891  10
   8 -10  -2 40.3008 5.70863   1
   8 -10  -2 43.7618 7.27429   6
  -8  10   2 40.1043 6.80564  10
   7 -10  -2 15.9991 4.71375  12
   7 -10  -2 16.8077 4.70155   6
   7 -10  -2 20.8324 3.99306   1
  -7  10   2 26.1650 5.31501   3
   6 -10  -2 28.0327 4.30610   1
   6 -10  -2 28.4614 5.45664  12
   6 -10  -2 43.1389 6.49408   6
  -6  10   2 27.8872 5.44902   3
   5 -10  -2 11.3651 3.83274   6
   5 -10  -2 14.3639 3.20189   1
   5 -10  -2 25.8052 4.87568  12
  -5  10   2 20.2980 4.88721   3
   4 -10  -2 11.9632 3.68624   6
   4 -10  -2 5.86149 3.38709  12
   4 -10  -2 9.64989 2.74309   1
   4 -10  -2 17.2751 3.14267  14
   3 -10  -2 11.7612 4.06535   6
   3 -10  -2 14.7232 3.37864  14
   3 -10  -2 13.1609 3.70506  12
   3 -10  -2 9.47786 2.39019   1
   2 -10  -2 81.7968 7.39555  14
   2 -10  -2 67.6007 7.54280  12
   2 -10  -2 60.9476 5.76545   8
   2 -10  -2 54.1028 7.06185   6
   2 -10  -2 65.7965 4.58657   1
   1 -10  -2 8.20359 2.95931   8
   1 -10  -2 3.71918 2.92551   6
   1 -10  -2 4.50842 1.72653   1
   1 -10  -2 4.20135 2.81466  12
   1 -10  -2 3.90816 2.72594  14
   0 -10  -2 11.9206 2.41414   1
   0 -10  -2 18.1135 4.47988  14
   0 -10  -2 19.9237 4.53887  12
   0 -10  -2 18.8275 4.25157   8
  -1 -10  -2 19.1449 4.99367   8
  -1 -10  -2 15.0590 4.39717  14
  -1 -10  -2 12.0337 4.00959  12
  -1 -10  -2 28.7464 3.57820   1
  -2 -10  -2 8.79986 2.42676   1
  -2 -10  -2 7.77830 3.87055  14
  -2 -10  -2 8.02007 3.93882   8
  -3 -10  -2 -4.4437 2.41727   8
  -3 -10  -2 -2.2065 1.52279   1
  -4 -10  -2 8.01139 2.78088   1
  -4 -10  -2 8.62533 4.83542   8
  -5 -10  -2 11.2555 5.61065   8
  -5 -10  -2 9.37888 3.24050   1
  -6 -10  -2 54.7995 6.69352   1
  -6 -10  -2 41.8704 9.07091   8
  10 -11  -2 23.9699 6.00116   6
  10 -11  -2 38.7729 6.60693   1
 -10  11   2 31.5989 7.24881  10
   9 -11  -2 -2.0199 2.62620   1
   9 -11  -2 -1.0230 3.20740   6
  -9  11   2 -2.6699 2.20759  10
   8 -11  -2 5.15579 2.97599   1
   8 -11  -2 5.38630 4.13803   6
   7 -11  -2 7.00993 4.08047   6
   7 -11  -2 8.45510 3.08865   1
  -7  11   2 9.47765 4.11100   3
   6 -11  -2 23.5369 5.44827   6
   6 -11  -2 12.2555 3.26970   1
  -6  11   2 18.3018 4.64719   3
   5 -11  -2 14.6025 3.22443   1
   5 -11  -2 18.6980 5.22405  12
   5 -11  -2 15.1183 4.66088   6
  -5  11   2 12.4170 4.42330   3
   4 -11  -2 33.5000 5.93816   6
   4 -11  -2 41.6237 6.72929  12
   4 -11  -2 33.7558 4.17567   1
   3 -11  -2 -0.2008 1.50730   1
   3 -11  -2 4.25076 3.40317  12
   3 -11  -2 -3.0851 2.01256  14
   3 -11  -2 2.27316 2.79068   6
   2 -11  -2 3.26832 1.71095   1
   2 -11  -2 2.14093 2.62325  12
   2 -11  -2 2.97715 3.14113   6
   2 -11  -2 0.26563 2.43459  14
   1 -11  -2 13.4321 4.71229  12
   1 -11  -2 10.9871 3.94796   6
   1 -11  -2 18.3643 4.28915   8
   1 -11  -2 18.9371 2.92726   1
   1 -11  -2 14.8532 4.22523  14
   0 -11  -2 1.05238 1.52612   1
   0 -11  -2 1.66438 2.68703  14
   0 -11  -2 1.67510 2.33597   6
   0 -11  -2 3.21392 3.32325   8
  -1 -11  -2 3.53843 3.62372  14
  -1 -11  -2 0.61225 3.23874   8
  -1 -11  -2 1.49028 1.57354   1
  -2 -11  -2 12.9147 4.89163   8
  -2 -11  -2 8.97084 2.59478   1
  -3 -11  -2 4.13704 2.26339   1
  -3 -11  -2 -1.7440 3.23703   8
  -4 -11  -2 12.4631 3.33763   1
  -4 -11  -2 3.73371 4.55111   8
   9 -12  -2 0.00956 3.35512   6
   9 -12  -2 2.43435 3.31090   1
  -9  12   2 0.09111 3.60534  10
   8 -12  -2 19.0129 5.84818   6
   8 -12  -2 20.1567 4.90010   1
   7 -12  -2 7.40649 3.22233   1
   7 -12  -2 1.83074 3.54847   6
  -7  12   2 4.66138 3.49132   3
   6 -12  -2 27.8822 6.05135   6
   6 -12  -2 47.2968 5.73601   1
  -6  12   2 42.7930 7.28883   3
   5 -12  -2 -2.8988 1.64739   1
   5 -12  -2 0.99777 3.32865   6
   4 -12  -2 1.96674 3.60404   6
   4 -12  -2 3.79609 2.24558   1
   3 -12  -2 1.70900 2.36849   6
   3 -12  -2 2.51672 2.02709   1
   2 -12  -2 50.4502 4.85737   1
   2 -12  -2 41.7977 6.14181  14
   2 -12  -2 51.8870 7.83017   6
   1 -12  -2 0.83834 3.06168   6
   1 -12  -2 1.48694 2.80863  14
   1 -12  -2 -0.8875 1.45381   1
   0 -12  -2 10.1132 2.54573   1
   0 -12  -2 10.9423 4.03102   8
   0 -12  -2 11.9276 4.22020   6
  -1 -12  -2 7.97229 2.42935   1
  -1 -12  -2 0.09935 3.86189   8
  -2 -12  -2 16.1925 5.62047   8
  -2 -12  -2 25.8532 3.85537   1
  -3 -12  -2 41.8479 8.22833   8
  -3 -12  -2 42.3986 5.01681   1
   8 -13  -2 16.6340 4.48061   1
   7 -13  -2 5.80470 4.01438   6
   7 -13  -2 -2.5522 2.22691   1
  -7  13   2 3.79487 3.61672   3
   6 -13  -2 0.26558 2.07155   1
   6 -13  -2 0.69440 3.49320   6
  -6  13   2 -0.7191 3.16546   3
   5 -13  -2 29.4274 6.80975   6
   5 -13  -2 27.4351 4.50802   1
   4 -13  -2 20.9543 5.52943   6
   4 -13  -2 22.4284 3.73680   1
   3 -13  -2 50.6752 5.13434   1
   3 -13  -2 50.8623 8.31461   6
   2 -13  -2 0.34686 1.84685   1
   2 -13  -2 1.44078 2.61794   6
   1 -13  -2 26.4361 3.51187   1
   0 -13  -2 0.48160 2.71933   6
  -1 -13  -2 -2.1521 2.57527   6
   4 -14  -2 2.12524 1.91365   1
  -1 -14   3 19.9805 5.87454   6
   0 -14   3 23.0828 6.03108   6
   1 -14   3 -0.4310 3.35809   6
   2 -14   3 5.54423 3.70208   6
   3 -14   3 19.1177 5.55973   6
   4 -14   3 10.4650 4.68999   6
   5 -14   3 -3.6373 2.81190   6
   6 -14   3 6.74043 4.17247   6
  -3 -13   3 -1.9121 3.27683   8
  -2 -13   3 18.6248 5.98235   8
  -1 -13   3 0.47802 3.15244   8
  -1 -13   3 5.47480 4.02506   6
   0 -13   3 6.15108 4.14055   6
   0 -13   3 -1.1143 2.89240  14
   1 -13   3 8.73167 4.01609   6
   2 -13   3 3.08360 3.35021   6
   3 -13   3 15.1999 4.99174   6
   4 -13   3 25.4686 5.64982   6
   4 -13   3 30.3667 3.59466   1
   5 -13   3 12.8123 2.94471   1
   5 -13   3 14.5629 4.51454   6
   6 -13   3 -3.0709 2.49916   6
   6 -13   3 5.24125 2.59469   1
   7 -13   3 1.36871 2.57384   1
   7 -13   3 1.49213 3.27713   6
  -8  13  -3 22.7339 6.44058  10
   8 -13   3 24.2642 6.36388   6
  -5 -12   3 -4.2055 3.49077   8
  -4 -12   3 104.799 12.0224   8
  -3 -12   3 19.6633 5.52284   8
  -2 -12   3 2.30913 3.54694  14
  -2 -12   3 0.32956 3.65388   8
  -1 -12   3 7.74789 3.59610  12
  -1 -12   3 13.7853 4.33274  14
  -1 -12   3 1.52665 3.69017   8
   0 -12   3 143.588 9.50345   8
   0 -12   3 172.051 10.6209  14
   0 -12   3 157.389 10.7195   6
   0 -12   3 159.535 10.6945  12
   1 -12   3 -2.6639 2.34478  12
   1 -12   3 -1.3810 2.30471   8
   1 -12   3 -0.5137 2.43338  14
   1 -12   3 2.87715 2.89431   6
   2 -12   3 18.9875 4.92982  12
   2 -12   3 13.1557 4.25155   6
   3 -12   3 51.3019 7.15095  12
   3 -12   3 54.7877 3.68743   1
   3 -12   3 58.3697 7.45253   6
   4 -12   3 -0.3893 1.35462   1
   4 -12   3 -0.3176 2.38757  12
   4 -12   3 0.03531 2.36829   6
   5 -12   3 64.3307 7.83565  12
   5 -12   3 62.0232 5.54763   1
   5 -12   3 45.9118 6.91977   6
   6 -12   3 17.9831 4.81963   6
   6 -12   3 10.3373 3.01685   1
   7 -12   3 3.22303 3.38071   6
   7 -12   3 5.26003 3.02488   1
  -8  12  -3 22.3230 5.97023  10
   8 -12   3 18.0351 5.19046   6
  -9  12  -3 1.36096 2.83278  10
   9 -12   3 -0.6143 3.10185   6
  -6 -11   3 9.75927 5.49774   8
  -6 -11   3 6.63130 2.43323   1
  -5 -11   3 19.5581 3.08062   1
  -5 -11   3 11.8689 5.40878   8
  -4 -11   3 33.4538 6.91537   8
  -4 -11   3 15.6347 2.28500   1
  -3 -11   3 -0.9107 2.79858   8
  -3 -11   3 -0.0057 2.99992  14
  -2 -11   3 0.21617 3.19636   8
  -2 -11   3 3.82425 3.16540  14
  -2 -11   3 4.27236 2.63527  12
  -1 -11   3 33.0531 5.65810  12
  -1 -11   3 27.3904 4.95088   8
  -1 -11   3 34.4537 5.52161  14
   0 -11   3 102.832 8.26092  12
   0 -11   3 101.385 8.15062   6
   0 -11   3 96.1199 7.30140   8
   0 -11   3 112.896 7.97480  14
   1 -11   3 19.7447 4.51353   6
   1 -11   3 18.3961 3.93526  14
   1 -11   3 18.3964 1.62347   1
   1 -11   3 13.6347 3.44384   8
   1 -11   3 17.7792 4.24019  12
   2 -11   3 8.41234 2.70437  14
   2 -11   3 4.60651 1.34815   1
   2 -11   3 1.51242 2.73898  12
   2 -11   3 6.08319 2.99340   6
   2 -11   3 4.11616 2.04847   8
   3 -11   3 3.67998 1.48678   1
   3 -11   3 4.42934 2.95933  12
   3 -11   3 9.87951 3.46323   6
   4 -11   3 -1.7761 1.95539   6
   4 -11   3 -0.5890 1.41768   1
   4 -11   3 0.07992 2.35394  12
   5 -11   3 0.48622 1.73739  12
   5 -11   3 -0.9546 1.48158   1
   5 -11   3 1.53961 2.19085   6
   6 -11   3 74.2655 6.49361   1
   6 -11   3 45.3866 6.63429   6
   6 -11   3 74.0381 8.26357  12
  -7  11  -3 3.60484 3.94055  10
   7 -11   3 -0.1021 2.41647  12
   7 -11   3 10.0075 3.21787   1
   7 -11   3 3.91187 3.07248   6
  -8  11  -3 3.57311 3.87995  10
   8 -11   3 5.19501 3.00511   1
   8 -11   3 10.6477 4.23946   6
  -9  11  -3 20.6710 5.76647  10
   9 -11   3 9.17505 4.49009   6
 -10  11  -3 5.33839 4.49113  10
  10 -11   3 0.14425 3.53869   6
  -7 -10   3 55.4168 9.90441   8
  -7 -10   3 64.6758 6.31940   1
  -6 -10   3 9.23557 5.09500   8
  -6 -10   3 2.75381 1.98748   1
  -5 -10   3 -1.0029 1.24671   1
  -5 -10   3 -7.4952 2.66373   8
  -4 -10   3 32.2738 6.19848  14
  -4 -10   3 28.8693 6.23519   8
  -4 -10   3 28.3009 3.17968   1
  -3 -10   3 49.8591 7.28581   8
  -3 -10   3 49.9748 3.09672   1
  -3 -10   3 50.4874 6.93931  14
  -2 -10   3 59.3500 5.62126   7
  -2 -10   3 49.8388 2.60287   1
  -2 -10   3 49.5419 6.65707  14
  -2 -10   3 54.6044 7.13044   8
  -1 -10   3 6.44651 2.84865   8
  -1 -10   3 3.07912 0.70284   1
  -1 -10   3 3.13896 2.09844  12
  -1 -10   3 1.75824 2.24157  14
   0 -10   3 120.109 8.20097  12
   0 -10   3 119.988 7.68797  14
   0 -10   3 103.308 3.22025   1
   0 -10   3 104.905 7.28017   8
   1 -10   3 1.79841 2.00473   8
   1 -10   3 4.34075 2.05821  14
   1 -10   3 2.98051 2.13887   6
   1 -10   3 4.35774 0.91219   1
   1 -10   3 0.89537 2.05408  12
   2 -10   3 17.1498 3.06140   8
   2 -10   3 18.7990 4.04310  12
   2 -10   3 19.8055 3.35812  14
   2 -10   3 16.9553 1.97214   1
   2 -10   3 15.5116 3.68870   6
   3 -10   3 18.5315 4.02710   6
   3 -10   3 11.1071 2.31665  14
   3 -10   3 13.4854 2.16964   1
   3 -10   3 13.3870 2.47424   8
   3 -10   3 15.9593 3.80010  12
   4 -10   3 0.25223 1.36800   1
   4 -10   3 1.66221 2.02328   6
   4 -10   3 1.54852 2.48060  12
   5 -10   3 -1.4030 1.84157   6
   5 -10   3 0.32724 2.17538  12
   5 -10   3 1.31792 1.67157   1
  -6  10  -3 14.3772 4.39072  10
   6 -10   3 15.9743 3.44101   1
   6 -10   3 5.85917 3.29461  12
   6 -10   3 13.0154 3.76796   6
  -7  10  -3 36.5669 6.35343  10
   7 -10   3 24.8197 5.23688   6
   7 -10   3 28.6144 4.68063   1
   7 -10   3 25.5614 5.23198  12
  -8  10  -3 9.07760 4.24582  10
   8 -10   3 13.4942 4.16144   6
   8 -10   3 7.78953 3.22992   1
   8 -10   3 10.1225 4.10833  12
  -9  10  -3 -1.4800 3.02227  10
   9 -10   3 2.72918 3.02262   6
 -10  10  -3 0.69140 3.42588  10
  10 -10   3 6.36149 4.10743   6
 -11  10  -3 3.94157 3.88878  10
  11 -10   3 1.14140 2.97027   1
  -8  -9   3 19.7028 6.68227   8
  -8  -9   3 20.4839 4.06645   1
  -7  -9   3 19.0010 6.36046   8
  -7  -9   3 15.1648 3.29583   1
  -6  -9   3 36.8173 4.46347   1
  -6  -9   3 35.8395 7.15991   8
  -5  -9   3 68.2224 8.66338  14
  -5  -9   3 75.3798 4.77838   1
  -5  -9   3 41.7844 7.05378   8
  -4  -9   3 10.8361 2.06686   1
  -4  -9   3 6.95977 3.32752   8
  -4  -9   3 9.52181 3.80244  14
  -3  -9   3 59.3040 7.33787   8
  -3  -9   3 65.8190 3.52216   1
  -3  -9   3 74.7802 8.09008  14
  -3  -9   3 66.4546 4.78508   7
  -2  -9   3 12.1348 3.56601   8
  -2  -9   3 10.6435 1.41287   1
  -2  -9   3 7.17755 3.03573  14
  -2  -9   3 4.52268 1.87261   7
  -1  -9   3 23.3916 4.10666  12
  -1  -9   3 27.0143 4.49271  14
  -1  -9   3 24.9494 4.31524   8
  -1  -9   3 23.0409 1.36977   1
   0  -9   3 29.9825 4.43654  14
   0  -9   3 24.3971 1.32274   1
   0  -9   3 27.1032 1.33586   1
   0  -9   3 24.1928 4.00323   8
   0  -9   3 23.3205 4.09465  12
   1  -9   3 24.7891 1.61169   1
   1  -9   3 24.7487 3.69907  14
   1  -9   3 24.9514 3.76471   8
   1  -9   3 28.9042 4.45150  12
   1  -9   3 24.1412 1.65358   1
   1  -9   3 28.4794 4.44226   6
   2  -9   3 5.59828 2.21940   8
   2  -9   3 3.60503 2.21654   6
   2  -9   3 4.90516 1.98772  14
   2  -9   3 7.90133 2.69946  12
   3  -9   3 124.158 7.62734   6
   3  -9   3 120.037 7.64490  12
   3  -9   3 113.234 5.48097  14
   3  -9   3 116.309 5.23996   1
   4  -9   3 10.0106 3.13106  12
   4  -9   3 10.8011 1.59899  14
   4  -9   3 10.9762 2.95647   6
   4  -9   3 9.55717 2.33767   1
   5  -9   3 59.2655 5.24241   1
   5  -9   3 67.4010 7.07493  12
   5  -9   3 58.4745 6.34334   6
  -6   9  -3 2.34076 2.73389  10
   6  -9   3 4.67973 2.37691   1
   6  -9   3 5.51490 2.81461  12
   6  -9   3 8.18947 3.09785   6
  -7   9  -3 74.9288 8.16270  10
   7  -9   3 82.4860 7.22060   1
   7  -9   3 68.3757 7.46591  12
   7  -9   3 83.7732 8.36537   6
  -8   9  -3 8.48748 3.88563  10
   8  -9   3 0.72594 2.27883   1
   8  -9   3 7.73947 3.51043  12
   8  -9   3 1.77904 2.93541   6
  -9   9  -3 23.9737 5.29073  10
   9  -9   3 34.5646 6.15656   6
 -10   9  -3 10.5304 4.34889  10
  10  -9   3 16.7767 4.64457   1
  10  -9   3 16.6905 4.96552   6
 -11   9  -3 -0.1749 3.18571  10
  11  -9   3 0.03879 3.36374   6
  11  -9   3 0.02905 2.99378   1
   9   8  -3 22.1219 5.87674  11
  -9  -8   3 14.9846 4.18704   1
   8   8  -3 4.07358 2.78964  11
  -8  -8   3 3.23599 2.25372   1
  -7  -8   3 57.7328 8.91561   8
  -7  -8   3 60.2919 6.09638   1
   6   8  -3 2.20046 3.17993   2
  -6  -8   3 2.23524 3.32495   8
  -6  -8   3 -0.4693 2.94001  14
  -6  -8   3 -0.6682 1.40179   1
  -5  -8   3 40.1781 6.38666  14
  -5  -8   3 47.7433 6.99529   8
  -5  -8   3 47.7800 4.42783   1
  -4  -8   3 121.831 9.21915   8
  -4  -8   3 139.242 6.54147   7
  -4  -8   3 131.573 9.34449  14
  -4  -8   3 131.174 5.77542   1
  -3  -8   3 26.1694 2.48251   1
  -3  -8   3 29.7038 3.54929   7
  -3  -8   3 17.7740 4.09549  14
  -3  -8   3 25.8137 4.64437   8
  -2  -8   3 3.13353 2.46514   8
  -2  -8   3 0.91620 0.82555   1
  -2  -8   3 3.20546 2.36221  14
  -2  -8   3 2.35439 0.86252   1
  -2  -8   3 1.94951 1.58748   7
  -1  -8   3 43.2177 1.82677   1
  -1  -8   3 47.4131 5.46078   8
  -1  -8   3 54.9005 5.85109  14
   0  -8   3 2.24427 0.53299   1
   0  -8   3 0.85271 1.86480  12
   0  -8   3 4.46182 2.06701   8
   0  -8   3 1.12525 0.43637   1
   0  -8   3 0.91988 1.63675  14
   1  -8   3 30.2736 3.72708  14
   1  -8   3 28.3357 1.72210   1
   1  -8   3 30.3724 4.15676  12
   1  -8   3 33.6143 4.39417   6
   1  -8   3 31.3345 1.72467   1
   2  -8   3 2.97463 1.07620   1
   2  -8   3 5.00068 1.23721   1
   2  -8   3 5.56054 1.82519  14
   2  -8   3 2.05662 1.93918  12
   2  -8   3 6.37085 2.06200   6
   3  -8   3 95.3992 6.28886   6
   3  -8   3 93.6694 4.48023   1
   3  -8   3 91.7778 4.48593  14
   3  -8   3 111.033 6.87163  12
   3  -8   3 97.9665 4.70312   1
   4  -8   3 5.56622 0.93430  14
   4  -8   3 7.50510 2.38790  12
   4  -8   3 6.75135 2.27572   6
   4  -8   3 4.46279 1.82549   1
  -5   8  -3 0.13713 2.17276  10
   5  -8   3 1.77829 1.64761  12
   5  -8   3 -0.4850 1.39491   1
   5  -8   3 3.57727 2.20736   6
  -6   8  -3 30.7676 4.84304  10
   6  -8   3 23.9278 3.88334   1
   6  -8   3 33.9820 4.83932   6
   6  -8   3 34.6925 5.09821  12
  -7   8  -3 3.69755 2.49429  10
   7  -8   3 -0.2848 1.85746   1
   7  -8   3 4.86805 2.60584   6
   7  -8   3 7.13057 2.77144  12
  -8   8  -3 -0.7347 2.44460  10
   8  -8   3 -0.0323 2.45029  12
   8  -8   3 4.71307 3.06953   6
  -9   8  -3 4.37790 3.17004  10
   9  -8   3 0.61753 2.63390   6
   9  -8   3 0.75648 2.58120  12
 -10   8  -3 7.31041 3.64852  10
  10  -8   3 11.2524 4.21038   6
 -11   8  -3 18.6637 5.15317  10
  11  -8   3 7.30316 4.29290   6
  10   7  -3 57.6997 9.65200  11
 -10  -7   3 52.9406 7.20522   1
   9   7  -3 -6.2466 2.45922  11
  -9  -7   3 -2.2246 2.21348   1
   8   7  -3 16.3468 4.91888  11
  -8  -7   3 20.8044 4.23420   1
   7   7  -3 48.8321 7.15824   2
  -7  -7   3 60.9363 6.09876   1
   6   7  -3 3.83491 2.78267   2
  -6  -7   3 0.14370 2.76280   8
  -6  -7   3 1.27535 1.70464   1
  -5  -7   3 3.40086 2.49531   8
  -5  -7   3 0.47586 1.84625  14
  -5  -7   3 1.79053 1.43688   7
  -5  -7   3 3.05805 1.65920   1
  -4  -7   3 2.61414 1.48698   7
  -4  -7   3 -3.7784 1.77777  14
  -4  -7   3 3.06557 2.18496   8
  -4  -7   3 2.05446 1.30878   1
  -3  -7   3 167.257 7.05892   7
  -3  -7   3 160.159 5.76712   1
  -3  -7   3 151.378 9.11819   8
  -3  -7   3 160.934 9.29700  14
  -3  -7   3 156.707 5.71270   1
  -2  -7   3 20.5142 2.89323   7
  -2  -7   3 19.4629 1.67629   1
  -2  -7   3 21.6606 3.94954   8
  -2  -7   3 20.1367 3.89596  14
  -2  -7   3 22.4274 1.87398   1
  -1  -7   3 30.1575 3.89985  14
  -1  -7   3 27.5855 1.28311   1
   0  -7   3 175.720 7.89490  14
   0  -7   3 163.381 7.86050  12
   0  -7   3 174.860 4.22950   1
   0  -7   3 171.197 4.25282   1
   1  -7   3 49.0943 4.69007  12
   1  -7   3 46.8385 2.12610   1
   1  -7   3 43.9525 4.39841   6
   1  -7   3 45.7648 3.72714  14
   1  -7   3 47.4310 2.14462   1
   2  -7   3 -0.8917 0.70076   1
   2  -7   3 -2.4154 0.99337  12
   2  -7   3 -0.6271 1.23326   6
   2  -7   3 -0.2942 0.74060   1
   2  -7   3 0.49659 1.17023  14
   3  -7   3 7.71382 2.26648   6
   3  -7   3 6.01641 1.28797  14
   3  -7   3 3.67246 1.33808   1
   3  -7   3 7.44732 1.70970   1
   3  -7   3 1.69882 1.42550  12
  -4   7  -3 16.0329 3.37861  10
   4  -7   3 10.2705 2.21318   1
   4  -7   3 10.6215 2.56734   6
   4  -7   3 13.0157 2.98684  12
   4  -7   3 11.2409 1.74759   8
   4  -7   3 8.12713 1.99741   1
  -5   7  -3 14.9662 3.55939  10
   5  -7   3 18.7191 3.03436   1
   5  -7   3 12.6889 3.03050  12
   5  -7   3 11.5497 1.76736   8
   5  -7   3 15.4624 3.16680   6
  -6   7  -3 2.86541 2.12537  10
   6  -7   3 1.88050 1.95864   6
   6  -7   3 2.79534 2.14567   1
   6  -7   3 0.02783 1.36466  12
  -7   7  -3 9.29792 2.77590  10
   7  -7   3 9.13947 3.17974  12
   7  -7   3 8.31963 2.76094   1
   7  -7   3 16.0932 3.74091   6
  -8   7  -3 96.0986 8.62464  10
   8  -7   3 91.6559 8.83080  12
   8  -7   3 106.393 7.94959   6
  -9   7  -3 16.6394 4.19472  10
   9  -7   3 18.6003 4.58537  12
   9  -7   3 3.97541 3.10507   6
 -10   7  -3 2.25061 2.79762   4
 -10   7  -3 3.83438 2.97440  10
  10  -7   3 0.53025 2.78496   6
 -11   7  -3 34.0983 6.98014   4
 -11   7  -3 36.2932 6.28941  10
  11  -7   3 43.3293 7.55764   6
 -12   7  -3 -0.4981 2.80599   4
  12  -7   3 -1.7515 3.41212   6
  10   6  -3 9.28259 4.16664  11
 -10  -6   3 1.18523 2.83771   1
   9   6  -3 5.01206 3.56240  11
  -9  -6   3 2.98390 2.90855   1
   8   6  -3 34.7059 6.25735   2
   8   6  -3 51.7631 7.44683  11
  -8  -6   3 54.5445 6.11897   1
   7   6  -3 36.9700 5.68142  11
   7   6  -3 38.0165 5.84759   2
  -7  -6   3 55.1968 5.66506   1
   6   6  -3 74.1660 7.52256   2
  -6  -6   3 65.6141 4.89311   1
  -6  -6   3 59.2770 4.34032   7
   5   6  -3 153.164 9.08733   2
  -5  -6   3 158.029 6.82279   7
  -5  -6   3 165.185 7.17704   1
  -5  -6   3 158.139 4.90807   9
  -5  -6   3 157.649 9.69376   8
  -4  -6   3 38.9594 3.42816   1
  -4  -6   3 31.7935 4.91331   8
  -4  -6   3 41.5968 3.59398   1
  -4  -6   3 35.6287 5.02611  14
  -4  -6   3 39.3785 3.71976   7
  -3  -6   3 -0.2184 1.17357   7
  -3  -6   3 -0.0172 0.78902   1
  -3  -6   3 2.36779 2.10825  14
  -3  -6   3 -0.7042 1.83191   8
  -3  -6   3 -0.1608 0.81920   1
  -2  -6   3 4.14224 0.90880   1
  -2  -6   3 3.76482 1.36108   7
  -2  -6   3 1.88230 0.71372   1
  -2  -6   3 3.22715 1.99039  14
  -1  -6   3 8.07741 0.67909   1
  -1  -6   3 9.70969 2.35898  14
   0  -6   3 -0.0393 0.22222   1
   0  -6   3 1.17316 1.26800  12
   0  -6   3 -0.5918 1.16758  14
   0  -6   3 0.29990 0.22528   1
   1  -6   3 1748.66 38.8721   1
   1  -6   3 1803.81 42.4922  12
   1  -6   3 1769.79 42.1480   6
   1  -6   3 1791.92 38.8712   1
   1  -6   3 1816.54 41.4562  14
   2  -6   3 1245.74 31.1952   6
   2  -6   3 1272.84 29.0530   1
   2  -6   3 1245.28 31.5665  12
   2  -6   3 1283.81 28.9430   1
   2  -6   3 1271.16 29.4265  14
   3  -6   3 150.757 5.81308   1
   3  -6   3 154.015 6.02810   1
   3  -6   3 152.144 7.13608  12
   3  -6   3 143.852 5.36513   8
   3  -6   3 156.976 6.97410   6
   3  -6   3 152.597 4.70039  14
  -4   6  -3 126.301 7.07995  10
   4  -6   3 121.727 6.63762  12
   4  -6   3 126.228 5.97084   1
   4  -6   3 116.871 4.70730   8
   4  -6   3 118.843 6.29458   6
  -5   6  -3 44.2262 5.05950  10
   5  -6   3 51.1523 4.68507   1
   5  -6   3 47.5801 5.03997  12
   5  -6   3 41.0348 4.53579   6
   5  -6   3 45.5797 2.98546   8
  -6   6  -3 1.83215 2.20904  10
   6  -6   3 -1.2379 1.60326   6
   6  -6   3 -1.0788 1.51097   1
   6  -6   3 0.11475 1.95287  12
  -7   6  -3 15.3241 3.58137  10
   7  -6   3 14.1829 3.65409  12
   7  -6   3 10.6171 3.15947   6
  -8   6  -3 8.99271 2.97784   4
  -8   6  -3 1.93113 2.24950  10
   8  -6   3 -0.0795 2.28968  12
   8  -6   3 0.83112 2.14376   6
  -9   6  -3 48.6140 6.14301  10
  -9   6  -3 57.5179 7.36340   4
   9  -6   3 48.2251 6.69113   6
   9  -6   3 54.0853 5.80153  11
   9  -6   3 46.5652 6.62420  12
 -10   6  -3 17.8664 4.63710   4
 -10   6  -3 9.89207 3.72361  10
  10  -6   3 15.5900 4.63785   6
  10  -6   3 13.4492 3.43424  11
 -11   6  -3 15.0200 4.15324  10
 -11   6  -3 17.4731 5.16036   4
  11  -6   3 21.7938 5.59754   6
 -12   6  -3 14.8225 5.88265   4
  12  -6   3 14.8451 5.17355   6
  11   5  -3 -1.2162 3.16234  11
 -11  -5   3 -2.0901 3.00341   1
  10   5  -3 21.2983 5.47432  11
 -10  -5   3 15.7519 4.19382   1
   9   5  -3 -0.9062 2.48659  11
   9   5  -3 -3.6188 1.33748   2
  -9  -5   3 0.10986 2.14346   1
   8   5  -3 25.2859 5.17929  11
   8   5  -3 12.2040 4.08125   2
  -8  -5   3 19.6268 3.91469   1
   7   5  -3 23.7123 4.71742  11
   7   5  -3 22.2621 4.52350   2
  -7  -5   3 25.6156 3.94998   1
  -7  -5   3 20.8422 3.38043   7
   6   5  -3 111.713 7.45630   2
  -6  -5   3 109.830 5.90250   7
  -6  -5   3 118.751 6.58028   1
   5   5  -3 -0.2105 1.87741   2
  -5  -5   3 -1.0954 1.18206   1
  -5  -5   3 -1.0553 0.66558  10
  -5  -5   3 0.52896 1.17750   1
  -5  -5   3 0.03442 1.36736   7
   4   5  -3 39.3105 4.54735   2
  -4  -5   3 42.9747 2.58470  10
  -4  -5   3 35.7947 4.88515   8
  -4  -5   3 46.0122 3.39488   7
  -4  -5   3 35.6651 3.19671   1
  -4  -5   3 42.4953 3.54716   1
  -4  -5   3 40.4712 2.33058   9
  -3  -5   3 256.056 10.8393  14
  -3  -5   3 272.338 8.00175   1
  -3  -5   3 252.980 7.80400   1
  -3  -5   3 257.483 8.87380   7
  -2  -5   3 23.4736 1.57953   1
  -2  -5   3 19.1610 3.11323  14
  -2  -5   3 21.5752 2.56026   7
  -2  -5   3 23.5156 1.55919   1
  -1  -5   3 14.7592 0.80616   1
  -1  -5   3 13.9816 0.77451   1
   0  -5   3 105.871 4.94459  12
   0  -5   3 96.7973 2.45564   1
   0  -5   3 100.164 2.48546   1
   1  -5   3 105.778 3.41255   1
   1  -5   3 102.218 3.42842   1
   1  -5   3 103.157 4.78061   6
   1  -5   3 106.311 4.98003  12
   2  -5   3 58.9974 3.63632   6
   2  -5   3 58.6476 3.01517   1
   2  -5   3 65.2483 3.94288  12
   2  -5   3 61.6409 2.99408   1
  -3   5  -3 0.51958 1.41193  10
   3  -5   3 0.05560 0.35816  14
   3  -5   3 0.83583 0.99448   1
   3  -5   3 -0.0889 1.13331  12
   3  -5   3 0.46645 0.77367   8
   3  -5   3 1.37914 1.15003   1
   3  -5   3 -0.1186 0.43971  14
   3  -5   3 0.27738 1.07319   6
  -4   5  -3 76.3478 5.15905  10
   4  -5   3 71.3720 4.57957   6
   4  -5   3 69.6039 4.48353   1
   4  -5   3 73.8071 3.71993   8
   4  -5   3 70.9391 4.79710  12
  -5   5  -3 10.7800 2.72521  10
   5  -5   3 14.9863 2.81607   6
   5  -5   3 16.7953 3.10610  12
   5  -5   3 19.4515 3.15605   1
  -6   5  -3 7.56680 2.65953  10
  -6   5  -3 15.8919 3.52816   4
   6  -5   3 13.7180 3.19419  12
   6  -5   3 17.8735 3.39083   6
  -7   5  -3 51.6909 5.51679  10
  -7   5  -3 60.5098 6.78205   4
   7  -5   3 49.0678 5.85499   6
   7  -5   3 58.4968 6.37188  12
  -8   5  -3 85.1699 6.36051  10
  -8   5  -3 104.000 8.05791   4
   8  -5   3 84.3013 5.86574  11
   8  -5   3 92.5406 7.19338   6
   8  -5   3 80.5965 7.97865  12
  -9   5  -3 -0.1052 2.45515   4
  -9   5  -3 0.39927 2.00021  10
   9  -5   3 3.21435 2.33023  11
   9  -5   3 2.44684 2.33245  12
   9  -5   3 1.46052 2.66342   6
 -10   5  -3 1.91806 2.25594   4
 -10   5  -3 2.82663 2.96683  10
  10  -5   3 4.27516 3.39446   6
  10  -5   3 1.21123 2.46611  11
 -11   5  -3 6.86193 4.19586   4
  11  -5   3 12.0515 4.54729   6
 -12   5  -3 4.90719 4.20687   4
  11   4  -3 1.73705 3.32088  11
 -11  -4   3 2.59640 3.12766   1
  10   4  -3 6.45843 4.08926  11
 -10  -4   3 2.76928 2.93412   1
   9   4  -3 2.19654 2.90222  11
   9   4  -3 2.50542 2.77507   2
  -9  -4   3 -1.4128 2.13278   1
   8   4  -3 5.42950 3.09725  11
   8   4  -3 14.9911 3.81156   2
  -8  -4   3 8.46990 2.91897   1
  -8  -4   3 9.99925 2.84063   7
   7   4  -3 144.956 8.76789   2
   7   4  -3 153.850 9.47701  11
  -7  -4   3 167.298 8.43415   1
  -7  -4   3 160.441 7.81953   7
   6   4  -3 6.07451 2.67930  11
   6   4  -3 3.18694 2.26568   2
  -6  -4   3 0.97738 1.62234   1
  -6  -4   3 2.43328 0.63671  10
  -6  -4   3 3.31430 0.66095  10
  -6  -4   3 1.60112 1.72662   7
   5   4  -3 53.5767 5.41685   2
  -5  -4   3 55.8219 2.47914  10
  -5  -4   3 58.7101 4.20800   1
  -5  -4   3 46.9093 3.68015   7
   4   4  -3 52.1527 5.05213   2
  -4  -4   3 47.4626 1.88241   9
  -4  -4   3 43.6396 1.79893   9
  -4  -4   3 44.0934 2.41547  10
  -4  -4   3 45.4983 3.19499   1
  -4  -4   3 41.7909 3.08727   1
  -4  -4   3 52.3944 3.47540   7
  -3  -4   3 166.808 5.49613  10
  -3  -4   3 163.274 6.42668   7
  -3  -4   3 164.621 5.74947   1
  -3  -4   3 170.661 5.73780   1
  -3  -4   3 169.975 5.48796   3
  -2  -4   3 0.69036 0.82269  10
  -2  -4   3 1.00666 0.58713   1
  -2  -4   3 1.52604 0.98899   7
  -2  -4   3 0.68641 0.59753   1
  -2  -4   3 1.21055 0.89105   3
  -1  -4   3 9.68785 0.68376   1
  -1  -4   3 10.9617 0.71917   1
   0  -4   3 155.370 3.82202   1
   0  -4   3 150.705 3.83093   1
   0  -4   3 164.902 5.59909  11
   0  -4   3 160.973 5.70623  12
   1  -4   3 6.13625 1.39070  12
   1  -4   3 6.22435 1.13541  11
   1  -4   3 4.82447 1.20885   6
   1  -4   3 6.30193 0.86936   1
  -2   4  -3 83.0709 4.39318  10
   2  -4   3 81.9273 4.05660  12
   2  -4   3 81.7428 3.83329   6
   2  -4   3 81.2871 3.48472   1
   2  -4   3 84.2369 3.61597   8
   2  -4   3 79.7309 3.60091   1
  -3   4  -3 89.6100 5.01903  10
   3  -4   3 93.9517 4.86915  12
   3  -4   3 104.065 4.71543   1
   3  -4   3 91.8889 4.08773   8
   3  -4   3 100.430 2.93950  14
   3  -4   3 107.953 4.84278   6
   3  -4   3 97.0039 4.46074   1
  -4   4  -3 98.8900 5.94421   4
  -4   4  -3 94.5976 5.33175  10
   4  -4   3 87.9750 4.95970   6
   4  -4   3 93.7870 5.26479  12
  -5   4  -3 11.4670 2.57165  10
  -5   4  -3 17.2403 3.30676   4
   5  -4   3 8.59805 2.39444  12
   5  -4   3 14.1318 2.75779   6
  -6   4  -3 144.685 7.33876  10
  -6   4  -3 141.991 8.34256   4
   6  -4   3 159.373 6.84242  11
   6  -4   3 148.647 7.81381   6
   6  -4   3 149.930 8.17747  12
  -7   4  -3 49.1106 5.16821  10
  -7   4  -3 48.4682 5.84811   4
   7  -4   3 47.9958 5.55816  12
   7  -4   3 50.3801 4.73350  11
   7  -4   3 43.4798 5.36626   6
  -8   4  -3 1.02914 1.95256  10
  -8   4  -3 1.09735 2.49058   4
   8  -4   3 1.72342 2.19638   6
   8  -4   3 -1.9736 1.81930  12
   8  -4   3 2.93389 2.03118  11
  -9   4  -3 42.1721 6.51903   4
  -9   4  -3 45.2980 5.43124  10
   9  -4   3 48.3676 6.59757   6
   9  -4   3 41.7075 5.24232  11
 -10   4  -3 1.30068 2.90872   4
 -10   4  -3 4.55882 2.69970  10
  10  -4   3 1.02702 2.30978  11
  10  -4   3 2.67351 3.12331   6
 -11   4  -3 7.15547 3.94957   4
 -12   4  -3 7.57547 4.83843   4
  12   3  -3 3.50891 4.07327  11
  11   3  -3 1.72253 3.32632  11
 -11  -3   3 3.07479 3.18217   1
  10   3  -3 16.0246 4.20986   2
  10   3  -3 19.7213 5.01027  11
 -10  -3   3 9.83776 3.64976   1
   9   3  -3 3.91095 3.31721  11
   9   3  -3 2.89940 2.50166   2
  -9  -3   3 4.30356 2.58666   1
  -9  -3   3 0.09087 1.97722   7
   8   3  -3 8.57821 3.00401  11
   8   3  -3 10.4288 3.05206   2
  -8  -3   3 12.4391 3.04683   1
  -8  -3   3 7.91948 2.85221   7
   7   3  -3 115.088 7.97683  11
   7   3  -3 120.160 7.46641   2
  -7  -3   3 131.428 7.44994   1
  -7  -3   3 137.936 7.39929   7
  -7  -3   3 132.554 4.09784  10
   6   3  -3 -1.2891 1.71253   2
   6   3  -3 0.77209 1.86617  11
  -6  -3   3 0.99455 0.78444  10
  -6  -3   3 -0.1434 1.56422   7
  -6  -3   3 -0.5686 1.34534   1
   5   3  -3 136.184 7.03912   2
  -5  -3   3 135.908 6.99441  12
  -5  -3   3 131.413 6.33746   1
  -5  -3   3 131.648 6.17432   7
   4   3  -3 216.296 8.62820   2
  -4  -3   3 219.761 7.83079   7
  -4  -3   3 219.176 7.56102   1
  -4  -3   3 226.336 7.80675   1
   3   3  -3 99.4933 5.06860   2
  -3  -3   3 95.4615 3.10605   9
  -3  -3   3 107.726 4.17141   1
  -3  -3   3 97.5565 4.57441   7
  -3  -3   3 96.0321 4.06315   1
  -2  -3   3 1.49685 0.95111   7
  -2  -3   3 3.11907 0.74702   1
  -2  -3   3 3.40351 0.83199   9
  -2  -3   3 3.28274 0.81392   3
  -2  -3   3 3.08808 0.98586   5
  -2  -3   3 2.52454 0.83155  10
  -2  -3   3 2.13839 0.69284   1
  -1  -3   3 15.9805 1.90269  11
  -1  -3   3 17.2349 1.64794   3
  -1  -3   3 14.5975 0.93402   1
  -1  -3   3 16.5539 1.74578   5
  -1  -3   3 16.7654 1.81232  10
  -1  -3   3 15.2147 0.94982   1
   0  -3   3 2666.10 57.3518   3
   0  -3   3 2607.65 56.5422  11
   0  -3   3 2608.05 55.5895   1
   0  -3   3 2580.09 56.6686  12
   0  -3   3 2552.39 55.5234   1
   0  -3   3 2568.69 57.2130  13
   0  -3   3 2676.09 56.7979   5
   1  -3   3 458.148 11.3849   6
   1  -3   3 459.031 11.8490   8
   1  -3   3 455.183 11.6579  12
   1  -3   3 463.690 11.1235   1
   1  -3   3 452.573 11.1696   1
   1  -3   3 456.428 10.7912  11
   1  -3   3 438.093 11.8636  13
  -2   3  -3 19.3386 2.26496  10
  -2   3  -3 22.4113 3.41441   4
   2  -3   3 24.8060 2.29412  12
   2  -3   3 27.3742 1.99822   8
   2  -3   3 23.6321 1.93124   6
   2  -3   3 20.6856 2.04311   1
   2  -3   3 23.4064 2.14191   1
   2  -3   3 24.5121 1.49637  14
  -3   3  -3 78.5836 4.21113  10
  -3   3  -3 75.8068 4.50075   4
   3  -3   3 74.0378 3.85387   6
   3  -3   3 67.5083 3.85566   1
   3  -3   3 73.0548 4.08136  12
   3  -3   3 71.4445 2.76965  14
   3  -3   3 74.8791 3.78447   8
  -4   3  -3 140.780 6.14216  10
  -4   3  -3 131.731 6.61393   4
   4  -3   3 138.576 6.18385   6
   4  -3   3 146.278 6.61218  12
   4  -3   3 133.989 4.57505  14
  -5   3  -3 39.4282 4.35087   4
  -5   3  -3 49.6510 3.75717  10
   5  -3   3 43.4363 4.30983   6
   5  -3   3 50.3932 3.39051  11
   5  -3   3 43.3357 4.47368  12
  -6   3  -3 2.92144 2.22933   4
  -6   3  -3 0.03656 1.39844  10
   6  -3   3 -0.9475 1.21895  11
   6  -3   3 1.28825 1.70003   6
   6  -3   3 -0.1686 1.22271  12
  -7   3  -3 2.79810 2.44857   4
  -7   3  -3 3.04720 1.86428  10
   7  -3   3 12.0578 3.39475  12
   7  -3   3 3.99936 2.03863  11
   7  -3   3 2.86886 2.24027   6
  -8   3  -3 297.725 11.2301  10
  -8   3  -3 280.764 13.2552   4
   8  -3   3 304.457 11.9286  11
   8  -3   3 266.206 12.7899   6
  -9   3  -3 -1.4461 1.62740  10
  -9   3  -3 1.46848 2.68135   4
   9  -3   3 0.60075 2.27088  11
   9  -3   3 2.82974 2.58607   6
 -10   3  -3 31.3027 6.21300   4
  10  -3   3 24.8409 4.58622  11
 -11   3  -3 -0.5541 2.17550   4
  11  -3   3 -2.2511 2.51102  11
 -12   3  -3 2.50470 3.46858   4
  12   2  -3 32.0156 6.98860  11
  11   2  -3 17.3644 5.10777  11
  10   2  -3 4.62996 3.17495  11
  10   2  -3 6.93541 3.17566   2
 -10  -2   3 4.29880 2.97406   7
   9   2  -3 17.3782 4.27219  11
   9   2  -3 7.54983 3.03635   2
  -9  -2   3 11.3749 3.32168   7
   8   2  -3 1.82253 2.04092   2
   8   2  -3 3.24656 2.17090  11
  -8  -2   3 3.34527 2.44556   1
  -8  -2   3 1.45869 0.93431  10
  -8  -2   3 4.09157 2.22051   7
   7   2  -3 87.2277 6.69609  11
   7   2  -3 102.397 6.38592   2
  -7  -2   3 97.5774 4.11032  10
  -7  -2   3 97.6382 6.42930   7
  -7  -2   3 91.7528 6.26062   1
   6   2  -3 121.556 7.18786  11
   6   2  -3 121.280 6.61027   2
  -6  -2   3 120.184 4.61740  10
  -6  -2   3 115.066 6.48416   7
  -6  -2   3 119.323 6.58954   1
   5   2  -3 143.841 7.26243  11
   5   2  -3 160.280 7.13582   2
  -5  -2   3 145.736 6.66049   7
  -5  -2   3 155.619 6.77392   1
  -5  -2   3 151.801 7.17652  12
   4   2  -3 48.6405 3.45462   2
  -4  -2   3 44.7643 3.14162   1
  -4  -2   3 49.1033 3.35157   7
  -4  -2   3 46.6827 3.08575   1
  -4  -2   3 50.5254 3.58124  12
   3   2  -3 -0.7846 0.95358   2
  -3  -2   3 0.30645 0.69179   1
  -3  -2   3 0.91548 0.82826   1
  -3  -2   3 0.54467 0.84894  12
  -3  -2   3 0.33226 0.86498   7
  -3  -2   3 0.77579 0.37873   9
   2   2  -3 132.446 5.20602   2
  -2  -2   3 130.040 4.83452   6
  -2  -2   3 138.910 3.64529   3
  -2  -2   3 132.207 4.05161   9
  -2  -2   3 131.220 5.10382   7
  -2  -2   3 127.648 4.30557   1
  -2  -2   3 142.105 4.42942   1
  -1  -2   3 11.6518 1.06208   5
  -1  -2   3 9.72563 1.26247  11
  -1  -2   3 8.27669 1.37053  13
  -1  -2   3 10.5468 1.25145   9
  -1  -2   3 11.0775 1.47968   7
  -1  -2   3 10.3450 0.95600   1
  -1  -2   3 11.2742 1.49486   4
  -1  -2   3 10.5918 0.97330   1
  -1  -2   3 11.9419 1.16993   3
   0  -2   3 261.862 6.60467   1
   0  -2   3 264.718 7.69331   9
   0  -2   3 263.008 7.46235  10
   0  -2   3 259.813 6.64142   1
   0  -2   3 267.822 6.51321  11
   0  -2   3 257.272 6.42524  12
   0  -2   3 263.959 7.42354  13
  -1   2  -3 102.018 4.23862   4
  -1   2  -3 102.422 4.12738  10
   1  -2   3 107.870 4.06748   8
   1  -2   3 105.228 3.55267  12
   1  -2   3 101.471 3.57128  14
   1  -2   3 105.443 2.48081  11
   1  -2   3 101.648 3.72469   1
   1  -2   3 106.161 3.69924   1
   1  -2   3 105.187 3.26227   6
  -2   2  -3 0.05932 0.66070  10
  -2   2  -3 1.62983 1.01958   4
   2  -2   3 -0.0418 0.69395  12
   2  -2   3 1.18813 1.01954   8
   2  -2   3 0.23957 0.74987   1
   2  -2   3 0.63777 0.75914   1
   2  -2   3 1.20729 0.70113   6
   2  -2   3 0.48250 0.66186  14
   2  -2   3 0.64860 0.48068  11
  -3   2  -3 267.303 8.52334  10
  -3   2  -3 279.448 9.38402   4
   3  -2   3 273.245 8.59779   6
   3  -2   3 275.433 8.95089  12
   3  -2   3 275.195 7.66402  11
   3  -2   3 273.018 7.83579  14
  -4   2  -3 2.77047 1.56856   4
  -4   2  -3 3.44430 1.31245  10
   4  -2   3 3.45042 1.54764  12
   4  -2   3 2.07777 1.07427  11
   4  -2   3 3.15859 1.13365  14
   4  -2   3 2.13716 1.24639   6
  -5   2  -3 17.5443 2.89191   4
  -5   2  -3 21.9121 2.79927  10
   5  -2   3 23.5744 2.91392  11
   5  -2   3 18.5872 2.38865  14
   5  -2   3 22.8298 3.25064   6
   5  -2   3 22.4785 3.39229  12
  -6   2  -3 -0.9073 1.77582   4
  -6   2  -3 -0.7602 1.23694  10
   6  -2   3 4.57965 1.60103  11
   6  -2   3 -2.3707 1.23086   6
  -7   2  -3 3.61557 1.71119  10
  -7   2  -3 1.06845 1.64289   4
   7  -2   3 5.30683 2.34774  11
   7  -2   3 3.86051 2.35569   6
  -8   2  -3 40.1500 4.06609  10
  -8   2  -3 33.3051 5.15950   4
   8  -2   3 41.7865 4.93204  11
  -9   2  -3 -1.7047 2.27797   4
   9  -2   3 3.25200 2.59719  11
 -10   2  -3 4.09200 3.29844   4
  10  -2   3 4.62236 2.91103  11
 -11   2  -3 -0.3717 2.96820   4
  11  -2   3 -0.5229 3.04481  11
 -12   2  -3 9.53212 4.83020   4
  12   1  -3 2.23225 3.76089  11
  11   1  -3 51.6127 7.50800  11
  10   1  -3 3.72420 2.39023   2
  10   1  -3 2.47231 3.21480  11
 -10  -1   3 1.42419 2.42972   7
   9   1  -3 1.03359 2.02041   2
   9   1  -3 2.56819 2.50846  11
  -9  -1   3 2.11953 2.26512   7
   8   1  -3 107.483 6.57774   2
   8   1  -3 104.623 7.66219  11
  -8  -1   3 113.831 7.29385   7
  -8  -1   3 110.918 5.11356  10
   7   1  -3 99.3228 5.95985   2
   7   1  -3 108.454 7.14256  11
  -7  -1   3 101.295 4.75761  10
  -7  -1   3 103.981 6.54315   7
   6   1  -3 6.66729 2.31675  11
   6   1  -3 7.09437 2.14023   2
  -6  -1   3 7.56239 1.67635  10
  -6  -1   3 9.20462 2.50169  12
  -6  -1   3 4.78946 2.08238   7
   5   1  -3 94.7137 5.03298   2
   5   1  -3 93.4857 5.48383  11
  -5  -1   3 93.3936 5.31970   7
  -5  -1   3 99.5895 5.54309  12
   4   1  -3 273.929 9.13599   2
  -4  -1   3 284.585 9.54621   7
  -4  -1   3 283.133 9.16431   1
  -4  -1   3 297.913 9.64609  12
   3   1  -3 104.400 4.50747   2
  -3  -1   3 111.642 3.38833   9
  -3  -1   3 114.628 4.47398   1
  -3  -1   3 116.966 4.89117   7
  -3  -1   3 108.866 4.55474  12
  -3  -1   3 107.850 4.39394   1
   2   1  -3 114.831 4.34465   2
   2   1  -3 116.653 4.35743  13
  -2  -1   3 113.780 4.01587   1
  -2  -1   3 119.204 3.69492   9
  -2  -1   3 116.156 4.53493   7
  -2  -1   3 114.576 4.02281  12
  -2  -1   3 123.726 4.11157   1
  -2  -1   3 113.354 4.20581   6
   1   1  -3 15.7755 1.54259  13
  -1  -1   3 15.9236 0.88273  12
  -1  -1   3 17.6745 1.09630   6
  -1  -1   3 16.1637 1.20908   1
  -1  -1   3 18.7545 1.26951   1
  -1  -1   3 16.6127 1.32093   9
   0   1  -3 149.901 4.74404  13
   0   1  -3 137.552 4.63542   4
   0  -1   3 145.105 4.38158   1
   0  -1   3 156.642 4.80777  14
   0  -1   3 147.777 4.88568   8
   0  -1   3 157.747 5.03959   9
   0  -1   3 157.265 4.50006   1
  -1   1  -3 24.2074 1.69132   4
  -1   1  -3 24.4830 1.93198   9
   1  -1   3 21.2406 2.11789   8
   1  -1   3 20.4342 1.79492   1
   1  -1   3 20.3814 1.82768  14
   1  -1   3 20.8725 0.98910  11
  -2   1  -3 13.8279 1.77397   4
  -2   1  -3 11.9987 1.71909   9
   2  -1   3 12.5241 1.28616  11
   2  -1   3 11.3037 1.47669   6
   2  -1   3 11.6922 1.66078   1
   2  -1   3 11.8312 1.60453  14
  -3   1  -3 0.48924 0.79260  10
  -3   1  -3 0.90228 1.00677   4
   3  -1   3 0.35668 0.77499  14
   3  -1   3 0.63630 0.77437  11
   3  -1   3 0.25405 0.87090   6
  -4   1  -3 157.175 6.70445   4
  -4   1  -3 146.545 5.43322  10
   4  -1   3 156.248 6.19676  14
   4  -1   3 145.489 5.80572  11
  -5   1  -3 352.124 10.3104  10
  -5   1  -3 356.237 12.3306   4
   5  -1   3 345.023 11.2448  11
   5  -1   3 348.356 11.3426  14
  -6   1  -3 28.6310 2.81579  10
   6  -1   3 28.0460 3.59482  11
  -7   1  -3 38.8571 5.09674   4
   7  -1   3 36.7364 4.73467  11
  -8   1  -3 5.30653 2.80732   4
   8  -1   3 10.5044 3.12837  11
  -9   1  -3 31.9494 5.17309   4
   9  -1   3 30.6110 4.90741  11
 -10   1  -3 8.13665 3.56929   4
  10  -1   3 6.26234 3.16935  11
 -11   1  -3 -0.2740 3.11711   4
  11  -1   3 -0.7798 3.14387  11
 -12   1  -3 -0.4371 3.68227   4
  13   0  -3 21.6738 5.88464  11
  12   0  -3 40.1465 7.21178  11
  11   0  -3 27.2287 5.72833  11
  10   0  -3 1.76216 1.89391   2
  10   0  -3 10.6694 3.69854  11
   9   0  -3 60.5960 6.98038  11
   9   0  -3 55.4125 5.52345   2
  -9   0   3 52.2772 4.43567  10
  -9   0   3 48.7862 6.21594   7
   8   0  -3 36.0504 5.21322  11
   8   0  -3 40.4781 4.33155   2
  -8   0   3 35.0738 5.05829   7
  -8   0   3 42.8106 3.95853  10
   7   0  -3 7.45635 2.34922  11
   7   0  -3 9.51518 2.34190   2
  -7   0   3 7.62733 2.00739  10
  -7   0   3 14.0873 3.19426   7
   6   0  -3 34.8725 3.55239   2
   6   0  -3 27.7562 3.82479  11
  -6   0   3 29.7302 4.01071   7
  -6   0   3 35.3673 3.28423  10
  -6   0   3 30.9036 3.97762  12
   5   0  -3 63.4127 3.83739   2
  -5   0   3 63.7695 4.42875   7
  -5   0   3 66.1596 4.45435  12
   4   0  -3 103.541 4.49918   2
  -4   0   3 102.695 5.27539   7
  -4   0   3 109.655 5.15044  12
   3   0  -3 23.1441 2.13105   2
  -3   0   3 12.1202 1.99270   7
  -3   0   3 22.6166 2.21066   1
  -3   0   3 17.9665 1.17095   3
  -3   0   3 20.4251 2.17839  12
   2   0  -3 228.404 6.75027   2
   2   0  -3 230.558 6.49375  13
   2   0  -3 238.925 6.79978   1
  -2   0   3 242.176 6.71219  12
  -2   0   3 229.979 5.97092   3
  -2   0   3 236.270 6.81444   1
  -2   0   3 229.634 6.61654   9
  -2   0   3 229.116 6.84274   6
   1   0  -3 1.84016 0.77012   7
   1   0  -3 3.09983 0.73013   1
   1   0  -3 2.11723 0.59935  13
  -1   0   3 2.21282 0.56213   6
  -1   0   3 2.97789 0.75911   1
  -1   0   3 2.75318 0.55879  12
  -1   0   3 2.63368 0.77482   9
   0   0  -3 362.793 8.99242   4
   0   0  -3 368.755 9.28366   7
   0   0  -3 374.806 9.80615   9
   0   0  -3 369.971 9.83245   8
   0   0  -3 360.053 9.31618   1
   0   0   3 368.893 9.76848  14
   0   0   3 374.574 9.43447   1
   0   0   3 368.275 9.00026   5
  -1   0  -3 63.7909 3.09057   9
  -1   0  -3 60.2664 2.54975   4
  -1   0  -3 65.9807 3.00514   1
   1   0   3 59.9785 3.36590   8
   1   0   3 64.2720 3.26145  14
   1   0   3 63.3525 2.61123  11
   1   0   3 61.8573 2.94116   1
  -2   0  -3 37.9987 2.35857   4
  -2   0  -3 40.6502 2.55731   9
   2   0   3 39.9346 2.84177  14
   2   0   3 39.7472 2.39458  11
  -3   0  -3 403.323 11.8435   4
   3   0   3 426.314 11.8475  11
   3   0   3 436.086 12.5261  14
   4   0   3 105.085 5.40376  14
   4   0   3 97.3843 4.94695  11
   5   0   3 17.3801 2.82401  14
   5   0   3 17.3097 2.78803  11
   6   0   3 94.9756 5.93607  11
   7   0   3 390.300 14.4549  11
   8   0   3 44.5170 5.55403  11
  -9   0  -3 24.7187 4.85718   4
   9   0   3 25.5991 4.84437  11
 -10   0  -3 1.32962 2.81807   4
  10   0   3 5.66326 3.33528  11
 -11   0  -3 19.1346 5.20439   4
  11   0   3 32.7936 6.14958  11
  13  -1  -3 4.70331 3.71173  11
  12  -1  -3 -1.6966 2.52377  11
  11  -1  -3 13.9652 4.54385  11
  10  -1  -3 14.2384 4.01124  11
  10  -1  -3 15.0036 2.98592   2
  10  -1  -3 15.1579 4.48908   6
 -10   1   3 19.1992 3.33490  10
   9  -1  -3 1.72896 2.46696  11
   9  -1  -3 3.99679 2.03960   2
  -9   1   3 4.22829 2.81183   7
  -9   1   3 5.57762 2.19796  10
   8  -1  -3 90.8645 6.72670  11
   8  -1  -3 82.0972 5.03505   2
  -8   1   3 79.6416 5.20770  10
  -8   1   3 86.3572 6.84327   7
   7  -1  -3 -0.9728 1.23110   2
   7  -1  -3 -2.5474 1.33725  11
  -7   1   3 1.32433 2.21067   7
  -7   1   3 -0.4241 1.36816  10
   6  -1  -3 114.476 5.18902   2
  -6   1   3 112.572 5.57988  10
  -6   1   3 115.998 6.51215  12
  -6   1   3 114.459 6.81376   7
   5  -1  -3 35.0255 2.65035   2
  -5   1   3 38.1402 3.96417  12
  -5   1   3 38.1533 3.43584  10
  -5   1   3 37.0501 4.20782   7
   4  -1  -3 95.1762 3.89538   2
  -4   1   3 91.1391 3.67581   3
  -4   1   3 89.0908 4.66571  12
  -4   1   3 84.3379 4.87496   7
   3  -1  -3 45.9956 2.53055   2
  -3   1   3 50.3177 3.03204  12
  -3   1   3 45.2268 2.45163   3
   2  -1  -3 18.8438 2.10487   7
   2  -1  -3 18.5636 1.22900  13
   2  -1  -3 17.2888 1.75317   1
  -2   1   3 17.8177 1.79453  12
  -2   1   3 17.1090 1.97919   6
  -2   1   3 19.3199 1.78050   3
  -2   1   3 18.9487 1.80099   1
   1  -1  -3 290.349 7.06162  13
   1  -1  -3 288.199 8.18604  14
   1  -1  -3 278.017 7.82275   1
   1  -1  -3 278.640 7.79049   8
   1  -1  -3 291.405 7.95156   7
  -1   1   3 290.645 8.40470   9
  -1   1   3 284.239 7.81626  12
  -1   1   3 284.528 7.89491   6
  -1   1   3 272.073 7.76190   1
  -1   1   3 285.531 8.00854   3
  -1   1   3 292.582 7.72839   5
   0  -1  -3 18.1985 2.03167   8
   0  -1  -3 17.6380 1.30891   7
   0  -1  -3 19.4117 1.75133   1
   0  -1  -3 16.7253 1.83973   9
   0   1   3 18.8669 1.87450   5
   0   1   3 15.6083 1.62563   1
  -1  -1  -3 1059.85 23.8312   4
  -1  -1  -3 1094.67 25.2915   1
  -1  -1  -3 1091.65 25.5135   9
  -1  -1  -3 1086.52 26.3976   8
   1   1   3 1079.71 25.6437   5
   1   1   3 1077.47 25.2532  11
   1   1   3 1091.80 26.1179  14
  -2  -1  -3 38.7533 2.13999   4
   2   1   3 33.5667 3.24332   5
   2   1   3 36.3417 2.61369  11
   2   1   3 33.5101 3.21262  14
   3   1   3 80.8938 4.78066   5
   3   1   3 81.6538 4.38503  11
   3   1   3 80.3095 4.76570  14
   4   1   3 44.2825 4.58305   5
   4   1   3 44.5291 4.15543  11
   4   1   3 43.1832 4.34358  14
   5   1   3 9.68870 2.44284  11
   5   1   3 3.77671 1.71740  14
   5   1   3 9.53895 2.48312   5
   6   1   3 2.43612 1.93407  11
   6   1   3 -0.2011 1.97158   5
   7   1   3 8.66447 3.18218  11
   8   1   3 -1.4797 1.95545  11
  -9  -1  -3 7.13166 3.17117   4
   9   1   3 8.85302 3.37330  11
 -10  -1  -3 -3.3727 2.40601   4
  10   1   3 2.05298 3.21879  11
 -11  -1  -3 -0.1600 3.06744   4
  11   1   3 6.29642 3.87407  11
  13  -2  -3 10.2038 4.37089  11
  12  -2  -3 65.4122 8.50801  11
  12  -2  -3 64.7269 9.15357   6
  11  -2  -3 -1.4138 2.74016   6
  11  -2  -3 2.62989 3.13467  11
  10  -2  -3 8.24836 3.22585   6
  10  -2  -3 15.1810 4.10356  11
 -10   2   3 10.9187 3.05169  10
   9  -2  -3 40.5017 5.96737   6
   9  -2  -3 53.9558 6.40333  11
   9  -2  -3 58.3185 4.05350   2
  -9   2   3 53.5190 5.48082  10
  -9   2   3 49.9047 6.65805   7
   8  -2  -3 69.8612 4.30445   2
  -8   2   3 71.1180 7.35802   7
  -8   2   3 70.5156 5.14241  10
   7  -2  -3 68.5486 3.98916   2
  -7   2   3 64.6148 6.52315   7
  -7   2   3 66.5276 4.78607  10
   6  -2  -3 40.5997 2.79967   2
  -6   2   3 37.6008 3.88630  10
  -6   2   3 42.9981 4.65167  12
  -6   2   3 39.7470 4.65963   7
   5  -2  -3 130.673 4.79510   2
  -5   2   3 118.070 5.91530  10
  -5   2   3 121.482 6.26353  12
  -5   2   3 118.291 6.67905   7
  -5   2   3 122.501 5.11802   3
   4  -2  -3 288.558 8.31832   2
  -4   2   3 292.665 9.77330  10
  -4   2   3 302.600 10.1308  12
  -4   2   3 291.953 8.95853   3
  -3   2   3 15.7499 1.96197   3
  -3   2   3 16.6686 2.19748  12
   2  -2  -3 36.4628 1.98015   8
   2  -2  -3 35.6901 1.31054  13
   2  -2  -3 39.4679 2.46408   1
   2  -2  -3 38.4462 2.48539  14
  -2   2   3 37.4645 2.47473   3
  -2   2   3 36.6374 2.61215  12
   1  -2  -3 338.374 9.21480   1
   1  -2  -3 335.417 9.68629  14
   1  -2  -3 332.864 9.19707   1
   1  -2  -3 346.709 9.21906   7
   1  -2  -3 323.696 9.14462   8
  -1   2   3 327.161 9.76970   3
  -1   2   3 322.429 9.44313   5
   0  -2  -3 603.397 14.9331   1
   0  -2  -3 608.711 15.8371   8
   0  -2  -3 605.761 14.0711   7
   0  -2  -3 593.558 15.9590  14
   0  -2  -3 591.997 15.0266   1
   0   2   3 594.167 15.4918   5
  -1  -2  -3 1.66784 0.34915   4
  -1  -2  -3 1.68507 1.15863   8
  -1  -2  -3 1.92984 0.92353   1
  -1  -2  -3 2.95358 1.02711   1
   1   2   3 2.86120 1.18133  11
   1   2   3 0.93616 0.92137   5
  -2  -2  -3 530.277 15.9500   8
  -2  -2  -3 523.022 14.3874   1
   2   2   3 526.076 15.5469  14
   2   2   3 513.164 14.8022  11
   2   2   3 525.953 15.2715   5
  -3  -2  -3 20.7449 2.65767   1
   3   2   3 20.6063 3.20447  14
   3   2   3 27.3677 3.24950  11
   3   2   3 24.7251 3.51616   5
   4   2   3 23.2253 3.53950  14
   4   2   3 16.5441 2.97304  11
   4   2   3 18.0741 3.43450   5
   5   2   3 56.2584 7.18691   5
   5   2   3 64.9202 5.19103  11
   6   2   3 -2.1267 1.44598  11
   7   2   3 98.8840 7.25498  11
   8   2   3 28.3576 4.95462  11
  -9  -2  -3 4.39457 2.86796   4
   9   2   3 3.35569 2.79855  11
 -10  -2  -3 -0.4606 2.70756   4
  10   2   3 -1.2202 2.89599  11
  11   2   3 3.79544 4.43962  11
  13  -3  -3 7.14742 3.51691   6
  13  -3  -3 4.67289 4.00335  11
  12  -3  -3 3.86756 3.14636  11
  12  -3  -3 -0.0950 2.99310   6
  11  -3  -3 61.5371 8.15858   6
  11  -3  -3 73.3759 8.45501  11
 -11   3   3 54.8195 6.06182  10
  10  -3  -3 2.58351 2.82045  11
  10  -3  -3 -1.1207 2.26950   6
 -10   3   3 6.01027 2.65616  10
   9  -3  -3 52.3240 6.87707   6
  -9   3   3 56.5593 6.05461  10
   8  -3  -3 40.9866 5.69172   6
   8  -3  -3 41.2530 3.06567   2
  -8   3   3 47.9506 6.33985   7
  -8   3   3 44.8300 5.08127  10
   7  -3  -3 -0.0520 0.95943   2
  -7   3   3 -0.1579 2.25415   7
  -7   3   3 -3.5119 1.26146  10
   6  -3  -3 61.9067 3.17104   2
  -6   3   3 60.3252 6.14423   7
  -6   3   3 69.3853 4.99593  10
   5  -3  -3 12.2808 1.64813   2
  -5   3   3 16.0575 2.85855  10
  -5   3   3 16.0372 2.78066  12
  -5   3   3 14.3007 2.26552   3
  -4   3   3 14.9391 2.54563  10
  -4   3   3 14.2703 2.33006  12
  -4   3   3 16.1156 2.30343   3
   3  -3  -3 36.9427 3.16428   1
   3  -3  -3 33.6520 2.40318  14
  -3   3   3 38.3040 3.57917  12
  -3   3   3 34.5430 3.19791   3
   2  -3  -3 82.7573 3.77231   1
   2  -3  -3 72.9242 3.72188  14
   2  -3  -3 81.3556 3.79944   1
   2  -3  -3 81.1177 3.24692   8
  -2   3   3 81.2185 4.32336   3
  -2   3   3 81.8427 4.34051  12
   1  -3  -3 74.1877 3.51539   7
   1  -3  -3 79.7668 3.59829   1
   1  -3  -3 75.3498 3.54074   1
   1  -3  -3 77.3916 3.71011   8
   1  -3  -3 81.1153 4.18725  14
  -1   3   3 66.4852 3.89549   5
  -1   3   3 75.9819 4.18877   3
   0  -3  -3 424.426 10.4021   7
   0  -3  -3 408.478 12.2952   8
   0  -3  -3 404.643 11.1804   1
   0  -3  -3 422.801 11.4105   1
   0  -3  -3 408.875 12.5306  14
   0   3   3 397.981 12.1786   5
  -1  -3  -3 390.219 8.71127   7
  -1  -3  -3 385.114 12.5669   8
  -1  -3  -3 389.888 11.1375   1
  -1  -3  -3 383.598 11.0393   1
  -1  -3  -3 394.082 12.6283  14
   1   3   3 363.268 11.9737   5
   1   3   3 412.483 12.2919  11
  -2  -3  -3 109.475 6.31326   8
  -2  -3  -3 118.296 5.31939   1
   2   3   3 109.754 6.04746   5
   2   3   3 117.127 6.02089  11
   2   3   3 131.057 6.57149  14
  -3  -3  -3 113.140 5.70171   1
  -3  -3  -3 129.951 7.52485   8
   3   3   3 108.746 6.24568  11
   3   3   3 117.672 6.55741   5
   3   3   3 117.445 6.81122  14
  -4  -3  -3 47.7107 4.56174   1
   4   3   3 45.3192 4.98960  11
   4   3   3 57.7017 6.94551   5
  -5  -3  -3 16.3930 3.09458   1
   5   3   3 12.1354 3.17098  11
  -6  -3  -3 1.83814 1.88682   1
   6   3   3 1.78960 2.46462  11
   7   3   3 33.0468 5.43597  11
   8   3   3 11.4194 3.98052  11
   9   3   3 12.5462 4.61653  11
  10   3   3 0.27860 3.33915  11
  13  -4  -3 14.6074 5.77018   6
  13  -4  -3 23.0245 5.96013  11
  12  -4  -3 51.7845 7.81707  11
  12  -4  -3 31.3206 7.06289   6
  11  -4  -3 -0.4316 2.94197   6
  11  -4  -3 -0.5627 2.63882  11
 -11   4   3 3.81354 2.80792  10
  10  -4  -3 6.88734 3.69209   6
 -10   4   3 0.21301 2.41389  10
   9  -4  -3 8.96561 3.46973   6
  -9   4   3 13.2839 3.44364  10
   8  -4  -3 7.43700 3.01396   6
  -8   4   3 13.8926 3.24950  10
   7  -4  -3 37.6981 2.44988   2
   7  -4  -3 34.2859 5.01565   6
  -7   4   3 29.3002 4.19223  10
   6  -4  -3 7.93814 1.37094   2
   6  -4  -3 7.48769 2.57923   6
  -6   4   3 5.88600 1.99301   3
  -6   4   3 6.13388 2.11707  10
   5  -4  -3 29.8897 2.11122   2
  -5   4   3 33.2433 4.15288  10
  -5   4   3 33.4647 4.09957  12
  -5   4   3 30.4196 3.60129   3
   4  -4  -3 239.886 8.91450   1
  -4   4   3 270.604 10.0783  12
  -4   4   3 249.109 9.38646   3
  -4   4   3 269.076 9.97990  10
   3  -4  -3 41.5236 1.99267   8
   3  -4  -3 40.1961 2.80015  14
   3  -4  -3 41.4462 3.43637   1
  -3   4   3 40.4110 3.89395   3
  -3   4   3 39.7287 3.95390  12
   2  -4  -3 24.6033 2.45247   1
   2  -4  -3 20.5554 2.32029   1
   2  -4  -3 18.2877 2.37096  14
   2  -4  -3 21.2973 2.10417   8
  -2   4   3 21.9092 2.87303   3
  -2   4   3 24.9148 3.18698   5
   1  -4  -3 1.10253 0.92619   1
   1  -4  -3 0.13386 0.85322   1
   1  -4  -3 -0.5987 0.77897  14
   1  -4  -3 0.64887 1.13554   8
  -1   4   3 0.75345 1.00811   5
   0  -4  -3 83.6114 3.47714   7
   0  -4  -3 79.4657 4.82268  14
   0  -4  -3 81.3040 4.79809   8
   0  -4  -3 80.4525 3.85285   1
   0  -4  -3 78.1967 3.91609   1
   0   4   3 76.8114 4.65325   5
  -1  -4  -3 119.723 6.58328   8
  -1  -4  -3 130.706 6.65222  14
  -1  -4  -3 129.321 5.37469   1
  -1  -4  -3 119.532 5.29763   1
  -1  -4  -3 124.276 3.50254   7
   1   4   3 125.399 6.33800   5
  -2  -4  -3 7.38613 2.44670  14
  -2  -4  -3 5.74216 0.76753   4
  -2  -4  -3 6.25909 1.71826   1
  -2  -4  -3 9.01930 2.46445   8
   2   4   3 4.15672 2.04365  11
   2   4   3 9.17772 2.40295   5
  -3  -4  -3 22.5829 4.29002   8
  -3  -4  -3 21.8756 3.07223   1
   3   4   3 20.9050 4.54354   5
   3   4   3 22.4257 3.72282  11
  -4  -4  -3 124.554 6.62248   1
  -4  -4  -3 113.176 7.85499   8
   4   4   3 113.470 7.35539  11
  -5  -4  -3 129.541 7.31041   1
   5   4   3 126.375 8.20291  11
  -6  -4  -3 87.0478 6.40431   1
   6   4   3 88.9170 8.38040  11
  -7  -4  -3 -2.6649 1.33480   1
   7   4   3 0.78818 2.51567  11
  -8  -4  -3 34.7016 5.36371   1
   8   4   3 25.1093 5.35729  11
  -9  -4  -3 2.03392 2.97876   1
   9   4   3 2.26212 3.20264  11
 -10  -4  -3 16.1154 5.04947   1
  10   4   3 15.9146 5.54973  11
  13  -5  -3 -2.7774 3.33652   6
  13  -5  -3 0.60302 3.15986  11
 -13   5   3 -1.8702 4.22886   4
  12  -5  -3 6.95945 3.82048  11
  12  -5  -3 5.47466 4.36180   6
 -12   5   3 0.08401 2.98709  10
  11  -5  -3 52.7702 7.63525   6
 -11   5   3 45.1798 6.19677  10
  10  -5  -3 9.95150 4.01000   6
 -10   5   3 9.92323 3.44323  10
   9  -5  -3 4.99851 3.03959   6
  -9   5   3 18.4203 4.09772  10
   8  -5  -3 21.9047 4.49665   6
  -8   5   3 15.7229 3.85078  10
   7  -5  -3 2.05696 0.94501   2
   7  -5  -3 2.57935 2.26299   6
  -7   5   3 8.54069 3.14880  10
   6  -5  -3 17.9391 1.90449   2
   6  -5  -3 11.2426 3.11299   6
  -6   5   3 9.32754 3.05061  10
  -6   5   3 11.6438 2.73164   3
   5  -5  -3 61.4500 4.44743   1
   5  -5  -3 49.8659 6.23009   6
  -5   5   3 52.5005 4.98432   3
  -5   5   3 48.7500 5.29917  10
   4  -5  -3 0.40021 0.96831  14
   4  -5  -3 0.67304 1.28421   1
  -4   5   3 1.62119 1.40819   3
  -4   5   3 0.24493 1.17386  12
   3  -5  -3 79.9460 4.42127   1
   3  -5  -3 81.3687 4.33483  14
   3  -5  -3 82.6720 3.26572   8
  -3   5   3 77.0559 5.19207   3
  -3   5   3 83.5221 5.23673  12
   2  -5  -3 60.8944 4.03533  14
   2  -5  -3 63.9522 3.48650   8
   2  -5  -3 55.0098 3.49799   1
   2  -5  -3 58.0419 1.80523  13
   2  -5  -3 60.8181 3.64481   1
  -2   5   3 57.1416 4.49139   3
  -2   5   3 75.1956 4.85143   5
   1  -5  -3 4.32573 1.31463   1
   1  -5  -3 1.62420 0.78927  13
   1  -5  -3 -0.5324 0.94206   1
   1  -5  -3 -0.4988 0.95834   8
   1  -5  -3 0.63896 1.07959  14
  -1   5   3 1.23192 1.19677   5
   0  -5  -3 40.8020 2.92853   1
   0  -5  -3 41.3284 3.03275   1
   0  -5  -3 41.1602 4.31947  14
   0  -5  -3 50.0562 4.78512   8
   0  -5  -3 42.8876 2.75795   7
   0   5   3 40.7514 4.42418   5
  -1  -5  -3 71.6038 4.10031   1
  -1  -5  -3 78.9438 5.64055   8
  -1  -5  -3 71.5354 5.46239  14
  -1  -5  -3 71.4109 2.74309   7
  -1  -5  -3 84.1881 4.46406   1
   1   5   3 69.4279 5.07720   5
  -2  -5  -3 0.98387 0.43101   4
  -2  -5  -3 -1.5910 1.92983   8
  -2  -5  -3 2.20723 1.38308   1
  -2  -5  -3 3.34434 2.32403  14
   2   5   3 1.49854 2.44294   5
   2   5   3 1.62249 1.44162  11
  -3  -5  -3 55.3151 6.38103   8
  -3  -5  -3 56.4064 2.62512   4
  -3  -5  -3 60.8027 4.45223   1
   3   5   3 55.9355 6.05878  11
  -4  -5  -3 151.710 7.54133   1
  -4  -5  -3 143.069 9.27829   8
   4   5   3 145.443 8.84795  11
  -5  -5  -3 20.5494 3.54438   1
  -5  -5  -3 16.9777 4.51239   8
   5   5   3 18.5704 4.24131  11
  -6  -5  -3 7.24094 2.86385   1
   6   5   3 16.1250 4.45834  11
  -7  -5  -3 25.6623 4.71360   1
   7   5   3 28.0656 5.75477  11
  -8  -5  -3 2.66357 2.67828   1
   8   5   3 1.58716 3.45772  11
  -9  -5  -3 116.038 10.6221   1
   9   5   3 115.270 12.0641  11
  13  -6  -3 8.95509 4.51179  11
  12  -6  -3 23.3680 5.48560  11
  12  -6  -3 17.4444 5.63027   6
 -12   6   3 15.2661 4.86569  10
  11  -6  -3 7.26736 4.30914   6
 -11   6   3 0.12513 2.87952  10
  10  -6  -3 -0.3512 2.75445   6
 -10   6   3 1.94262 2.65813  10
   9  -6  -3 0.51343 2.55199   6
  -9   6   3 1.21783 2.52218  10
   8  -6  -3 -1.2658 1.76203   6
  -8   6   3 0.95477 2.53246  10
   7  -6  -3 28.1336 4.85451   6
   7  -6  -3 26.4584 4.96481   1
  -7   6   3 29.7877 4.94079  10
  -7   6   3 29.3769 4.31198   3
   6  -6  -3 15.6022 1.85489   2
   6  -6  -3 15.3353 3.54265   6
   6  -6  -3 13.9855 2.93828   1
  -6   6   3 20.0603 4.02677  10
  -6   6   3 18.7236 3.44245   3
   5  -6  -3 7.27658 2.19866   1
   5  -6  -3 6.17213 2.46874   6
  -5   6   3 8.54753 2.42926   3
   4  -6  -3 34.8117 4.69619   6
   4  -6  -3 41.4019 3.13809  14
   4  -6  -3 37.4550 3.87843   1
  -4   6   3 47.0917 4.82237   3
   3  -6  -3 67.9876 3.32353   8
   3  -6  -3 60.2036 4.10605   1
   3  -6  -3 65.3785 4.26941  14
  -3   6   3 59.3673 5.66177   3
   2  -6  -3 26.5083 2.96368   1
   2  -6  -3 23.9396 3.23489  14
   2  -6  -3 23.8967 1.34348  13
   2  -6  -3 22.7800 2.66369   1
   2  -6  -3 24.6821 2.89853   8
  -2   6   3 19.7897 3.28772   5
   1  -6  -3 40.0695 4.53916  14
   1  -6  -3 43.9616 4.30859   8
   1  -6  -3 43.6042 2.50081  13
   1  -6  -3 42.6271 3.14395   1
   1  -6  -3 43.6748 3.25679   1
  -1   6   3 38.6159 4.85375   5
   0  -6  -3 21.6435 3.43359  14
   0  -6  -3 20.7650 2.50894   1
   0  -6  -3 18.6604 2.45360   1
   0  -6  -3 20.3376 3.44313   8
   0   6   3 25.4083 3.99716   5
  -1  -6  -3 5.24498 1.62678   1
  -1  -6  -3 4.59325 1.07393   7
  -1  -6  -3 1.85379 1.43438   1
  -1  -6  -3 5.34416 2.48138  14
  -1  -6  -3 10.9073 3.12162   8
   1   6   3 6.88726 3.10512   5
  -2  -6  -3 2.42883 2.32594  14
  -2  -6  -3 -1.0817 1.18267   1
  -2  -6  -3 2.10953 1.94580   8
   2   6   3 -1.2230 1.72234  11
  -3  -6  -3 -3.3675 1.76289  14
  -3  -6  -3 2.51049 2.27210   8
  -3  -6  -3 -2.9682 1.09199   1
   3   6   3 -0.0424 1.91191  11
  -4  -6  -3 6.35937 3.61279   8
  -4  -6  -3 8.58198 2.41039   1
   4   6   3 3.04242 2.83772  11
  -5  -6  -3 48.1135 7.35379   8
  -5  -6  -3 56.1788 5.83457   1
   5   6   3 40.2736 6.18559  11
  -6  -6  -3 4.93034 2.55035   1
  -6  -6  -3 9.21303 4.47530   8
   6   6   3 11.7966 4.19903  11
  -7  -6  -3 7.35795 3.27487   1
   7   6   3 5.98660 4.02757  11
  -8  -6  -3 67.9910 8.09092   1
   8   6   3 67.3343 9.29777  11
  -9  -6  -3 6.29263 3.65070   1
   9   6   3 7.39089 4.73836  11
  12  -7  -3 11.4503 4.45932   6
 -12   7   3 25.6939 5.97606  10
  11  -7  -3 9.47998 4.46042   6
 -11   7   3 7.57161 3.76359  10
  10  -7  -3 0.08580 2.82919   6
 -10   7   3 7.54884 3.84534  10
   9  -7  -3 43.7148 6.78468   6
  -9   7   3 43.0831 6.36162  10
   8  -7  -3 102.774 8.05585   6
   8  -7  -3 111.848 7.72966   1
  -8   7   3 123.394 8.82725  10
   7  -7  -3 52.7496 5.66405   1
   7  -7  -3 58.0375 6.93098   6
  -7   7   3 46.4656 5.76985   3
  -7   7   3 52.5671 6.55759  10
   6  -7  -3 3.54926 2.40239   6
   6  -7  -3 -1.3582 1.47984   1
  -6   7   3 1.38112 1.67502   3
  -6   7   3 1.58189 1.88501  10
   5  -7  -3 0.51221 1.09467  14
   5  -7  -3 0.63466 1.59443   1
   5  -7  -3 -1.2746 1.01974   6
  -5   7   3 -2.0873 1.57678   3
   4  -7  -3 0.17625 0.53233   8
   4  -7  -3 1.58498 1.71441   6
   4  -7  -3 -0.2008 1.12958  14
   4  -7  -3 -1.3671 1.14452   1
  -4   7   3 -1.3828 1.84841   3
   3  -7  -3 30.6396 4.36245   6
   3  -7  -3 32.1071 2.97628   8
   3  -7  -3 34.2466 3.64473   1
   3  -7  -3 30.3829 3.58364  14
  -3   7   3 22.0897 3.75256   3
   2  -7  -3 6.38556 2.01508   8
   2  -7  -3 10.9167 2.17870   1
   2  -7  -3 8.28480 2.40665  14
   2  -7  -3 9.30512 1.14606  13
   2  -7  -3 10.2851 2.10112   1
  -2   7   3 10.6446 3.07290   5
   1  -7  -3 -0.0235 1.15342   1
   1  -7  -3 2.65471 2.07143  14
   1  -7  -3 0.73140 1.04675   1
   1  -7  -3 -1.8999 1.61270   8
  -1   7   3 1.28356 2.06272   5
   0  -7  -3 125.400 5.94866   1
   0  -7  -3 127.510 7.58396   8
   0  -7  -3 125.752 7.75580  14
   0   7   3 117.618 8.86681   5
  -1  -7  -3 12.8799 2.43303   1
  -1  -7  -3 17.9091 3.86228   8
  -1  -7  -3 18.9426 3.73490  14
  -2  -7  -3 11.6701 3.68866   8
  -2  -7  -3 6.25004 3.00110  14
  -2  -7  -3 7.99216 2.15215   1
  -3  -7  -3 21.9783 4.83430  14
  -3  -7  -3 32.5681 4.00177   1
  -3  -7  -3 22.9994 4.85301   8
   3   7   3 26.2095 4.78761  11
  -4  -7  -3 34.5327 6.43164   8
  -4  -7  -3 30.7390 5.70775  14
  -4  -7  -3 32.0551 4.33176   1
   4   7   3 29.0986 5.22946  11
  -5  -7  -3 18.5376 3.72748   1
  -5  -7  -3 8.89602 3.72237   8
   5   7   3 6.37501 3.38849  11
  -6  -7  -3 26.0669 4.52540   1
  -6  -7  -3 29.7336 6.74259   8
   6   7   3 36.7386 6.71802  11
  -7  -7  -3 4.27396 4.59322   8
  -7  -7  -3 10.2424 3.54605   1
   7   7   3 2.04837 3.83907  11
  -8  -7  -3 17.0199 4.23048   1
  -8  -7  -3 17.8296 7.21062   8
   8   7   3 23.2511 6.36503  11
  12  -8  -3 7.36643 4.36672   6
 -12   8   3 7.09666 4.34570  10
  11  -8  -3 7.17086 3.83880   6
 -11   8   3 6.20339 4.10036  10
  10  -8  -3 31.2510 6.64131   6
 -10   8   3 24.4667 5.25189  10
   9  -8  -3 10.2573 3.72127   1
   9  -8  -3 15.3335 4.56379   6
  -9   8   3 12.6029 4.11659  10
   8  -8  -3 15.4850 3.80800   1
   8  -8  -3 12.0360 4.01946   6
  -8   8   3 17.7215 4.27914  10
   7  -8  -3 13.0531 3.61071   6
   7  -8  -3 5.33318 2.50588   1
  -7   8   3 16.2062 4.28663  10
  -7   8   3 7.82832 3.22025   3
   6  -8  -3 25.4948 4.69864   6
   6  -8  -3 24.8318 3.89048   1
  -6   8   3 19.6972 4.14108   3
   5  -8  -3 1.54062 1.72050   6
   5  -8  -3 5.05960 2.25725   1
   5  -8  -3 1.34674 1.30965  14
  -5   8   3 2.25450 2.09921   3
   4  -8  -3 13.8020 2.79145   1
   4  -8  -3 14.0710 3.88456   6
   4  -8  -3 16.3180 1.65212   8
   4  -8  -3 21.8477 3.10427  14
  -4   8   3 15.4135 3.81408   3
   3  -8  -3 22.4908 4.20470   6
   3  -8  -3 32.4715 3.67497   1
   3  -8  -3 31.9755 4.04859  14
   2  -8  -3 38.3870 5.38229   6
   2  -8  -3 29.5721 3.51310   1
   2  -8  -3 36.5316 4.49806  14
   2  -8  -3 38.5285 4.20742   8
  -2   8   3 36.5466 5.11761   5
   1  -8  -3 18.1136 3.75050  14
   1  -8  -3 15.3613 3.29206   8
   1  -8  -3 15.6481 2.54456   1
  -1   8   3 15.8141 4.48617   5
   0  -8  -3 0.39705 2.17811  14
   0  -8  -3 -0.4051 1.33172   1
   0  -8  -3 0.80027 2.04436   8
  -1  -8  -3 6.85532 3.07711   8
  -1  -8  -3 4.99171 2.54192  14
  -1  -8  -3 4.21295 1.78354   1
  -2  -8  -3 8.48080 3.45365  14
  -2  -8  -3 14.7254 2.86549   1
  -2  -8  -3 9.83446 3.81903   8
  -3  -8  -3 27.1845 5.28987  14
  -3  -8  -3 28.9450 6.03083   8
  -3  -8  -3 33.9131 4.29701   1
  -4  -8  -3 5.38327 3.42882  14
  -4  -8  -3 -2.0258 1.67553   1
  -4  -8  -3 -1.7270 2.79429   8
   4   8   3 -0.8201 2.33729  11
  -5  -8  -3 10.8244 4.46416   8
  -5  -8  -3 19.4448 3.86118   1
   5   8   3 12.9473 4.53019  11
  -6  -8  -3 25.1963 4.65138   1
  -6  -8  -3 33.7870 7.15865   8
   6   8   3 30.6515 6.28750  11
  -7  -8  -3 4.14898 2.99563   1
  -7  -8  -3 5.25711 4.98783   8
   7   8   3 0.07639 3.37011  11
  11  -9  -3 4.45948 4.26054   6
 -11   9   3 7.13238 4.77219  10
  10  -9  -3 6.66451 4.28273   6
  10  -9  -3 2.59942 3.35281   1
 -10   9   3 2.28197 3.90293  10
   9  -9  -3 -2.2800 1.91828   1
   9  -9  -3 -0.9742 2.85737   6
  -9   9   3 1.00254 3.27688  10
   8  -9  -3 12.7987 4.68720   6
   8  -9  -3 14.6984 5.19906  12
   8  -9  -3 12.7003 3.56376   1
  -8   9   3 12.8900 3.99678   3
  -8   9   3 14.4801 4.04282  10
   7  -9  -3 23.0457 4.29248   1
   7  -9  -3 17.8308 4.39671   6
  -7   9   3 22.8702 4.64725   3
   6  -9  -3 27.0881 5.19029   6
   6  -9  -3 25.0370 4.06495   1
  -6   9   3 30.7440 5.39044   3
   5  -9  -3 6.39702 2.34047   1
   5  -9  -3 9.10679 2.17647  14
   5  -9  -3 6.86866 3.07580   6
  -5   9   3 4.65544 2.89129   3
   4  -9  -3 6.60294 2.86570   6
   4  -9  -3 7.69549 2.38979  14
   4  -9  -3 4.19568 1.96966   1
  -4   9   3 8.30980 3.16084   3
   3  -9  -3 9.93775 2.37480   1
   3  -9  -3 11.6087 2.32077   8
   3  -9  -3 10.1005 2.66418  14
   3  -9  -3 10.3198 3.36470   6
   2  -9  -3 6.58572 2.50647  14
   2  -9  -3 1.43817 1.64060   1
   2  -9  -3 3.54153 2.63297   6
   2  -9  -3 4.43667 2.16516   8
  -2   9   3 1.42818 2.02978   5
   1  -9  -3 79.8367 8.39262   6
   1  -9  -3 87.9803 5.20733   1
   1  -9  -3 82.2123 6.29419   8
   1  -9  -3 76.0770 7.42883  14
   0  -9  -3 78.7642 5.12818   1
   0  -9  -3 95.9851 7.32347   8
   0  -9  -3 80.2590 8.11416  14
  -1  -9  -3 53.2417 6.96231   8
  -1  -9  -3 71.2771 5.02943   1
  -1  -9  -3 60.7894 7.46404  14
  -2  -9  -3 -0.1482 2.12769  14
  -2  -9  -3 -0.8351 3.18419   8
  -2  -9  -3 0.19620 1.58173   1
  -3  -9  -3 0.07673 1.82860   1
  -3  -9  -3 0.01930 3.19775  14
  -3  -9  -3 3.29535 3.47446   8
  -4  -9  -3 8.68086 2.90110   1
  -4  -9  -3 13.6107 5.43682   8
  -5  -9  -3 4.98158 2.65990   1
  -5  -9  -3 -0.8070 3.77260   8
  -6  -9  -3 2.49850 4.74065   8
  -6  -9  -3 1.65600 2.83518   1
   6   9   3 3.87578 4.13739  11
  11 -10  -3 7.85580 4.73294   6
  11 -10  -3 16.5309 5.52454   1
 -11  10   3 21.9432 6.54408  10
  10 -10  -3 2.96404 3.48154   6
  10 -10  -3 2.76195 3.11736   1
 -10  10   3 1.37293 4.13326  10
   9 -10  -3 39.0888 6.16174   1
   9 -10  -3 19.6490 5.62816   6
  -9  10   3 25.4167 6.30565  10
   8 -10  -3 13.5568 4.66950   6
   8 -10  -3 16.2413 4.02535   1
  -8  10   3 19.0337 4.96113  10
  -8  10   3 18.4172 4.76385   3
   7 -10  -3 -0.0977 2.15639   1
   7 -10  -3 3.48419 3.22111   6
  -7  10   3 4.76100 2.82497   3
   6 -10  -3 -0.1212 2.62710  12
   6 -10  -3 3.59729 2.99718   6
   6 -10  -3 4.82079 2.59880   1
  -6  10   3 3.84058 2.57903   3
   5 -10  -3 43.2132 5.00412   1
   5 -10  -3 41.7830 6.37167   6
   5 -10  -3 27.6383 5.26626  12
  -5  10   3 48.9725 6.67238   3
   4 -10  -3 6.66269 3.40506   6
   4 -10  -3 8.08659 2.66734   1
   4 -10  -3 4.45328 3.22952  12
   4 -10  -3 10.9625 2.76862  14
  -4  10   3 11.3933 4.22045   3
   3 -10  -3 47.1650 6.62313   6
   3 -10  -3 51.8081 4.87172   1
   3 -10  -3 50.3325 7.03348  12
   3 -10  -3 56.0002 5.97090  14
   2 -10  -3 1.95757 2.21467   8
   2 -10  -3 -2.1535 2.06691   6
   2 -10  -3 3.26602 1.81956   1
   2 -10  -3 -2.5108 2.32531  12
   2 -10  -3 0.53158 2.43660  14
   1 -10  -3 99.0786 7.04866   8
   1 -10  -3 114.450 9.22973  12
   1 -10  -3 89.3955 9.08461   6
   1 -10  -3 107.861 6.06538   1
   1 -10  -3 88.0396 8.55155  14
   0 -10  -3 7.93792 3.51890  14
   0 -10  -3 6.86178 3.19334   8
   0 -10  -3 8.51758 3.58867  12
   0 -10  -3 12.1382 2.60750   1
  -1 -10  -3 129.168 9.68785   8
  -1 -10  -3 101.800 13.6142  12
  -1 -10  -3 127.138 6.88992   1
  -1 -10  -3 122.266 9.62894  14
  -2 -10  -3 3.29851 3.56096   8
  -2 -10  -3 2.10099 1.97349   1
  -3 -10  -3 -0.3885 3.37341   8
  -3 -10  -3 5.04619 2.35179   1
  -4 -10  -3 57.3203 9.23508   8
  -4 -10  -3 68.7406 6.75923   1
  -5 -10  -3 2.93055 2.59125   1
  -5 -10  -3 5.30062 5.00527   8
  10 -11  -3 34.9200 6.20317   1
  10 -11  -3 33.6849 7.14037   6
 -10  11   3 41.3025 8.06535  10
   9 -11  -3 18.3414 4.70265   1
   9 -11  -3 20.2482 5.91456   6
  -9  11   3 18.8452 5.44541  10
   8 -11  -3 38.4671 5.81610   1
   8 -11  -3 39.8648 7.30961   6
  -8  11   3 23.3414 5.06256   3
   7 -11  -3 32.5828 6.44783   6
   7 -11  -3 24.7981 4.54391   1
  -7  11   3 25.6029 5.61662   3
   6 -11  -3 -2.3552 1.77244   1
   6 -11  -3 2.75131 3.08792   6
  -6  11   3 -2.0706 2.67581   3
   5 -11  -3 0.86254 3.05497   6
   5 -11  -3 -3.8613 1.35207   1
  -5  11   3 0.49836 2.83718   3
   4 -11  -3 3.22201 3.37251   6
   4 -11  -3 0.93155 1.76339   1
   3 -11  -3 6.00066 2.95596   6
   3 -11  -3 11.6882 3.29490  14
   3 -11  -3 7.23856 2.33108   1
   2 -11  -3 2.64550 1.94417   1
   2 -11  -3 0.38257 2.84231   6
   2 -11  -3 1.48001 2.72176  14
   1 -11  -3 38.7384 6.73014   6
   1 -11  -3 49.7199 6.28771   8
   1 -11  -3 36.0310 5.84094  14
   1 -11  -3 43.7790 4.56863   1
   0 -11  -3 11.8951 4.32717   8
   0 -11  -3 7.21353 3.87686  14
   0 -11  -3 5.64408 2.22889   1
   0 -11  -3 6.81614 4.07421   6
  -1 -11  -3 11.2298 4.09731   8
  -1 -11  -3 7.73371 2.47890   1
  -2 -11  -3 1.65141 3.63709   8
  -2 -11  -3 6.13806 2.50265   1
  -3 -11  -3 8.87653 3.03154   1
  -3 -11  -3 4.96813 4.24618   8
  -4 -11  -3 40.1538 5.41180   1
  -4 -11  -3 33.3990 8.06661   8
   9 -12  -3 17.0670 4.91101   1
   9 -12  -3 15.9471 5.60645   6
   8 -12  -3 8.27928 3.94304   1
   8 -12  -3 -0.2800 3.53826   6
  -8  12   3 3.71717 4.16922   3
   7 -12  -3 1.43149 2.50497   1
   7 -12  -3 0.95711 2.54691   6
  -7  12   3 1.97558 3.31305   3
   6 -12  -3 13.4388 4.91808   6
   6 -12  -3 9.89364 3.14754   1
  -6  12   3 4.06263 3.76567   3
   5 -12  -3 6.62607 2.54279   1
   5 -12  -3 7.37466 4.09272   6
  -5  12   3 5.92464 4.21605   3
   4 -12  -3 0.72999 2.08164   1
   4 -12  -3 -0.3015 3.37930   6
   3 -12  -3 2.12210 2.00800   1
   3 -12  -3 3.42035 2.86475   6
   2 -12  -3 8.66569 3.63793  14
   2 -12  -3 13.5308 2.94166   1
   2 -12  -3 5.65194 3.89087   6
   1 -12  -3 -2.5833 1.56735   6
   1 -12  -3 7.07956 3.81857  14
   1 -12  -3 1.63394 1.93900   1
   0 -12  -3 53.5816 5.37028   1
   0 -12  -3 56.0309 8.79376   6
  -1 -12  -3 3.51322 2.36615   1
  -1 -12  -3 3.40524 3.84458   6
  -1 -12  -3 2.10294 3.66549   8
  -2 -12  -3 4.27768 2.46769   1
  -2 -12  -3 2.26212 4.31311   8
   7 -13  -3 10.6809 3.60437   1
   7 -13  -3 8.05482 4.62902   6
  -7  13   3 24.7847 6.51461   3
   6 -13  -3 42.3596 8.03207   6
   6 -13  -3 61.6259 6.76986   1
  -6  13   3 59.1646 8.96420   3
   5 -13  -3 -0.9936 2.42188   6
   5 -13  -3 2.98137 2.37211   1
   4 -13  -3 9.07322 4.91367   6
   4 -13  -3 7.40733 2.94139   1
   3 -13  -3 1.72139 2.21331   1
   3 -13  -3 3.15410 3.59521   6
   2 -13  -3 6.75984 2.54084   1
   2 -13  -3 4.35135 4.09760   6
   1 -13  -3 -1.5254 3.03168   6
   1 -13  -3 1.75079 2.14863   1
   0 -13  -3 0.31293 1.52864   1
   0 -13  -3 -0.1795 3.88080   6
  -2 -14   4 18.5916 6.14582   8
  -1 -14   4 5.77733 4.51061   6
   0 -14   4 0.84589 3.26980   6
   1 -14   4 7.96884 4.37405   6
   2 -14   4 26.0992 6.05075   6
   3 -14   4 20.9511 5.55021   6
   4 -14   4 10.8984 4.36528   6
   5 -14   4 22.9105 5.68271   6
   6 -14   4 10.6118 4.56065   6
  -4 -13   4 -1.1983 4.03613   8
  -3 -13   4 0.46517 4.61978   8
  -2 -13   4 28.1271 6.41668   8
  -1 -13   4 29.1637 6.32875   6
  -1 -13   4 34.2419 6.26101   8
  -1 -13   4 38.3515 6.76187  14
   0 -13   4 2.66149 3.52213   6
   0 -13   4 -0.3408 3.05411   8
   0 -13   4 4.08669 3.65371  14
   1 -13   4 41.5065 6.77499   6
   2 -13   4 35.4268 6.08548  12
   2 -13   4 52.1504 7.44183   6
   3 -13   4 0.88649 3.04564   6
   4 -13   4 3.60952 2.86886   6
   5 -13   4 9.26500 3.76668   6
   6 -13   4 7.05141 4.13833   6
   7 -13   4 -3.4478 2.86786   6
  -8  13  -4 15.9026 5.50486  10
   8 -13   4 11.3015 3.68597   1
   8 -13   4 6.86864 4.29371   6
  -5 -12   4 -1.0066 3.75610   8
  -4 -12   4 -0.5566 3.97147   8
  -3 -12   4 33.9665 6.86103   8
  -2 -12   4 28.5909 5.94317   8
  -2 -12   4 25.6402 5.31115  12
  -2 -12   4 30.7766 6.05028  14
  -1 -12   4 28.0612 4.47926   7
  -1 -12   4 13.0369 4.21824  14
  -1 -12   4 13.8105 4.41284   8
  -1 -12   4 13.2582 4.45571  12
   0 -12   4 11.9033 3.82851  14
   0 -12   4 21.5477 4.58286   8
   0 -12   4 13.1227 4.22735  12
   0 -12   4 10.5650 3.91087   6
   1 -12   4 14.5881 3.73891  14
   1 -12   4 19.2575 3.94938   8
   1 -12   4 17.4851 4.63452   6
   1 -12   4 12.3867 3.93370  12
   2 -12   4 7.83456 3.23323  12
   2 -12   4 3.63817 2.94828   6
   3 -12   4 2.38768 2.85402   6
   3 -12   4 -1.5896 2.48526  12
   4 -12   4 13.7038 4.36095  12
   4 -12   4 23.9350 4.94123   6
   5 -12   4 14.9979 4.32473   6
   5 -12   4 17.2939 4.63261  12
   6 -12   4 1.13598 2.45932  12
   6 -12   4 0.72208 3.06351   6
  -7  12  -4 33.7026 6.91917  10
   7 -12   4 50.1589 7.39432   6
  -8  12  -4 30.1510 6.76734  10
   8 -12   4 16.9432 5.12414   6
  -9  12  -4 13.5780 5.43378  10
   9 -12   4 15.8887 5.68055   6
   9 -12   4 17.1166 4.56121   1
  -6 -11   4 30.9021 7.81462   8
  -5 -11   4 -1.5690 3.60597   8
  -4 -11   4 3.26946 3.73276   8
  -3 -11   4 11.8880 4.47638  14
  -3 -11   4 21.3384 5.35858   8
  -2 -11   4 77.3979 8.73844   8
  -2 -11   4 88.0003 6.37876   7
  -2 -11   4 74.6634 8.43140  14
  -2 -11   4 93.6845 9.01498  12
  -1 -11   4 12.5105 3.73881   8
  -1 -11   4 13.1041 3.84942  12
  -1 -11   4 19.2019 4.43999  14
   0 -11   4 -0.3416 2.24806   6
   0 -11   4 -2.2588 2.15408  14
   0 -11   4 1.41537 2.15095  12
   0 -11   4 -1.4497 2.06860   8
   1 -11   4 46.8202 6.17499   6
   1 -11   4 40.5767 5.94318  12
   1 -11   4 52.1095 5.79834   8
   1 -11   4 45.3740 5.53541  14
   2 -11   4 3.12985 2.49059   6
   2 -11   4 0.89378 2.40362  12
   2 -11   4 0.59126 1.73473   8
   2 -11   4 0.10797 1.87015  14
   3 -11   4 1.66793 1.32537   1
   3 -11   4 3.00719 2.72088  12
   3 -11   4 6.90685 3.10218   6
   4 -11   4 51.9506 6.72107  12
   4 -11   4 51.2315 6.59918   6
   4 -11   4 50.7607 4.51404   1
   5 -11   4 69.6320 7.88464  12
   5 -11   4 67.1296 7.50824   6
   5 -11   4 72.6389 5.29906   1
   6 -11   4 0.28599 2.36079   6
   6 -11   4 -0.3574 2.68355  12
  -7  11  -4 4.21519 3.79417  10
   7 -11   4 -4.0954 2.21543   6
   7 -11   4 1.16686 2.12334  12
  -8  11  -4 1.51127 2.72261  10
   8 -11   4 0.94912 2.49432   6
  -9  11  -4 -4.3794 2.91129  10
   9 -11   4 4.78257 4.02655   6
   9 -11   4 5.34436 3.07758   1
 -10  11  -4 3.95928 4.33106  10
  10 -11   4 3.15422 3.95264   6
  10 -11   4 -0.3737 3.25361   1
  -7 -10   4 23.6029 6.90646   8
  -7 -10   4 22.5326 3.88538   1
  -6 -10   4 11.4949 5.30367   8
  -6 -10   4 1.65002 1.75215   1
  -5 -10   4 -6.2642 2.67077   8
  -5 -10   4 -0.9194 1.19104   1
  -4 -10   4 5.32645 3.45427  14
  -4 -10   4 4.94087 1.48352   1
  -4 -10   4 2.01559 2.46338   8
  -3 -10   4 3.66538 2.85030  14
  -3 -10   4 -1.6439 1.43437   7
  -3 -10   4 -1.3793 2.47930   8
  -3 -10   4 -0.9401 0.73033   1
  -2 -10   4 25.8762 4.63715  12
  -2 -10   4 15.6205 1.14955   1
  -2 -10   4 12.5985 3.89262   8
  -2 -10   4 14.3315 3.98010  14
  -2 -10   4 19.3498 3.40088   7
  -1 -10   4 76.1670 7.39552  14
  -1 -10   4 73.8222 7.47868   8
  -1 -10   4 77.8427 7.50679  12
   0 -10   4 5.58663 2.53909   8
   0 -10   4 0.89364 2.22705  12
   0 -10   4 6.04348 2.54637  14
   1 -10   4 30.5630 4.86887   6
   1 -10   4 32.5480 4.51358   8
   1 -10   4 29.1015 4.20098  14
   1 -10   4 34.7806 5.03640  12
   2 -10   4 86.3236 6.77424  12
   2 -10   4 78.8718 3.63980   1
   2 -10   4 73.5785 7.13125   6
   2 -10   4 78.3356 5.35505  14
   3 -10   4 17.2681 2.79112  14
   3 -10   4 16.2617 3.81304  12
   3 -10   4 19.1737 3.95411   6
   3 -10   4 17.5878 2.48270   1
   4 -10   4 4.19956 2.45822   6
   4 -10   4 5.10510 2.74013  12
   4 -10   4 7.72459 2.15352   1
   5 -10   4 8.40287 2.40102   1
   5 -10   4 13.5482 3.58487   6
   5 -10   4 7.20805 3.22465  12
  -6  10  -4 10.7204 3.89434  10
   6 -10   4 15.6212 4.02876   6
   6 -10   4 14.5879 4.01955  12
  -7  10  -4 6.05175 3.39640  10
   7 -10   4 0.36428 2.51277   6
   7 -10   4 3.85931 2.73882  12
  -8  10  -4 12.7391 4.66016  10
   8 -10   4 8.46070 3.88663   6
   8 -10   4 13.2517 4.20803  12
  -9  10  -4 -1.9610 2.91384  10
   9 -10   4 0.61774 2.42231   1
   9 -10   4 -0.3751 2.79537   6
 -10  10  -4 14.3395 5.20818  10
  10 -10   4 12.0804 4.21729   1
  10 -10   4 14.0798 5.00063   6
  -8  -9   4 5.98741 4.95049   8
  -8  -9   4 -1.6321 1.94370   1
   7   9  -4 2.91948 3.68192   2
  -7  -9   4 -2.1212 3.70953   8
  -7  -9   4 3.83621 2.19862   1
  -6  -9   4 39.7975 4.37460   1
  -6  -9   4 35.9613 6.99616   8
  -5  -9   4 6.67144 3.92787  14
  -5  -9   4 8.11429 3.85485   8
  -5  -9   4 8.77395 2.05825   1
  -4  -9   4 5.53481 3.07327  14
  -4  -9   4 2.14230 1.88900   7
  -4  -9   4 4.83270 3.42150   8
  -4  -9   4 2.32904 1.32937   1
  -3  -9   4 88.6134 5.72187   7
  -3  -9   4 87.6652 3.75600   1
  -3  -9   4 81.0060 8.55525  14
  -3  -9   4 75.3786 8.16614   8
  -2  -9   4 25.0632 4.62117  14
  -2  -9   4 31.5600 4.14000   7
  -2  -9   4 34.5442 1.74592   1
  -2  -9   4 26.5475 4.74728   8
  -1  -9   4 4.41258 2.21248  12
  -1  -9   4 9.74790 3.12160   8
  -1  -9   4 5.63997 2.64287  14
   0  -9   4 -0.4085 1.75222  12
   0  -9   4 0.93142 1.81072  14
   1  -9   4 55.3444 2.25286   1
   1  -9   4 51.6861 5.06339  14
   1  -9   4 69.0163 5.51980   6
   1  -9   4 65.4115 6.19455  12
   2  -9   4 239.536 9.20792  14
   2  -9   4 241.339 10.8931  12
   2  -9   4 243.218 7.42519   1
   2  -9   4 227.973 10.4193   6
   3  -9   4 40.5644 5.05690   6
   3  -9   4 40.5027 3.24029  14
   3  -9   4 43.6011 3.27053   1
   3  -9   4 44.4664 5.28109  12
   4  -9   4 82.7813 6.42592  12
   4  -9   4 85.4298 5.08511   1
   4  -9   4 82.2053 6.09954   6
   4  -9   4 91.0144 3.61170  14
  -5   9  -4 1.12030 2.49013  10
   5  -9   4 1.88274 2.07120   6
   5  -9   4 3.81821 2.33608  12
   5  -9   4 -0.0553 1.54147   1
  -6   9  -4 111.490 8.02719  10
   6  -9   4 103.440 7.72229  12
   6  -9   4 96.5347 7.19476   6
  -7   9  -4 10.8273 3.95916  10
   7  -9   4 15.9295 3.87075   6
   7  -9   4 9.91456 3.70221  12
  -8   9  -4 1.35370 2.81453  10
   8  -9   4 -3.2344 1.81911   6
   8  -9   4 -5.1926 1.91734  12
  -9   9  -4 8.16182 4.11548  10
   9  -9   4 5.57044 3.52383   6
   9  -9   4 1.63982 2.64819   1
 -10   9  -4 -2.3683 2.89214  10
  10  -9   4 0.33595 3.39816   6
  10  -9   4 -1.3879 2.43777   1
 -11   9  -4 29.0786 6.38404  10
  11  -9   4 20.8672 5.87943   6
  11  -9   4 17.5038 5.01169   1
   9   8  -4 6.77420 4.59165  11
  -9  -8   4 6.96203 3.49846   1
   8   8  -4 1.73604 3.55587   2
  -8  -8   4 3.36168 2.49426   1
   7   8  -4 26.7361 5.93133   2
  -7  -8   4 24.6628 4.02669   1
  -7  -8   4 29.2910 6.33556   8
   6   8  -4 9.63420 3.96651   2
  -6  -8   4 16.5732 4.68215   8
  -6  -8   4 8.74712 3.26186  14
  -6  -8   4 8.79766 2.40636   1
  -5  -8   4 147.383 10.5914   8
  -5  -8   4 161.597 7.50839   7
  -5  -8   4 164.512 7.09537   1
  -5  -8   4 155.822 10.6578  14
  -4  -8   4 9.56320 1.84114   1
  -4  -8   4 9.41402 2.36321   7
  -4  -8   4 8.70509 3.55777   8
  -4  -8   4 7.07324 2.92240  14
  -3  -8   4 0.91008 0.85726   1
  -3  -8   4 0.63557 1.56808   7
  -3  -8   4 5.62244 3.02088   8
  -3  -8   4 0.76150 2.36861  14
  -2  -8   4 252.003 10.1877   7
  -2  -8   4 269.985 12.1517   8
  -2  -8   4 277.597 12.1438  14
  -2  -8   4 243.753 6.66074   1
  -2  -8   4 243.791 6.62837   1
  -1  -8   4 56.4715 5.56133  12
  -1  -8   4 48.3797 5.40483  14
   0  -8   4 21.9804 3.46470  12
   0  -8   4 30.1681 3.92765  14
   1  -8   4 28.3354 3.87497  12
   1  -8   4 22.8224 3.14238  14
   1  -8   4 23.7436 1.50861   1
   1  -8   4 24.0763 3.61016   6
   2  -8   4 2.70004 1.44288  14
   2  -8   4 1.62836 1.68188   6
   2  -8   4 2.23840 1.87777  12
   2  -8   4 3.56019 1.15976   1
   2  -8   4 1.90688 0.95524   1
   3  -8   4 169.585 6.45991   1
   3  -8   4 178.221 8.44496   6
   3  -8   4 170.074 6.23873  14
   3  -8   4 176.487 6.73534   1
   3  -8   4 167.851 8.55989  12
   4  -8   4 24.1283 1.41122  14
   4  -8   4 23.5922 3.89834  12
   4  -8   4 23.5059 3.13125   1
   4  -8   4 24.3499 1.47668  14
   4  -8   4 22.1725 3.68495   6
  -5   8  -4 59.7592 6.52880  10
   5  -8   4 61.8188 6.08411   6
   5  -8   4 71.6458 5.09813   1
   5  -8   4 70.2742 6.73307  12
  -6   8  -4 21.7755 4.22405  10
   6  -8   4 22.4202 4.22493  12
   6  -8   4 18.6304 3.86889   6
  -7   8  -4 9.54011 3.64084  10
   7  -8   4 17.3497 4.06590   6
   7  -8   4 9.33917 3.36909  12
  -8   8  -4 9.35734 3.62923  10
   8  -8   4 13.8675 3.93399   6
   8  -8   4 11.9017 3.47829   1
   8  -8   4 12.6288 3.92559  12
  -9   8  -4 28.1049 5.58352  10
   9  -8   4 18.9091 4.94831  12
   9  -8   4 30.7818 5.49154   1
   9  -8   4 25.2806 5.18023   6
 -10   8  -4 1.55104 3.06966  10
 -10   8  -4 -2.6617 2.83558   4
  10  -8   4 -2.6857 2.54418   6
 -11   8  -4 -0.5014 2.89993  10
 -11   8  -4 -1.8423 3.05834   4
  11  -8   4 -2.2752 2.93804   6
  10   7  -4 24.7088 6.42755  11
 -10  -7   4 20.4490 5.00031   1
   9   7  -4 11.6233 4.72634   2
   9   7  -4 12.9363 4.66619  11
  -9  -7   4 23.0342 4.65898   1
   8   7  -4 -1.1515 2.89690   2
  -8  -7   4 0.89840 2.07722   1
   7   7  -4 -2.3477 2.21870   2
  -7  -7   4 -0.0327 1.58672   1
   6   7  -4 64.8424 7.58048   2
  -6  -7   4 68.7387 8.33493   8
  -6  -7   4 55.8790 4.50121   7
  -6  -7   4 54.3167 5.10808   1
  -5  -7   4 3.33854 2.52893   8
  -5  -7   4 4.96616 1.93725   7
  -5  -7   4 -0.1038 1.29522   1
  -5  -7   4 10.7588 3.38603  14
  -4  -7   4 91.9549 5.44775   7
  -4  -7   4 88.3822 4.43153   1
  -4  -7   4 76.0853 7.70670  14
  -4  -7   4 92.4947 7.47300   8
  -3  -7   4 0.70011 0.86038   1
  -3  -7   4 -0.5874 2.06939   8
  -3  -7   4 1.96595 0.94815   1
  -3  -7   4 -1.9696 1.74321  14
  -3  -7   4 1.69829 1.57255   7
  -2  -7   4 3.92671 0.80867   1
  -2  -7   4 6.44909 2.63985  14
  -2  -7   4 3.64467 1.79089   7
  -2  -7   4 5.16496 0.87260   1
  -1  -7   4 -0.7561 1.47924  14
   0  -7   4 14.3092 0.60826   1
   0  -7   4 14.4716 0.61263   1
   0  -7   4 19.1287 3.15954  14
   0  -7   4 8.19897 2.21371  12
   1  -7   4 193.852 8.25843  12
   1  -7   4 188.973 8.03901   6
   1  -7   4 184.167 7.60432  14
   1  -7   4 197.011 5.46371   1
   2  -7   4 104.764 4.33463   1
   2  -7   4 109.432 5.84362   6
   2  -7   4 105.339 4.21098   1
   2  -7   4 102.068 5.91614  12
   2  -7   4 108.748 4.95400  14
   3  -7   4 27.8033 2.17219  14
   3  -7   4 22.0040 3.34516  12
   3  -7   4 25.0009 2.75425   1
   3  -7   4 27.3593 2.75959   1
   3  -7   4 33.4791 3.82708   6
  -4   7  -4 -0.7384 1.29629  10
   4  -7   4 0.62946 1.39323   1
   4  -7   4 1.46465 1.65251  12
   4  -7   4 0.21276 1.27270   6
   4  -7   4 1.38407 1.25378   1
  -5   7  -4 71.0862 6.74498  10
   5  -7   4 75.0938 5.75372  12
   5  -7   4 82.5659 5.69058   6
  -6   7  -4 53.5924 6.00556  10
   6  -7   4 44.7892 5.63658  12
   6  -7   4 54.4089 5.77636   6
  -7   7  -4 22.6284 4.30677  10
   7  -7   4 20.5639 3.97428   6
   7  -7   4 21.2890 4.33433  12
  -8   7  -4 -0.5113 2.37725  10
   8  -7   4 0.12853 2.40791  12
   8  -7   4 0.87471 2.18454   6
   8  -7   4 -0.7349 2.13930   1
  -9   7  -4 55.2788 7.57795   4
  -9   7  -4 40.5044 6.03218  10
   9  -7   4 42.2909 6.48071  12
   9  -7   4 38.2247 6.14322   6
 -10   7  -4 13.4454 4.29403  10
 -10   7  -4 3.27400 3.26639   4
  10  -7   4 3.59148 3.45259   6
 -11   7  -4 36.9741 7.29010   4
 -11   7  -4 22.5131 5.29082  10
  11  -7   4 26.6697 6.10933   6
  10   6  -4 22.8901 5.81524  11
 -10  -6   4 18.5245 4.58595   1
   9   6  -4 15.1446 4.73972   2
   9   6  -4 15.0242 4.99890  11
  -9  -6   4 14.9272 3.98507   1
   8   6  -4 12.8785 4.04393  11
   8   6  -4 12.9456 4.01363   2
  -8  -6   4 8.58757 2.99929   1
   7   6  -4 1.47952 2.59615   2
  -7  -6   4 -0.4545 1.78940   7
  -7  -6   4 2.70032 2.06054   1
   6   6  -4 2.22907 2.33643   2
  -6  -6   4 0.82124 1.65577   1
  -6  -6   4 -1.7039 1.25368   7
   5   6  -4 116.670 7.81705   2
  -5  -6   4 114.671 6.04383   7
  -5  -6   4 111.272 3.78190   9
  -5  -6   4 109.610 8.26454   8
  -5  -6   4 123.153 5.85717   1
  -4  -6   4 12.7599 2.44315   7
  -4  -6   4 13.6757 3.47766   8
  -4  -6   4 17.3048 2.32920   1
  -4  -6   4 16.3442 2.30049   1
  -4  -6   4 14.9016 1.88818   9
  -4  -6   4 14.3031 3.50320  14
  -3  -6   4 60.7949 6.13045  14
  -3  -6   4 59.7642 3.05779   1
  -3  -6   4 54.7258 3.01591   1
  -3  -6   4 59.2448 4.08610   7
  -2  -6   4 16.2764 1.42718   1
  -2  -6   4 14.4346 2.46896   7
  -2  -6   4 13.9340 1.33083   1
  -1  -6   4 13.2052 0.72197   1
  -1  -6   4 14.3592 0.72029   1
   0  -6   4 60.2460 1.84264   1
   0  -6   4 58.6705 1.83636   1
   0  -6   4 74.2100 4.34784  12
   1  -6   4 468.830 13.8435   6
   1  -6   4 483.766 11.5831   1
   1  -6   4 473.888 14.1619  12
   2  -6   4 212.190 7.94556   6
   2  -6   4 204.897 6.59163   1
   2  -6   4 202.505 8.13147  12
  -3   6  -4 157.452 7.64613  10
   3  -6   4 168.601 7.01265   6
   3  -6   4 167.663 7.41482  12
   3  -6   4 149.321 6.07227   1
  -4   6  -4 38.9171 4.65335  10
   4  -6   4 45.0441 4.59264  12
   4  -6   4 51.6949 4.02813   6
  -5   6  -4 3.60724 2.26809  10
   5  -6   4 2.04144 1.53744  12
   5  -6   4 4.24111 1.89334   6
  -6   6  -4 4.28732 2.15130  10
   6  -6   4 2.45459 1.78543  12
   6  -6   4 6.30618 2.43629   6
  -7   6  -4 20.3155 4.28124   4
  -7   6  -4 19.7503 3.87691  10
   7  -6   4 24.8365 4.29592   6
   7  -6   4 16.7008 3.59877  12
   7  -6   4 14.6395 3.32970   1
  -8   6  -4 5.00503 3.26893   4
  -8   6  -4 9.44034 3.19382  10
   8  -6   4 8.12784 3.46438   6
   8  -6   4 5.90496 3.00393  12
   8  -6   4 6.60573 2.37244  11
  -9   6  -4 41.0891 6.77736   4
  -9   6  -4 46.0264 6.18569  10
   9  -6   4 44.2434 6.74711  12
   9  -6   4 34.9971 5.97045   6
   9  -6   4 42.2646 5.06238  11
 -10   6  -4 25.1087 5.85702   4
 -10   6  -4 19.9545 4.56563  10
  10  -6   4 14.0053 4.37401   6
 -11   6  -4 -3.7989 3.11502   4
  11  -6   4 4.23891 3.47658   6
  11   5  -4 -1.2557 3.51858  11
 -11  -5   4 -1.8936 2.75986   1
  10   5  -4 46.1700 7.83178  11
  10   5  -4 43.2894 7.12650   2
 -10  -5   4 43.0267 6.29908   1
   9   5  -4 8.02903 3.59920   2
   9   5  -4 10.3281 4.11957  11
  -9  -5   4 8.91913 3.23289   1
   8   5  -4 0.49345 2.39963   2
   8   5  -4 2.72094 2.83193  11
  -8  -5   4 1.98802 2.04902   1
  -8  -5   4 0.74071 2.08696   7
   7   5  -4 6.90949 3.09798   2
  -7  -5   4 1.88601 1.71586   1
  -7  -5   4 4.31025 2.19762   7
   6   5  -4 259.844 12.0221   2
  -6  -5   4 259.915 10.1298   7
  -6  -5   4 283.653 10.5646   1
   5   5  -4 1.86211 1.69589   2
  -5  -5   4 5.41890 1.85270   1
  -5  -5   4 1.42787 1.51112   1
  -5  -5   4 4.29104 1.28171  10
  -5  -5   4 2.49652 1.61055   7
   4   5  -4 29.0494 4.10716   2
  -4  -5   4 36.1712 2.20239   9
  -4  -5   4 36.2839 3.62502   7
  -4  -5   4 28.5728 4.92291  14
  -4  -5   4 32.3583 3.10206   1
  -4  -5   4 41.7654 3.39994   1
  -3  -5   4 110.474 4.58277   9
  -3  -5   4 119.370 4.50800   1
  -3  -5   4 108.890 4.31274   1
  -3  -5   4 103.306 5.35355   7
  -2  -5   4 3.74951 0.81109   1
  -2  -5   4 2.63150 0.72069   1
  -2  -5   4 3.20327 1.36327   7
  -1  -5   4 20.6268 1.01584   1
  -1  -5   4 19.5845 0.98456   1
   0  -5   4 14.6455 0.91951   1
   0  -5   4 8.90635 1.62631  12
   0  -5   4 13.0501 0.87380   1
   1  -5   4 4.62414 1.22808   6
   1  -5   4 5.53141 0.93397   1
   1  -5   4 9.07600 1.48711  11
   1  -5   4 6.38542 1.00333   1
   1  -5   4 6.15834 1.50144  12
   2  -5   4 0.82792 0.83985   1
   2  -5   4 3.35405 1.01162  11
   2  -5   4 2.93063 0.96273   1
   2  -5   4 2.96648 1.14243   6
   2  -5   4 1.69607 1.06186  12
  -3   5  -4 104.460 5.83223  10
   3  -5   4 100.028 5.23343  12
   3  -5   4 95.4612 3.34219  14
   3  -5   4 96.5187 4.89297   6
   3  -5   4 96.2845 4.58673   1
  -4   5  -4 16.6341 2.87942  10
   4  -5   4 15.5688 2.64006   6
   4  -5   4 14.6245 1.00710  14
   4  -5   4 11.6476 2.48128  12
  -5   5  -4 131.341 7.08244  10
  -5   5  -4 127.504 7.71072   4
   5  -5   4 143.366 7.19094   1
   5  -5   4 147.233 7.60336  12
   5  -5   4 141.398 7.01964   6
  -6   5  -4 65.9178 6.00410  10
  -6   5  -4 54.2227 6.18202   4
   6  -5   4 67.9037 5.30530   6
   6  -5   4 64.8113 8.52841   1
   6  -5   4 68.0548 5.58999  12
  -7   5  -4 56.5345 5.80953  10
  -7   5  -4 45.9431 5.91855   4
   7  -5   4 50.1232 4.62491  11
   7  -5   4 43.5424 5.36745   6
   7  -5   4 38.4755 5.30915  12
  -8   5  -4 2.85297 2.33623  10
  -8   5  -4 3.61747 2.95121   4
   8  -5   4 5.94467 2.32100  11
   8  -5   4 5.81139 2.98671   6
   8  -5   4 3.09756 2.19100  12
  -9   5  -4 -2.9329 2.06194  10
  -9   5  -4 1.70972 2.41826   4
   9  -5   4 -0.3285 2.09700  11
   9  -5   4 0.10549 2.44153   6
 -10   5  -4 42.7494 7.09518   4
 -10   5  -4 55.2817 6.36313  10
  10  -5   4 53.2668 7.58148   6
 -11   5  -4 0.32004 3.25079   4
 -12   5  -4 -4.2443 2.19100   4
  11   4  -4 6.02764 4.12636  11
 -11  -4   4 7.55076 4.06813   1
  10   4  -4 -0.2829 2.36859   2
  10   4  -4 -0.5177 3.13018  11
 -10  -4   4 -1.1255 2.21944   1
   9   4  -4 -2.8351 2.49514  11
   9   4  -4 -1.3042 2.18545   2
  -9  -4   4 3.65205 2.53987   1
  -9  -4   4 2.89008 2.43331   7
   8   4  -4 31.7402 5.68668  11
   8   4  -4 24.9956 4.57627   2
  -8  -4   4 25.4088 4.27069   1
  -8  -4   4 31.3707 4.52514   7
   7   4  -4 86.5991 8.19913  11
   7   4  -4 83.1627 6.34108   2
  -7  -4   4 78.5639 5.56792   7
  -7  -4   4 78.2742 5.89303   1
   6   4  -4 62.1186 6.34728   2
  -6  -4   4 76.5682 5.22544   1
  -6  -4   4 85.6088 5.43508   7
   5   4  -4 31.1060 4.32101   2
  -5  -4   4 29.6891 2.23411  10
  -5  -4   4 28.3161 3.34221   7
  -5  -4   4 32.3753 3.50246   1
   4   4  -4 4.63700 2.10427   2
  -4  -4   4 2.43660 0.67689   9
  -4  -4   4 3.83698 1.36204   1
  -4  -4   4 1.13818 1.33398   7
  -4  -4   4 1.17667 1.13539   1
  -3  -4   4 4.51820 1.16017   1
  -3  -4   4 7.26151 1.24904   1
  -3  -4   4 6.75548 1.12815   3
  -3  -4   4 7.73089 1.21354   9
  -3  -4   4 9.02538 1.85872   7
  -2  -4   4 312.991 8.13578   1
  -2  -4   4 307.461 8.11900   1
  -2  -4   4 304.858 9.13600   9
  -2  -4   4 309.238 9.97828   7
  -2  -4   4 323.050 8.86366   3
  -1  -4   4 1.53867 0.48841   1
  -1  -4   4 2.99183 0.56866   1
  -1  -4   4 2.59058 1.04451   9
  -1  -4   4 3.03923 1.06750   5
   0  -4   4 45.1897 1.89646   1
   0  -4   4 44.9299 2.63013  12
   0  -4   4 46.6659 1.88015   1
   0  -4   4 47.5115 3.28833   9
   0  -4   4 49.9347 2.73886   5
   0  -4   4 47.5833 2.61062  11
   1  -4   4 35.1668 3.42330   9
   1  -4   4 37.2162 2.06976   1
   1  -4   4 35.4225 2.03208   1
   1  -4   4 35.7496 1.99785  11
   1  -4   4 39.0738 2.31713   6
   1  -4   4 37.2113 2.39104  12
  -2   4  -4 16.0432 2.54417  10
   2  -4   4 15.4504 1.87827   1
   2  -4   4 16.6531 1.60407  14
   2  -4   4 17.9432 1.50328  11
   2  -4   4 17.3333 2.13953  12
   2  -4   4 14.7263 1.86523   1
   2  -4   4 16.1704 1.92634   6
  -3   4  -4 17.7432 2.63901  10
  -3   4  -4 15.1769 2.60595   4
   3  -4   4 18.0012 2.35280   1
   3  -4   4 21.0058 2.60244  12
   3  -4   4 19.3331 2.39379   6
   3  -4   4 22.4897 2.52698   1
   3  -4   4 20.2686 1.54504  14
  -4   4  -4 10.7875 2.38524  10
  -4   4  -4 11.6663 2.38499   4
   4  -4   4 13.9997 2.42345  12
   4  -4   4 17.2182 2.59492   6
   4  -4   4 14.2139 2.45151   1
   4  -4   4 18.3159 1.63537  14
  -5   4  -4 2.95458 1.97060   4
  -5   4  -4 0.82134 1.59334  10
   5  -4   4 3.79383 1.78408   6
   5  -4   4 5.36794 1.13440  14
   5  -4   4 2.97741 1.97530  12
   5  -4   4 4.02342 1.44890  11
  -6   4  -4 164.363 8.03551  10
  -6   4  -4 179.753 9.26843   4
   6  -4   4 168.790 8.36626   6
   6  -4   4 165.198 7.04015  11
   6  -4   4 170.672 8.76911  12
  -7   4  -4 85.1793 7.89177   4
  -7   4  -4 78.6881 5.59528  10
   7  -4   4 73.9232 5.01857  11
   7  -4   4 73.1321 5.95340   6
   7  -4   4 81.1339 6.54887  12
  -8   4  -4 108.577 8.45483   4
  -8   4  -4 136.547 7.50774  10
   8  -4   4 126.397 8.81921  12
   8  -4   4 134.800 8.61172   6
   8  -4   4 121.335 6.92590  11
  -9   4  -4 19.0078 3.85080  10
  -9   4  -4 20.3172 4.78579   4
   9  -4   4 24.9454 4.14000  11
   9  -4   4 17.0649 4.38208   6
 -10   4  -4 3.16228 3.00565   4
  10  -4   4 1.85467 2.13500  11
 -11   4  -4 0.65548 3.52158   4
 -12   4  -4 14.3738 4.68307   4
  12   3  -4 13.7022 5.37813  11
 -12  -3   4 8.29611 5.03006   1
  11   3  -4 -0.3832 2.59210   2
  11   3  -4 -6.2874 2.42715  11
 -11  -3   4 -1.6500 2.50507   1
  10   3  -4 67.1048 7.40254   2
  10   3  -4 47.6244 7.36667  11
 -10  -3   4 35.6287 5.46541   7
 -10  -3   4 51.0974 6.61192   1
   9   3  -4 39.5739 6.11227  11
   9   3  -4 48.6852 6.18190   2
  -9  -3   4 30.1655 4.87137   7
  -9  -3   4 19.5090 3.99245   1
   8   3  -4 20.5311 4.05173   2
   8   3  -4 21.1257 4.45404  11
  -8  -3   4 16.4920 3.61220   1
  -8  -3   4 20.3793 3.81060   7
   7   3  -4 51.8272 5.57754   2
   7   3  -4 48.7221 5.93442  11
  -7  -3   4 48.2325 2.92763  10
  -7  -3   4 43.6820 4.95320   1
  -7  -3   4 50.9982 5.23644   7
   6   3  -4 146.418 7.85757   2
  -6  -3   4 149.380 7.34593   7
  -6  -3   4 151.925 7.44255   1
   5   3  -4 63.0345 4.55849   2
  -5  -3   4 57.3054 4.06159   1
  -5  -3   4 51.0672 4.17260  12
  -5  -3   4 56.3206 4.10160   7
   4   3  -4 19.1147 3.00478   2
  -4  -3   4 20.6121 2.74565  12
  -4  -3   4 19.6556 2.64111   7
  -4  -3   4 17.8864 2.26655   1
  -4  -3   4 18.8909 1.00465   9
  -4  -3   4 17.0417 2.25007   1
   3   3  -4 271.910 9.66860   2
  -3  -3   4 295.110 8.39863   1
  -3  -3   4 282.599 7.06016   3
  -3  -3   4 280.145 8.28028   1
  -3  -3   4 285.826 7.59155   9
  -3  -3   4 284.091 9.41380   7
  -2  -3   4 38.0779 2.18056   5
  -2  -3   4 37.9312 2.25905   9
  -2  -3   4 34.9981 1.94413   3
  -2  -3   4 40.0710 2.08502   1
  -2  -3   4 36.5527 2.00395   1
  -2  -3   4 40.7469 2.81001   7
  -1  -3   4 85.8971 2.93727   1
  -1  -3   4 86.6134 3.52807   3
  -1  -3   4 89.5138 4.32891   7
  -1  -3   4 82.8170 3.64216  11
  -1  -3   4 86.9553 3.93977   9
  -1  -3   4 87.2172 3.18022   5
  -1  -3   4 88.7717 2.96138   1
   0  -3   4 49.4996 2.13035   1
   0  -3   4 47.9152 2.32666   5
   0  -3   4 45.9045 2.12212   1
   0  -3   4 48.9411 2.20445  12
   0  -3   4 43.4973 2.98657   9
   0  -3   4 50.0599 2.24237  11
  -1   3  -4 35.9977 2.73488   4
  -1   3  -4 38.3531 2.85033  10
   1  -3   4 42.3851 1.54311  11
   1  -3   4 37.9210 1.90521   6
   1  -3   4 39.1186 3.03164   9
   1  -3   4 43.5347 2.37328   1
   1  -3   4 39.7586 2.19677  12
   1  -3   4 42.4734 2.23743   1
  -2   3  -4 449.316 12.9573  10
  -2   3  -4 471.911 13.4556   4
   2  -3   4 447.565 12.3023  12
   2  -3   4 451.831 12.3869   1
   2  -3   4 445.955 11.5244  14
   2  -3   4 461.612 12.2707   1
   2  -3   4 465.331 11.8472   6
  -3   3  -4 42.2309 3.21220  10
  -3   3  -4 35.2072 3.59542   4
   3  -3   4 41.6687 2.86459   6
   3  -3   4 42.5303 2.39030  14
   3  -3   4 41.2211 2.07534  11
   3  -3   4 37.5938 3.37983   1
   3  -3   4 41.0687 3.06990  12
  -4   3  -4 125.040 6.39099   4
  -4   3  -4 117.293 5.66052  10
   4  -3   4 110.755 4.52444  14
   4  -3   4 114.900 4.53122  11
   4  -3   4 120.408 5.99164  12
   4  -3   4 115.570 5.60213   6
  -5   3  -4 -0.5980 1.41295  10
  -5   3  -4 2.97226 1.71734   4
   5  -3   4 1.07051 1.21102  12
   5  -3   4 2.56696 1.18291  14
   5  -3   4 1.11408 1.43332   6
   5  -3   4 1.38461 1.27026  11
  -6   3  -4 17.8596 2.93305  10
  -6   3  -4 18.1455 3.66192   4
   6  -3   4 16.1028 3.50896  12
   6  -3   4 20.4515 3.45034   6
   6  -3   4 27.6334 3.17322  11
  -7   3  -4 44.0215 4.43934  10
  -7   3  -4 39.6261 5.44456   4
   7  -3   4 35.8545 4.14249  11
   7  -3   4 31.9601 4.75792   6
  -8   3  -4 157.624 9.89189   4
  -8   3  -4 166.912 8.08797  10
   8  -3   4 182.018 8.53851  11
   8  -3   4 172.813 9.73384   6
  -9   3  -4 9.99285 3.42547   4
   9  -3   4 12.3488 3.42049  11
 -10   3  -4 63.1585 8.20780   4
  10  -3   4 54.2519 6.72460  11
 -11   3  -4 0.13259 3.29758   4
 -12   3  -4 3.47694 2.91169   4
  12   2  -4 1.55158 3.74314  11
  11   2  -4 11.2928 4.33064  11
  11   2  -4 8.52425 3.53904   2
 -11  -2   4 6.75317 3.40583   7
  10   2  -4 4.00870 2.78572  11
  10   2  -4 -0.1733 2.08842   2
 -10  -2   4 0.80201 2.30154   7
   9   2  -4 54.1990 6.03928   2
   9   2  -4 49.1956 6.59342  11
  -9  -2   4 55.9903 6.42948   7
   8   2  -4 2.78569 2.42325  11
   8   2  -4 2.68979 2.07318   2
  -8  -2   4 -0.4065 1.10614  10
  -8  -2   4 -2.0093 1.59441   1
  -8  -2   4 -2.0679 1.96419   7
   7   2  -4 43.7750 5.49127  11
   7   2  -4 38.1770 4.65618   2
  -7  -2   4 39.1600 4.73992   7
  -7  -2   4 30.0570 4.12738   1
  -7  -2   4 32.8364 3.00809  10
   6   2  -4 113.172 6.43326   2
   6   2  -4 118.551 7.16295  11
  -6  -2   4 108.221 6.16138   1
  -6  -2   4 129.849 6.80395   7
  -6  -2   4 114.825 6.48144  12
   5   2  -4 8.74990 2.19482   2
  -5  -2   4 10.1373 2.29865   7
  -5  -2   4 11.6831 2.33105  12
  -5  -2   4 6.77162 1.91093   1
   4   2  -4 178.225 7.15194   2
  -4  -2   4 173.776 6.55213   1
  -4  -2   4 168.611 4.57231   9
  -4  -2   4 163.819 6.74413  12
  -4  -2   4 176.535 6.49236   1
  -4  -2   4 174.260 7.01828   7
   3   2  -4 659.888 17.4286   2
  -3  -2   4 653.439 17.3767   7
  -3  -2   4 632.299 16.5932  12
  -3  -2   4 650.379 16.3477   1
  -3  -2   4 654.675 15.2670   9
  -3  -2   4 663.378 16.3450   1
   2   2  -4 0.90434 0.95076  13
  -2  -2   4 0.64917 0.70092  12
  -2  -2   4 0.45011 0.60856   1
  -2  -2   4 1.09449 0.69896   9
  -2  -2   4 -0.0098 0.57573   1
  -2  -2   4 0.13845 0.63757   6
  -2  -2   4 0.47638 0.99140   7
   1   2  -4 133.038 5.03515  13
  -1  -2   4 134.288 3.51957   5
  -1  -2   4 135.693 4.88796   9
  -1  -2   4 138.428 4.30621   1
  -1  -2   4 144.549 5.39731   7
  -1  -2   4 133.644 3.96743   6
  -1  -2   4 130.352 4.21595   1
   0   2  -4 40.0096 2.61436   4
   0  -2   4 43.3725 2.73279   9
   0  -2   4 40.9557 2.56609   8
   0  -2   4 38.3868 2.02589   1
   0  -2   4 41.7846 2.08811   1
   0  -2   4 39.0272 1.17522   6
   0  -2   4 39.9495 1.42595  12
  -1   2  -4 154.666 5.84688   4
   1  -2   4 161.034 5.51727   1
   1  -2   4 169.312 4.48136   6
   1  -2   4 170.193 5.47840   1
   1  -2   4 169.235 5.51078  14
   1  -2   4 164.372 4.94349  12
  -2   2  -4 179.081 6.56819   4
   2  -2   4 175.702 5.57047   6
   2  -2   4 170.632 6.15127   1
   2  -2   4 178.011 5.85246  14
   2  -2   4 173.633 4.51734  11
   2  -2   4 175.580 5.97717  12
  -3   2  -4 251.527 8.11486  10
  -3   2  -4 242.374 8.68703   4
   3  -2   4 234.529 7.83998   6
   3  -2   4 240.109 6.83696  11
   3  -2   4 243.855 8.40391  12
   3  -2   4 243.948 7.71567  14
  -4   2  -4 17.3361 2.26243  10
  -4   2  -4 14.2448 2.62048   4
   4  -2   4 16.0540 2.44414   6
   4  -2   4 18.0082 2.28760  14
   4  -2   4 15.2948 1.93258  11
  -5   2  -4 21.9789 3.42662   4
  -5   2  -4 22.3139 2.77705  10
   5  -2   4 18.4726 2.50539  11
   5  -2   4 20.1667 2.68859  14
   5  -2   4 19.2639 3.08284   6
  -6   2  -4 14.2521 3.24054   4
  -6   2  -4 9.70283 2.03503  10
   6  -2   4 17.4584 2.91498  11
   6  -2   4 15.0123 2.62481  14
  -7   2  -4 1.76592 2.19953   4
   7  -2   4 0.34164 1.72293  11
  -8   2  -4 0.04918 1.74195   4
   8  -2   4 0.09201 1.95287  11
  -9   2  -4 5.00317 3.26391   4
   9  -2   4 4.64148 2.73683  11
 -10   2  -4 38.7288 6.64399   4
  10  -2   4 42.6955 6.17595  11
 -11   2  -4 7.78773 3.85501   4
  12   1  -4 9.61908 4.33229  11
  11   1  -4 7.44043 3.80217  11
  11   1  -4 8.31899 3.09556   2
 -11  -1   4 9.17641 3.68688   7
  10   1  -4 95.9597 7.17282   2
  10   1  -4 101.789 9.84681  11
 -10  -1   4 109.780 8.29590   7
   9   1  -4 23.7929 4.77149  11
   9   1  -4 24.0121 4.01373   2
  -9  -1   4 26.0485 3.23600  10
  -9  -1   4 24.1110 4.42937   7
   8   1  -4 10.4058 2.78301   2
   8   1  -4 13.6596 3.62973  11
  -8  -1   4 17.9515 3.73277   7
  -8  -1   4 17.5914 2.64301  10
   7   1  -4 237.555 10.8320  11
   7   1  -4 231.020 9.47679   2
  -7  -1   4 212.315 7.96682  10
  -7  -1   4 216.050 10.1649   7
   6   1  -4 78.9282 5.65386  11
   6   1  -4 79.3298 5.00657   2
  -6  -1   4 83.7290 5.65860   7
  -6  -1   4 70.5425 5.18560  12
   5   1  -4 12.6280 2.30916   2
  -5  -1   4 13.0571 2.39109  12
  -5  -1   4 9.49268 2.32529   7
   4   1  -4 30.7158 3.03037   2
  -4  -1   4 24.2613 2.96616   7
  -4  -1   4 23.3615 2.56854   1
  -4  -1   4 24.3374 2.75310  12
   3   1  -4 2.91542 1.11902   2
  -3  -1   4 3.53806 1.05582  12
  -3  -1   4 2.01152 0.33540   3
  -3  -1   4 2.17083 0.71869   9
  -3  -1   4 3.59745 1.07120   1
  -3  -1   4 2.47344 1.24988   7
  -3  -1   4 1.13856 0.95421   1
   2   1  -4 138.861 5.22223   2
   2   1  -4 127.474 4.78120  13
  -2  -1   4 137.365 4.76502   1
  -2  -1   4 131.614 4.64153   6
  -2  -1   4 139.119 4.72828   9
  -2  -1   4 142.873 5.53284   7
  -2  -1   4 143.829 4.84234   1
  -2  -1   4 136.820 4.38836  12
   1   1  -4 77.2751 3.59758   7
   1   1  -4 79.7673 3.41254  13
  -1  -1   4 82.5164 2.28381  12
  -1  -1   4 75.1897 3.45234   9
  -1  -1   4 83.9544 3.26021   1
  -1  -1   4 84.6040 2.65837   6
  -1  -1   4 86.3478 3.31492   1
   0   1  -4 38.2163 2.35014  13
   0   1  -4 35.2426 2.21589   4
   0  -1   4 38.6965 2.19532   1
   0  -1   4 36.9427 2.57595   8
   0  -1   4 39.5166 2.48299  14
   0  -1   4 43.4719 2.56918   9
  -1   1  -4 643.919 15.8641   4
   1  -1   4 640.946 15.8441   1
   1  -1   4 621.721 15.9259  14
  -2   1  -4 224.972 7.32113   4
   2  -1   4 216.222 7.25461  14
   2  -1   4 218.189 6.12998  11
  -3   1  -4 -0.0577 0.89042   4
   3  -1   4 0.20262 0.95883  14
   3  -1   4 -0.7306 0.65522  11
  -4   1  -4 12.5204 2.27660   4
   4  -1   4 9.93533 1.84929  11
   4  -1   4 8.05709 1.89012  14
  -5   1  -4 46.8627 4.70604   4
   5  -1   4 47.1415 3.78529  14
   5  -1   4 52.7354 3.74524  11
  -6   1  -4 32.6461 4.36475   4
   6  -1   4 36.5297 4.07544  11
   6  -1   4 38.8583 4.27692  14
  -7   1  -4 0.53522 1.92599   4
   7  -1   4 3.75164 2.25963  11
  -8   1  -4 29.6644 4.75741   4
   8  -1   4 24.3349 4.07661  11
  -9   1  -4 1.97310 2.82432   4
   9  -1   4 6.17071 3.15159  11
 -10   1  -4 7.34949 3.77319   4
  10  -1   4 8.86846 3.74659  11
 -11   1  -4 1.66495 2.89349   4
  11  -1   4 -0.7686 2.42084  11
  13   0  -4 -0.7156 2.88031  11
  12   0  -4 48.5247 7.83911  11
  11   0  -4 25.1740 4.14959   2
  11   0  -4 19.4506 5.16815  11
  10   0  -4 16.7325 3.54925   2
  10   0  -4 14.1014 4.26761  11
 -10   0   4 23.1176 4.92484   7
   9   0  -4 88.9787 5.91585   2
   9   0  -4 73.2003 7.85180  11
  -9   0   4 84.8626 5.24084  10
  -9   0   4 86.3857 7.15272   7
   8   0  -4 2.08771 1.72419   2
   8   0  -4 -3.0253 1.67057  11
  -8   0   4 0.98861 1.63653   7
  -8   0   4 0.35912 1.49860  10
   7   0  -4 5.33518 2.61481  11
   7   0  -4 5.77346 1.94469   2
  -7   0   4 1.08451 2.18220   7
  -7   0   4 4.16948 1.88524  10
   6   0  -4 -1.0763 1.06385   2
   6   0  -4 0.04897 1.17230  11
  -6   0   4 0.98251 1.44161  12
  -6   0   4 -1.8563 1.47904   7
   5   0  -4 358.219 11.0987   2
  -5   0   4 365.861 12.5525   7
  -5   0   4 362.454 11.9502  12
   4   0  -4 2.44879 1.14495   2
  -4   0   4 1.71779 0.61454   3
  -4   0   4 0.54713 0.90756  12
  -4   0   4 1.51583 1.39674   7
   3   0  -4 5.90192 1.35342   2
  -3   0   4 7.01307 0.96303   3
  -3   0   4 5.34629 1.25460   9
  -3   0   4 5.58784 1.46431   7
  -3   0   4 5.71353 1.29880  12
   2   0  -4 65.2802 2.86582  13
   2   0  -4 70.2817 3.27066   2
  -2   0   4 70.2901 3.09551   6
  -2   0   4 61.4701 2.77239  12
  -2   0   4 67.1800 3.24555   9
  -2   0   4 59.4708 3.03120   1
  -2   0   4 66.9285 2.73368   3
   1   0  -4 275.282 7.92359   7
   1   0  -4 271.706 7.54250   1
   1   0  -4 253.819 7.21819  13
   1   0  -4 273.848 7.97535   8
   1   0  -4 237.154 8.52244  14
  -1   0   4 265.354 6.80907  12
  -1   0   4 270.730 7.59716   1
  -1   0   4 260.711 6.60429   5
  -1   0   4 260.261 7.91329   9
  -1   0   4 253.057 6.92883   6
   0   0  -4 254.501 7.06834   7
   0   0  -4 249.251 7.17781   1
   0   0  -4 235.417 7.64037   8
   0   0  -4 235.689 6.66678   4
   0   0  -4 219.384 7.41192   9
   0   0   4 246.028 6.71726   5
   0   0   4 240.116 7.11665   1
   0   0   4 250.709 7.71612  14
  -1   0  -4 140.108 4.65655   4
   1   0   4 139.325 5.50815  14
   1   0   4 138.665 5.05759   5
  -2   0  -4 395.891 10.7366   4
   2   0   4 398.053 11.7857  14
   2   0   4 384.349 10.6165  11
  -3   0  -4 16.0570 2.15053   4
   3   0   4 18.0457 2.58504  14
   3   0   4 18.9277 2.31745  11
  -4   0  -4 3.98294 1.52645   4
   4   0   4 2.71788 1.53476  14
   4   0   4 4.07615 1.49542  11
  -5   0  -4 17.0156 2.86415   4
   5   0   4 15.6818 2.71376  11
   5   0   4 12.4021 2.65520  14
  -6   0  -4 32.0137 4.15582   4
   6   0   4 26.8381 3.91192  11
  -7   0  -4 20.5909 3.79656   4
   7   0   4 31.1416 4.57631  11
  -8   0  -4 -0.3788 1.99496   4
   8   0   4 3.11775 2.39489  11
  -9   0  -4 84.4097 8.27820   4
   9   0   4 79.9495 7.97723  11
   9   0   4 78.1153 9.04535   5
 -10   0  -4 -0.3246 2.67801   4
  10   0   4 1.25264 2.71243  11
 -11   0  -4 3.94617 3.64799   4
  11   0   4 6.44519 4.22091  11
  13  -1  -4 5.11255 4.39954  11
  12  -1  -4 -0.6204 2.91530  11
  11  -1  -4 43.2132 6.88567  11
  10  -1  -4 87.1988 5.84578   2
  10  -1  -4 90.3746 9.09278  11
 -10   1   4 82.3213 5.84889  10
 -10   1   4 92.3867 9.36450   7
   9  -1  -4 24.6472 3.55035   2
   9  -1  -4 13.7549 3.61492  11
  -9   1   4 22.6168 3.54204  10
  -9   1   4 20.7765 4.70896   7
   8  -1  -4 0.11062 1.97537  11
   8  -1  -4 -0.1890 1.21169   2
  -8   1   4 -1.8014 1.84199   7
  -8   1   4 -1.0093 1.37614  10
   7  -1  -4 216.367 8.25821   2
  -7   1   4 209.614 10.1715   7
  -7   1   4 208.879 8.72490  10
   6  -1  -4 1.81405 1.37923   2
  -6   1   4 -0.2573 1.88075   7
  -6   1   4 3.50273 1.66158  10
  -6   1   4 3.70532 1.63722  12
   5  -1  -4 145.282 5.73081   2
  -5   1   4 145.806 7.39222   7
  -5   1   4 145.582 6.76631  12
  -5   1   4 145.282 5.14646   3
   4  -1  -4 123.809 5.08454   2
  -4   1   4 126.210 4.68280   3
  -4   1   4 143.580 6.00667  12
  -4   1   4 138.405 6.53967   7
   3  -1  -4 56.1191 3.01245   2
  -3   1   4 53.2334 2.76500   3
  -3   1   4 53.5252 3.20269  12
   2  -1  -4 312.209 8.04569  13
  -2   1   4 319.239 8.99542   3
  -2   1   4 321.586 9.16980   6
  -2   1   4 306.298 9.44694   9
  -2   1   4 315.118 8.93292  12
   1  -1  -4 5.17372 1.42120  14
   1  -1  -4 2.63963 0.96979   1
   1  -1  -4 2.98682 1.07524   8
   1  -1  -4 3.15483 0.75270  13
   1  -1  -4 3.20060 1.01832   7
  -1   1   4 4.53960 1.22813   9
  -1   1   4 3.07456 0.91909   5
   0  -1  -4 12.8965 1.42914   7
   0  -1  -4 11.7998 2.01739   8
   0  -1  -4 12.5253 1.60787   1
   0   1   4 13.1991 1.71926   5
  -1  -1  -4 534.142 12.6443   4
  -1  -1  -4 530.115 15.2544   8
   1   1   4 534.456 14.9544  14
   1   1   4 539.571 14.4353   5
  -2  -1  -4 0.25379 0.58755   4
   2   1   4 -1.6948 0.96451  14
   2   1   4 1.12543 1.02571  11
   2   1   4 0.10507 1.08613   5
  -3  -1  -4 140.858 5.46265   4
   3   1   4 139.293 6.68306  14
   3   1   4 137.170 6.13345  11
   3   1   4 147.344 6.87594   5
  -4  -1  -4 0.26202 1.02578   4
   4   1   4 0.63310 1.46652  14
   4   1   4 3.43973 1.74714   5
   4   1   4 1.70365 1.50589  11
  -5  -1  -4 11.0769 2.44928   4
   5   1   4 11.2472 3.07887   5
   5   1   4 18.1459 3.12370  11
  -6  -1  -4 142.830 7.30525   4
   6   1   4 144.989 7.89821  11
   6   1   4 130.591 8.39730   5
  -7  -1  -4 39.4606 4.90325   4
   7   1   4 42.8493 5.41065  11
   7   1   4 44.1704 6.38393   5
  -8  -1  -4 34.1343 4.95026   4
   8   1   4 31.5711 5.84003   5
   8   1   4 21.3115 4.30729  11
  -9  -1  -4 -1.6403 2.17756   4
   9   1   4 3.63047 2.70567  11
 -10  -1  -4 4.23437 3.12900   4
  10   1   4 4.09876 3.38244  11
  11   1   4 11.0768 5.15468  11
  13  -2  -4 -3.0543 3.23765  11
  12  -2  -4 7.22261 3.47688   6
  12  -2  -4 3.54825 4.02087  11
  11  -2  -4 20.2631 5.00407  11
 -11   2   4 15.5092 3.57651  10
  10  -2  -4 208.614 11.6872  11
 -10   2   4 218.787 12.5187   7
 -10   2   4 192.411 9.67784  10
   9  -2  -4 127.878 8.55057  11
   9  -2  -4 129.586 6.37428   2
  -9   2   4 127.055 9.14029   7
  -9   2   4 125.552 7.41662  10
   8  -2  -4 46.0125 4.10535   2
  -8   2   4 39.4859 5.74315   7
  -8   2   4 43.7657 4.78284  10
   7  -2  -4 15.9370 2.43108   2
  -7   2   4 18.0107 3.14487  10
  -7   2   4 13.9734 3.52875   7
   6  -2  -4 47.5646 3.18380   2
  -6   2   4 45.9264 4.56895  10
  -6   2   4 49.0278 5.35405   7
  -6   2   4 49.3294 4.93243  12
   5  -2  -4 52.1949 3.15258   2
  -5   2   4 71.2766 5.17691   7
  -5   2   4 53.5540 3.94744  10
  -5   2   4 56.3981 3.49044   3
  -5   2   4 65.1677 4.53423  12
   4  -2  -4 48.0503 2.79493   2
  -4   2   4 43.6445 2.96526   3
  -4   2   4 51.4732 3.68968  12
  -3   2   4 224.445 7.47494   3
  -3   2   4 217.470 7.73971  12
   2  -2  -4 0.16576 0.42246  13
   2  -2  -4 0.10869 0.86899  14
   2  -2  -4 -0.0456 0.74123   8
  -2   2   4 2.49713 1.09905  12
  -2   2   4 0.86819 0.96708   3
   1  -2  -4 79.7283 3.72505   1
   1  -2  -4 81.4603 4.18390  14
   1  -2  -4 75.2147 3.81121   8
   1  -2  -4 73.3370 3.51287   7
  -1   2   4 82.9717 4.17503   3
  -1   2   4 78.0553 3.79720   5
   0  -2  -4 0.18204 0.72619   1
   0  -2  -4 1.96421 1.32529  14
   0  -2  -4 -0.1647 1.07859   8
   0  -2  -4 1.09837 0.68179   7
   0   2   4 1.38267 1.08391   5
  -1  -2  -4 4.47637 1.81027   8
  -1  -2  -4 3.23219 0.45783   4
   1   2   4 1.07881 1.32682   5
   1   2   4 0.55399 1.44363  14
  -2  -2  -4 -0.0063 0.55008   4
  -2  -2  -4 1.67225 1.76138   8
   2   2   4 -0.0433 1.00685  14
   2   2   4 -0.2448 0.79424   5
   2   2   4 0.37385 1.20889  11
  -3  -2  -4 14.7905 1.81338   4
   3   2   4 11.3702 2.55398   5
   3   2   4 14.6884 2.83936  14
   3   2   4 12.1675 2.48325  11
  -4  -2  -4 0.74553 1.21442   4
   4   2   4 0.79048 1.62266  11
   4   2   4 -0.9051 1.73317   5
  -5  -2  -4 449.097 14.0003   4
   5   2   4 447.491 16.6768   5
   5   2   4 485.138 16.0486  11
  -6  -2  -4 39.9509 4.45089   4
   6   2   4 47.3432 5.62876  11
   6   2   4 39.8889 5.92604   5
  -7  -2  -4 11.0259 3.04024   4
   7   2   4 9.35819 3.31054  11
   7   2   4 15.7830 4.32220   5
  -8  -2  -4 8.46246 3.12450   4
   8   2   4 14.4840 4.18796  11
  -9  -2  -4 32.9488 5.20802   4
   9   2   4 24.9896 5.55505  11
  10   2   4 77.9580 9.53121  11
  13  -3  -4 21.3838 5.81650  11
  13  -3  -4 12.7562 5.25800   6
  12  -3  -4 3.27272 3.43007   6
  12  -3  -4 1.01845 3.06827  11
  11  -3  -4 41.0228 6.45342  11
  11  -3  -4 54.1533 7.92294   6
 -11   3   4 50.4484 6.08817  10
  10  -3  -4 1.18535 2.64619  11
 -10   3   4 2.15979 2.34228  10
   9  -3  -4 22.5062 2.93613   2
  -9   3   4 24.8403 4.16045  10
  -9   3   4 39.1851 6.05222   7
   8  -3  -4 4.82720 1.63765   2
  -8   3   4 6.02083 2.56673  10
  -8   3   4 6.52427 3.29552   7
   7  -3  -4 28.6114 2.90884   2
  -7   3   4 36.9403 4.57268  10
  -7   3   4 33.4286 5.12235   7
   6  -3  -4 43.6983 2.89487   2
  -6   3   4 44.2425 4.00078   3
  -6   3   4 41.4089 4.65115  10
  -6   3   4 39.9820 5.07195   7
   5  -3  -4 7.02272 1.48165   2
  -5   3   4 4.18724 1.79163  12
  -5   3   4 8.79088 2.41335  10
  -5   3   4 5.56418 1.70324   3
  -4   3   4 48.4655 4.41751  10
  -4   3   4 50.9638 3.58156   3
  -4   3   4 53.2686 3.99604  12
   3  -3  -4 -0.4287 0.72799  14
  -3   3   4 1.06626 1.13772  12
  -3   3   4 1.30241 0.95800   3
   2  -3  -4 406.112 11.7882  14
   2  -3  -4 404.078 10.8773   8
   2  -3  -4 389.626 9.01592  13
   2  -3  -4 401.856 11.4646   1
  -2   3   4 390.656 12.1028  12
  -2   3   4 391.900 11.8491   5
  -2   3   4 385.793 12.0744   3
   1  -3  -4 60.6483 3.45707   1
   1  -3  -4 57.5421 3.50846   8
   1  -3  -4 56.1764 3.31039   1
   1  -3  -4 58.7164 3.20085   7
   1  -3  -4 55.0286 3.77852  14
  -1   3   4 65.2806 4.09522   3
  -1   3   4 50.3508 3.50612   5
   0  -3  -4 259.893 9.57720  14
   0  -3  -4 261.757 7.32890   7
   0  -3  -4 267.611 8.57538   1
   0  -3  -4 256.027 9.23335   8
   0   3   4 256.410 9.09623   5
  -1  -3  -4 84.1811 4.41881   1
  -1  -3  -4 95.2865 5.63875   8
  -1  -3  -4 88.3983 5.48439  14
   1   3   4 81.1846 4.90575   5
  -2  -3  -4 36.9214 3.53718   1
  -2  -3  -4 33.3389 4.27954   8
  -2  -3  -4 30.9473 1.51271   4
   2   3   4 27.1747 3.47034  11
   2   3   4 31.3453 3.98229   5
   2   3   4 37.7486 4.42387  14
  -3  -3  -4 1.55936 1.42920   1
  -3  -3  -4 0.51909 1.58530   8
  -3  -3  -4 0.21981 0.78362   4
   3   3   4 0.97553 1.52926   5
   3   3   4 -0.2128 1.49979  11
  -4  -3  -4 7.98949 2.38494   1
  -4  -3  -4 15.9169 2.18082   4
   4   3   4 14.6328 3.46888   5
   4   3   4 15.9357 3.30563  11
  -5  -3  -4 130.135 5.98095   4
  -5  -3  -4 114.020 7.01660   1
   5   3   4 121.520 7.67639  11
   5   3   4 112.234 7.93746   5
  -6  -3  -4 117.149 6.32388   4
   6   3   4 129.150 8.29313  11
   6   3   4 112.794 8.31008   5
  -7  -3  -4 3.64769 2.19376   4
   7   3   4 5.76839 3.02604  11
   8   3   4 9.89182 3.91012  11
   9   3   4 56.0515 7.85682  11
  10   3   4 -0.3712 3.90969  11
  13  -4  -4 23.4184 6.10283  11
  13  -4  -4 20.9750 6.16933   6
  12  -4  -4 30.4097 6.69631   6
  12  -4  -4 28.9921 6.08042  11
 -12   4   4 25.6675 5.26004  10
  11  -4  -4 5.58402 3.26194   6
  11  -4  -4 0.77811 2.98882  11
 -11   4   4 4.07694 3.00662  10
  10  -4  -4 10.1112 3.58904   6
 -10   4   4 7.86384 3.26554  10
  -9   4   4 14.5834 3.74759  10
   8  -4  -4 6.69224 1.63716   2
  -8   4   4 8.68146 2.93231  10
  -8   4   4 3.12424 2.95358   7
   7  -4  -4 368.576 10.6115   2
  -7   4   4 361.913 15.1053   7
  -7   4   4 369.494 12.6977   3
  -7   4   4 370.018 13.9338  10
   6  -4  -4 37.4792 2.72962   2
  -6   4   4 42.4132 4.27918   3
  -6   4   4 39.3981 4.64631  10
  -5   4   4 47.7587 5.01897  10
  -5   4   4 48.6748 4.43178   3
  -5   4   4 42.1378 4.70201  12
   4  -4  -4 50.4693 4.35331   1
  -4   4   4 61.1577 4.57870  12
  -4   4   4 64.5137 4.44817   3
   3  -4  -4 218.467 8.07541   1
   3  -4  -4 221.189 6.75732   8
   3  -4  -4 226.730 7.96780  14
  -3   4   4 222.478 8.80696   3
  -3   4   4 238.713 9.14594  12
   2  -4  -4 0.58120 0.90578   8
   2  -4  -4 0.42098 0.30946  13
   2  -4  -4 0.55519 1.09000  14
   2  -4  -4 0.45066 0.91159   1
  -2   4   4 -1.9222 1.09489   3
  -2   4   4 0.59031 0.95351   5
   1  -4  -4 42.2763 3.04255   1
   1  -4  -4 43.6314 3.43624   8
   1  -4  -4 39.0938 4.04552  14
  -1   4   4 46.3788 3.71417   5
   0  -4  -4 66.7056 4.63381   8
   0  -4  -4 73.2194 3.25858   7
   0  -4  -4 73.7126 5.02414  14
   0  -4  -4 84.3698 4.30648   1
   0   4   4 65.3046 4.62082   5
  -1  -4  -4 16.9246 3.21219   8
  -1  -4  -4 14.1552 3.05635  14
  -1  -4  -4 16.9676 0.98450   7
  -1  -4  -4 14.3177 2.39676   1
   1   4   4 20.9773 3.18682   5
  -2  -4  -4 265.746 9.66967   1
  -2  -4  -4 284.248 11.6927   8
   2   4   4 261.906 10.6590  11
   2   4   4 272.354 11.0770   5
  -3  -4  -4 53.3228 4.77667   1
  -3  -4  -4 44.7952 2.28400   4
  -3  -4  -4 35.4822 5.21646   8
   3   4   4 48.3786 5.40116  11
   3   4   4 35.7831 4.99703   5
  -4  -4  -4 -0.2402 1.98105   8
  -4  -4  -4 0.17429 0.96780   4
  -4  -4  -4 1.38746 1.64758   1
   4   4   4 1.04039 2.07424  11
   4   4   4 -0.4584 2.14165   5
  -5  -4  -4 9.83154 2.74829   1
  -5  -4  -4 8.14270 1.92613   4
   5   4   4 7.38255 3.31673   5
   5   4   4 10.6793 3.40941  11
  -6  -4  -4 10.6611 2.44441   4
  -6  -4  -4 6.44201 2.63738   1
   6   4   4 3.76874 2.74666  11
  -7  -4  -4 22.8091 4.55661   1
   7   4   4 31.4956 5.96834  11
  -8  -4  -4 1.44423 2.41936   1
   8   4   4 0.99949 3.32002  11
  -9  -4  -4 7.27647 3.41309   1
   9   4   4 16.0500 5.16358  11
  13  -5  -4 9.93046 5.03928   6
  13  -5  -4 0.22744 3.10541  11
  12  -5  -4 9.75723 4.29550  11
  12  -5  -4 15.4788 5.20940   6
 -12   5   4 13.0107 4.45720  10
  11  -5  -4 58.5892 8.22977   6
 -11   5   4 56.7561 6.93657  10
  10  -5  -4 2.80898 2.40423   6
 -10   5   4 -0.2175 2.58609  10
   9  -5  -4 1.99943 2.87173   6
  -9   5   4 3.97538 2.89132  10
   8  -5  -4 2.70624 3.07189   6
  -8   5   4 0.46393 2.22948  10
   7  -5  -4 0.82295 1.06910   2
  -7   5   4 1.53644 1.88072   3
  -7   5   4 0.39965 1.68952  10
   6  -5  -4 1.24106 1.03975   2
  -6   5   4 0.78448 2.10836  10
  -6   5   4 5.42990 2.16676   3
   5  -5  -4 13.0135 2.66522   1
  -5   5   4 7.71499 2.63534  10
  -5   5   4 10.1769 2.52258   3
   4  -5  -4 37.4453 3.44900  14
   4  -5  -4 31.3832 3.59224   1
  -4   5   4 37.8321 4.51378  12
  -4   5   4 40.6884 4.39496   3
   3  -5  -4 109.005 4.35192   8
   3  -5  -4 105.862 5.36307  14
   3  -5  -4 113.024 5.50783   1
  -3   5   4 104.956 6.20320   3
  -3   5   4 95.4363 5.88775  12
   2  -5  -4 50.8673 1.79735  13
   2  -5  -4 56.8854 4.15842  14
   2  -5  -4 48.4177 3.47840   1
   2  -5  -4 55.1245 3.57875   8
  -2   5   4 55.0256 5.21212   5
  -2   5   4 51.2714 4.97876   3
   1  -5  -4 60.6411 4.46455  14
   1  -5  -4 58.5394 4.30047   8
   1  -5  -4 59.4457 3.79243   1
  -1   5   4 60.7479 5.63416   5
   0  -5  -4 99.5491 4.24669   7
   0  -5  -4 103.125 6.43455  14
   0  -5  -4 108.606 6.27060   8
   0  -5  -4 112.400 5.34200   1
   0   5   4 107.049 6.34779   5
  -1  -5  -4 23.7698 3.03925   1
  -1  -5  -4 18.8800 3.61389   8
  -1  -5  -4 18.0069 1.17343   7
  -1  -5  -4 15.9296 3.20336  14
   1   5   4 11.3174 2.84875   5
  -2  -5  -4 9.82479 2.24634   1
  -2  -5  -4 12.5291 3.09340  14
  -2  -5  -4 6.71203 2.89652   8
   2   5   4 11.9666 2.83873  11
   2   5   4 8.68569 2.63013   5
  -3  -5  -4 0.36553 0.43065   4
  -3  -5  -4 -1.2083 1.36683   1
  -3  -5  -4 -1.5231 2.09258   8
   3   5   4 -0.2142 1.47099   5
   3   5   4 -4.6861 1.28965  11
  -4  -5  -4 62.9949 7.54335   8
  -4  -5  -4 68.4888 6.01675   1
   4   5   4 76.7403 7.51337  11
   4   5   4 81.4435 8.35431   5
  -5  -5  -4 13.4075 4.35165   8
  -5  -5  -4 7.82489 2.65289   1
   5   5   4 8.49683 3.20560  11
  -6  -5  -4 20.5936 4.11753   1
  -6  -5  -4 22.7681 6.45435   8
   6   5   4 27.0563 5.36776  11
  -7  -5  -4 47.1480 6.26395   1
   7   5   4 38.1520 6.67740  11
  -8  -5  -4 8.48691 3.34586   1
   8   5   4 4.05969 3.75136  11
  -9  -5  -4 -1.2952 2.94022   1
   9   5   4 0.55694 3.68362  11
  13  -6  -4 22.1816 6.02774  11
 -13   6   4 8.82536 4.46116  10
  12  -6  -4 10.4563 4.96100   6
 -12   6   4 7.04181 3.87856  10
  11  -6  -4 27.6656 6.07922   6
 -11   6   4 32.6397 5.85244  10
  10  -6  -4 42.5038 6.90283   6
 -10   6   4 38.8535 6.15046  10
   9  -6  -4 14.1164 4.04837   6
  -9   6   4 12.1844 4.00950  10
   8  -6  -4 -0.0935 2.17545   6
  -8   6   4 -1.5104 2.22679  10
   7  -6  -4 11.5685 3.70826   6
  -7   6   4 3.85950 2.86514  10
  -7   6   4 11.4084 3.01320   3
   6  -6  -4 0.69769 1.87286   1
  -6   6   4 1.92608 1.91615   3
  -6   6   4 3.91198 2.66307  10
   5  -6  -4 43.4665 4.61473   1
  -5   6   4 48.9838 5.26987   3
   4  -6  -4 1.62555 1.48022   1
   4  -6  -4 6.07447 1.84020  14
  -4   6   4 3.72192 2.30103   3
   3  -6  -4 7.85128 1.65232   8
   3  -6  -4 6.79496 1.89062   1
   3  -6  -4 13.9336 2.67365  14
  -3   6   4 6.97056 2.25657   3
   2  -6  -4 11.5615 2.20354   1
   2  -6  -4 16.4478 3.00984  14
   2  -6  -4 17.2826 1.16110  13
   2  -6  -4 14.2803 2.47615   8
  -2   6   4 14.9486 3.25574   5
   1  -6  -4 11.4550 2.23536   1
   1  -6  -4 8.26756 2.37540   8
   1  -6  -4 8.42698 2.53918  14
   1  -6  -4 5.70830 1.23660  13
  -1   6   4 15.6508 3.32146   5
   0  -6  -4 11.7239 2.91235   8
   0  -6  -4 10.3170 2.19164   1
   0  -6  -4 5.30527 2.64090  14
   0   6   4 7.72151 2.43508   5
  -1  -6  -4 137.610 4.06696   7
  -1  -6  -4 130.674 6.52179   1
  -1  -6  -4 131.435 8.10160   8
  -1  -6  -4 126.039 7.91092  14
   1   6   4 139.622 8.24014   5
  -2  -6  -4 11.9093 3.57179   8
  -2  -6  -4 19.2515 3.09874   1
  -2  -6  -4 12.5023 3.65126  14
   2   6   4 21.7690 4.33887   5
  -3  -6  -4 40.2173 5.85918   8
  -3  -6  -4 36.4224 4.37042   1
  -3  -6  -4 36.8526 5.66429  14
   3   6   4 32.2226 5.30020   5
   3   6   4 31.0249 4.97144  11
  -4  -6  -4 -0.9180 1.33896   1
  -4  -6  -4 1.62417 2.86506   8
   4   6   4 -0.3834 2.31811  11
  -5  -6  -4 22.3921 4.07604   1
  -5  -6  -4 25.0146 5.73174   8
   5   6   4 32.0147 5.81089  11
  -6  -6  -4 1.62723 2.35810   1
  -6  -6  -4 4.43143 4.18630   8
   6   6   4 -0.3807 2.79755  11
  -7  -6  -4 0.10235 2.47905   1
  -7  -6  -4 5.79411 4.42442   8
   7   6   4 1.68673 3.39109  11
  -8  -6  -4 -1.0782 2.23385   1
   8   6   4 -2.6346 3.32382  11
  12  -7  -4 30.8710 7.07827   6
 -12   7   4 28.9740 6.18429  10
  11  -7  -4 11.3086 4.60760   6
 -11   7   4 20.4576 4.90345  10
  10  -7  -4 1.29973 3.05016   6
 -10   7   4 2.77045 2.41188  10
   9  -7  -4 26.6067 5.28560   6
  -9   7   4 37.4263 6.04249  10
   8  -7  -4 49.1321 6.01655   1
   8  -7  -4 39.3030 6.30055   6
  -8   7   4 40.6365 6.32555  10
  -8   7   4 49.7676 6.14028   3
   7  -7  -4 -0.6071 1.90174   6
   7  -7  -4 4.26336 2.21892   1
  -7   7   4 6.55904 2.60885   3
  -7   7   4 5.91735 2.96431  10
   6  -7  -4 93.2576 9.78769   6
   6  -7  -4 97.3748 6.55406   1
  -6   7   4 89.6992 6.83945   3
   5  -7  -4 21.1650 3.48499   1
   5  -7  -4 15.7287 2.48649  14
  -5   7   4 14.9147 3.53358   3
   4  -7  -4 61.2384 2.94177   8
   4  -7  -4 51.6693 4.80179   1
   4  -7  -4 52.0915 4.09984  14
  -4   7   4 64.1696 6.41252   3
   3  -7  -4 32.9737 3.38146   8
   3  -7  -4 28.6561 3.85054  14
   3  -7  -4 24.4399 3.25050   1
  -3   7   4 32.0713 4.61897   3
   2  -7  -4 6.17122 0.97937  13
   2  -7  -4 11.5991 2.35864   1
   2  -7  -4 6.01444 2.11150   8
   2  -7  -4 9.16771 2.77718  14
  -2   7   4 7.54906 2.73960   5
   1  -7  -4 35.0901 3.71196   1
   1  -7  -4 40.1212 5.01165  14
   1  -7  -4 34.5978 4.40751   8
  -1   7   4 38.1009 5.19279   5
   0  -7  -4 104.719 6.97324   8
   0  -7  -4 102.241 5.73657   1
   0  -7  -4 101.364 7.06575  14
   0   7   4 109.338 7.52471   5
  -1  -7  -4 89.1281 7.27249  14
  -1  -7  -4 95.1000 5.58981   1
  -1  -7  -4 76.6394 7.55601   8
   1   7   4 80.7795 7.92235   5
  -2  -7  -4 179.574 10.3540  14
  -2  -7  -4 168.099 10.2790   8
  -2  -7  -4 167.088 8.05276   1
   2   7   4 171.418 10.2002   5
  -3  -7  -4 38.2277 5.97953  14
  -3  -7  -4 33.2663 4.42006   1
  -3  -7  -4 23.9735 5.23208   8
  -4  -7  -4 3.35807 2.17410   1
  -4  -7  -4 4.28309 3.88391   8
  -4  -7  -4 2.92081 3.29886  14
   4   7   4 3.30058 2.71541  11
  -5  -7  -4 32.2707 4.84159   1
  -5  -7  -4 39.9862 7.35603   8
   5   7   4 30.0970 5.84560  11
  -6  -7  -4 37.9541 7.65793   8
  -6  -7  -4 31.1335 5.11480   1
   6   7   4 42.5826 7.17374  11
  -7  -7  -4 25.4026 7.08462   8
  -7  -7  -4 20.9240 4.74602   1
   7   7   4 23.9756 6.00661  11
  12  -8  -4 2.54223 3.64306   6
 -12   8   4 8.22354 4.89458  10
  11  -8  -4 8.66350 4.65914   6
 -11   8   4 10.4115 4.37361  10
  10  -8  -4 94.7882 10.6379   6
 -10   8   4 96.5874 10.2619  10
   9  -8  -4 91.8406 8.71966   1
   9  -8  -4 92.7831 9.96536   6
  -9   8   4 103.115 10.0732  10
   8  -8  -4 -0.6068 2.26473   6
   8  -8  -4 7.12943 2.99692   1
  -8   8   4 0.02395 2.98124  10
  -8   8   4 1.75387 2.56365   3
   7  -8  -4 101.895 7.96784   6
   7  -8  -4 87.3718 7.68706   1
  -7   8   4 100.431 9.38844  10
  -7   8   4 89.5403 8.55238   3
   6  -8  -4 5.67895 2.46947   1
   6  -8  -4 0.18271 2.17162   6
  -6   8   4 3.62764 2.50768   3
   5  -8  -4 62.3378 4.33225  14
   5  -8  -4 49.9819 5.15041   1
   5  -8  -4 61.1950 7.26876   6
  -5   8   4 52.0328 6.09499   3
   4  -8  -4 1.94074 1.64139   1
   4  -8  -4 3.45942 1.17434   8
   4  -8  -4 5.00769 2.05471  14
  -4   8   4 -1.1785 2.08612   3
   3  -8  -4 51.1414 4.75889   1
   3  -8  -4 46.7228 3.73946   8
   3  -8  -4 55.5388 5.48471  14
  -3   8   4 37.1408 5.45057   3
   2  -8  -4 13.1553 2.54031   1
   2  -8  -4 11.5162 3.09465  14
   2  -8  -4 16.8584 3.12625   8
  -2   8   4 14.3303 3.44703   5
   1  -8  -4 5.62231 2.67434  14
   1  -8  -4 5.83047 2.00898   1
   1  -8  -4 0.16245 1.99601   8
  -1   8   4 3.39875 2.53789   5
   0  -8  -4 65.1536 4.80163   1
   0  -8  -4 71.8096 7.39397  14
   0  -8  -4 74.0094 7.27833   8
   0   8   4 70.6992 7.83126   5
  -1  -8  -4 8.82829 3.46605  14
  -1  -8  -4 8.27591 3.44163   8
  -1  -8  -4 11.2031 2.66140   1
   1   8   4 10.2900 3.78793   5
  -2  -8  -4 18.3621 3.23863   1
  -2  -8  -4 20.0083 4.96630   8
  -2  -8  -4 11.6773 3.62776  14
  -3  -8  -4 7.67656 4.02360   8
  -3  -8  -4 13.1054 3.18038   1
  -4  -8  -4 19.5086 3.79023   1
  -4  -8  -4 20.4817 5.79555   8
  -5  -8  -4 0.38064 2.28877   1
  -5  -8  -4 0.99612 4.06261   8
  -6  -8  -4 23.0565 4.63073   1
  -6  -8  -4 49.7494 8.72442   8
   6   8   4 43.7250 7.72764  11
  -7  -8  -4 1.87803 4.30566   8
  -7  -8  -4 0.29116 2.84494   1
   7   8   4 -2.6711 3.46948  11
  11  -9  -4 4.76399 4.49933   6
 -11   9   4 2.46510 2.91163  10
  10  -9  -4 13.6518 4.36804   1
  10  -9  -4 8.95160 3.97998   6
 -10   9   4 6.48756 3.68589  10
   9  -9  -4 0.30260 2.31334   1
   9  -9  -4 -1.6477 2.84241   6
  -9   9   4 -2.2869 2.10425  10
   8  -9  -4 18.1533 5.00445   6
   8  -9  -4 22.8351 4.52633   1
  -8   9   4 18.0170 4.94242  10
  -8   9   4 18.4918 4.66480   3
   7  -9  -4 16.0146 3.53187   1
   7  -9  -4 15.2005 4.16863   6
  -7   9   4 22.0970 4.90735   3
   6  -9  -4 47.1857 5.56781   1
   6  -9  -4 33.7638 5.77587   6
  -6   9   4 47.5735 6.37645   3
   5  -9  -4 -0.6504 2.22376   6
   5  -9  -4 -2.2031 1.52580   1
   5  -9  -4 4.27108 1.85816  14
  -5   9   4 1.02601 2.40946   3
   4  -9  -4 41.6205 6.28560   6
   4  -9  -4 48.4290 5.11369  14
   4  -9  -4 49.1921 4.92204   1
  -4   9   4 66.2716 7.26710   3
   3  -9  -4 11.0130 2.64765   1
   3  -9  -4 14.6957 2.70122   8
   3  -9  -4 12.0050 3.14527  14
   2  -9  -4 16.6936 3.91247  14
   2  -9  -4 16.4478 2.98791   1
   2  -9  -4 19.5947 3.63400   8
  -2   9   4 14.2681 4.06627   5
   1  -9  -4 25.2999 4.31237   8
   1  -9  -4 22.3676 4.52806  14
   1  -9  -4 18.2678 3.10684   1
  -1   9   4 32.2798 5.51566   5
   0  -9  -4 -2.1327 2.02800   8
   0  -9  -4 -2.3127 2.15943  14
   0  -9  -4 -0.7879 1.46731   1
   0   9   4 2.24623 2.54139   5
  -1  -9  -4 39.5487 4.56203   1
  -1  -9  -4 25.0923 5.16259   8
  -1  -9  -4 46.3292 6.80369  14
  -2  -9  -4 -0.7344 2.63883   8
  -2  -9  -4 0.36577 1.86124   1
  -2  -9  -4 -0.2981 2.62340  14
  -3  -9  -4 -0.5574 1.93400   1
  -3  -9  -4 5.66017 3.91463   8
  -4  -9  -4 4.71997 4.18223   8
  -4  -9  -4 6.63438 2.78897   1
  -5  -9  -4 7.18226 4.88078   8
  -5  -9  -4 0.01760 2.45960   1
  -6  -9  -4 16.4260 6.48955   8
  -6  -9  -4 13.2425 3.95333   1
  11 -10  -4 2.24152 3.43484   1
  11 -10  -4 8.92346 5.31442   6
 -11  10   4 7.74413 4.97868  10
  10 -10  -4 27.7210 5.67107   1
  10 -10  -4 31.8878 7.10508   6
 -10  10   4 27.5774 6.50689  10
   9 -10  -4 1.17337 3.64801   6
   9 -10  -4 -1.6109 2.21261   1
  -9  10   4 2.91529 3.22099  10
   8 -10  -4 4.23933 2.79616   1
   8 -10  -4 2.82534 3.06501   6
  -8  10   4 -4.5759 2.61816   3
   7 -10  -4 23.9050 5.62801   6
   7 -10  -4 19.8220 4.21201   1
  -7  10   4 17.1656 4.90463   3
   6 -10  -4 38.0634 5.14662   1
   6 -10  -4 47.8132 7.06895   6
  -6  10   4 40.6117 6.38547   3
   5 -10  -4 14.5361 4.52265   6
   5 -10  -4 17.2477 3.54718   1
  -5  10   4 22.2434 4.79073   3
   4 -10  -4 36.3090 4.52375   1
   4 -10  -4 34.1697 6.13517   6
   4 -10  -4 38.3922 4.91696  14
  -4  10   4 47.1321 6.71126   3
   3 -10  -4 6.76521 3.43457   6
   3 -10  -4 5.68318 2.39557   1
   3 -10  -4 6.91336 2.63194  14
   2 -10  -4 64.0755 6.19328   8
   2 -10  -4 55.9552 6.68582  14
   2 -10  -4 62.9119 5.63258   1
  -2  10   4 67.9573 8.17681   5
   1 -10  -4 22.5439 4.58697  14
   1 -10  -4 19.5408 4.41393   8
   1 -10  -4 18.2527 3.26863   1
  -1  10   4 11.4025 3.65976   5
   0 -10  -4 2.98948 3.29228  14
   0 -10  -4 5.96217 3.20781   8
   0 -10  -4 3.94392 2.12257   1
  -1 -10  -4 5.74606 3.66500  14
  -1 -10  -4 9.33524 3.78683   8
  -1 -10  -4 11.0970 2.92842   1
  -2 -10  -4 9.13492 4.49628   8
  -2 -10  -4 8.69576 2.97020   1
  -3 -10  -4 5.23507 3.95073   8
  -3 -10  -4 4.31902 2.68564   1
  -4 -10  -4 -0.3382 2.40287   1
  -4 -10  -4 4.24681 4.31328   8
  -5 -10  -4 -1.4288 3.89480   8
  -5 -10  -4 -2.7834 2.24344   1
  10 -11  -4 -5.6273 2.73408   1
  10 -11  -4 -1.9536 3.44262   6
 -10  11   4 -2.6147 4.09122  10
   9 -11  -4 13.8001 5.31460   6
   9 -11  -4 7.62884 3.75959   1
  -9  11   4 13.5439 4.82720  10
   8 -11  -4 12.7270 3.96981   1
   8 -11  -4 15.7197 5.21469   6
  -8  11   4 -1.3479 3.21960   3
   7 -11  -4 2.85690 2.81557   6
   7 -11  -4 6.57453 3.06722   1
  -7  11   4 5.32342 3.26732   3
   6 -11  -4 69.6599 9.11837   6
   6 -11  -4 81.7305 7.42788   1
  -6  11   4 74.2046 9.13436   3
   5 -11  -4 17.4906 3.70458   1
   5 -11  -4 14.0077 4.68836   6
  -5  11   4 20.1619 5.32244   3
   4 -11  -4 2.52518 2.17247   1
   4 -11  -4 5.91885 3.77167   6
   3 -11  -4 5.57745 2.23478   1
   3 -11  -4 3.57021 3.07609   6
   3 -11  -4 1.16754 2.56169  14
   2 -11  -4 21.1360 5.28023   6
   2 -11  -4 14.5797 4.24447  14
   2 -11  -4 20.4872 3.67601   1
   1 -11  -4 -0.0745 1.68162   1
   1 -11  -4 1.76040 2.84930  14
   0 -11  -4 23.6469 5.60704   8
   0 -11  -4 33.1871 4.42048   1
   0 -11  -4 10.7416 4.17082  14
  -1 -11  -4 1.12633 1.99230   1
  -1 -11  -4 0.16243 3.04751   8
  -2 -11  -4 -0.4537 3.05856   8
  -2 -11  -4 1.28604 2.34436   1
  -3 -11  -4 0.49300 3.59064   8
  -3 -11  -4 -1.1454 2.22852   1
   9 -12  -4 4.14176 3.75412   1
   8 -12  -4 -0.4786 2.32675   6
   8 -12  -4 4.75026 3.23341   1
  -8  12   4 0.80882 3.95777   3
   7 -12  -4 4.79497 4.24048   6
   7 -12  -4 1.52733 2.87078   1
  -7  12   4 -0.3710 3.62548   3
   6 -12  -4 12.4869 3.62492   1
   6 -12  -4 6.67282 3.86301   6
  -6  12   4 16.9588 5.54793   3
   5 -12  -4 2.43770 3.32530   6
   5 -12  -4 1.20322 2.24823   1
  -5  12   4 -2.2091 2.75793   3
   4 -12  -4 4.88461 4.10244   6
   4 -12  -4 3.56868 2.42250   1
   3 -12  -4 34.8891 4.56570   1
   3 -12  -4 47.0886 7.47745   6
   2 -12  -4 5.12984 3.10958  14
   2 -12  -4 3.60156 3.11488   6
   2 -12  -4 -0.3794 2.03506   1
   1 -12  -4 24.1952 6.08329   6
   1 -12  -4 19.1355 3.58582   1
   0 -12  -4 5.73201 2.59846   1
  -1 -12  -4 24.9395 6.36953   8
  -1 -12  -4 19.4080 3.90101   1
   6 -13  -4 2.89939 3.03133   6
   6 -13  -4 7.51104 3.41774   1
  -6  13   4 0.92419 3.99816   3
   5 -13  -4 0.84608 3.59808   6
   5 -13  -4 1.94359 2.47204   1
   4 -13  -4 15.1997 5.43890   6
   4 -13  -4 23.0863 4.17873   1
   3 -13  -4 43.2312 7.83053   6
   3 -13  -4 35.5442 4.92740   1
   2 -13  -4 23.3558 6.65056   6
   2 -13  -4 21.6539 3.87625   1
   1 -13  -4 8.65712 4.63522   6
   1 -13  -4 9.04226 2.93589   1
  -2 -14   5 1.31130 3.85087   8
  -2 -14   5 8.40059 3.67904   6
  -1 -14   5 -2.9537 3.30135   6
   0 -14   5 44.9921 7.42082   6
   1 -14   5 3.44016 3.89099   6
   2 -14   5 15.1531 4.74021   6
   3 -14   5 20.3619 5.38833   6
   4 -14   5 0.49193 3.02406   6
   5 -14   5 5.36241 3.79208   6
   6 -14   5 25.9206 5.77843   6
   6 -14   5 20.6409 3.74291   1
  -4 -13   5 7.93559 5.39985   8
  -3 -13   5 1.50008 3.79661   8
  -2 -13   5 -0.7471 2.89532   8
  -1 -13   5 1.74219 3.11216   8
  -1 -13   5 -2.3379 2.74368   6
  -1 -13   5 3.83641 3.30975  14
   0 -13   5 7.45356 3.59536   8
   0 -13   5 4.91800 3.60895   6
   0 -13   5 6.06263 3.10377  12
   0 -13   5 10.9639 4.06985  14
   1 -13   5 42.7107 6.67451  12
   1 -13   5 51.2830 7.47086   6
   2 -13   5 8.64630 3.91971  12
   2 -13   5 8.62032 3.47589   6
   3 -13   5 5.11820 3.17107  12
   3 -13   5 13.9711 4.19412   6
   4 -13   5 3.01394 1.43536   1
   4 -13   5 3.67539 2.94944  12
   4 -13   5 6.81429 3.38231   6
   5 -13   5 -0.1908 2.71757   6
   5 -13   5 6.11488 2.26586   1
   6 -13   5 2.63232 3.06419   6
   6 -13   5 7.29159 2.73143   1
   7 -13   5 1.97647 3.20684   6
   7 -13   5 2.00289 2.49097   1
  -8  13  -5 13.6229 5.07579  10
   8 -13   5 12.0375 3.76450   1
   8 -13   5 13.4580 4.74741   6
  -5 -12   5 -2.4265 3.71252   8
  -4 -12   5 56.4267 8.86501   8
  -3 -12   5 25.7811 6.02923   8
  -2 -12   5 3.68035 2.56542  12
  -2 -12   5 6.08981 3.64417   8
  -2 -12   5 -1.5392 2.37655  14
  -1 -12   5 25.8930 5.30198  12
  -1 -12   5 27.2740 4.47985   7
  -1 -12   5 17.6865 4.37524  14
  -1 -12   5 28.6043 5.62971   8
   0 -12   5 19.1575 4.46137   8
   0 -12   5 14.5136 4.35019   6
   0 -12   5 29.6922 5.37212  12
   0 -12   5 10.7935 3.36018  14
   1 -12   5 -1.2293 2.36566   6
   1 -12   5 -2.8365 1.99241  14
   1 -12   5 1.81153 2.40427   8
   1 -12   5 1.86694 2.57842  12
   2 -12   5 23.8437 4.86897  12
   2 -12   5 17.5839 4.23187   6
   3 -12   5 1.46079 2.55671   6
   3 -12   5 2.13254 2.72328  12
   3 -12   5 1.44985 1.21021   1
   4 -12   5 0.42207 1.33345   1
   4 -12   5 -1.2005 2.09304   6
   4 -12   5 1.38247 2.59706  12
   5 -12   5 0.37137 2.34592   6
   5 -12   5 0.33375 2.52772  12
   5 -12   5 -1.9137 1.44451   1
   6 -12   5 44.2071 6.81306  12
   6 -12   5 37.8488 4.87937   1
   6 -12   5 39.5605 6.19274   6
  -7  12  -5 2.25825 3.85443  10
   7 -12   5 -0.4137 2.11089   1
   7 -12   5 0.91753 3.27667   6
  -8  12  -5 49.6425 8.35433  10
   8 -12   5 50.1051 6.64463   1
   8 -12   5 44.3771 7.15376   6
  -9  12  -5 -0.3575 4.01035  10
   9 -12   5 3.50236 3.85160   6
   9 -12   5 2.72494 2.95906   1
  -7 -11   5 3.76763 5.09655   8
  -6 -11   5 4.82622 3.71055   8
  -5 -11   5 50.6261 8.76845   8
  -3 -11   5 18.8344 4.95336  14
  -3 -11   5 12.0761 4.45350   8
  -2 -11   5 0.07679 2.22237   8
  -2 -11   5 1.53078 2.17970   7
  -2 -11   5 3.20671 2.83032  14
  -2 -11   5 0.30581 2.33696  12
  -1 -11   5 17.0947 4.10736  12
  -1 -11   5 12.6032 3.79071   8
  -1 -11   5 18.1918 4.05918  14
   0 -11   5 79.8304 7.88610  12
   0 -11   5 88.2673 7.19795   6
   0 -11   5 75.1003 7.51672   8
   0 -11   5 93.8240 7.01195  14
   1 -11   5 6.85615 2.78754  14
   1 -11   5 5.61225 2.57149   8
   1 -11   5 4.31530 2.63373  12
   1 -11   5 10.8685 3.30241   6
   2 -11   5 0.63092 1.78051  14
   2 -11   5 -1.2474 2.04896  12
   2 -11   5 0.53926 1.78936   6
   2 -11   5 0.91726 0.80142   1
   3 -11   5 19.7537 4.28031   6
   3 -11   5 21.3213 2.55322   1
   3 -11   5 15.4318 3.97138  12
   4 -11   5 56.3377 6.78357  12
   4 -11   5 79.4559 7.68867   6
   5 -11   5 4.49123 3.05634  12
   5 -11   5 2.95213 2.44649   6
  -6  11  -5 4.85843 3.06655  10
   6 -11   5 -2.9649 1.34377   1
   6 -11   5 5.50092 3.14244   6
   6 -11   5 4.81557 2.89829  12
  -7  11  -5 56.7553 8.17057  10
   7 -11   5 33.1575 4.97980   1
   7 -11   5 38.6457 6.18033  12
   7 -11   5 40.9664 6.37094   6
  -8  11  -5 -0.6121 2.48229  10
   8 -11   5 2.31075 2.52776   1
   8 -11   5 0.28553 3.07879   6
  -9  11  -5 9.92912 4.87432  10
   9 -11   5 11.9243 4.09736   1
   9 -11   5 10.3087 4.15214   6
 -10  11  -5 2.02149 4.02166  10
  10 -11   5 2.89192 3.35092   1
  -8 -10   5 5.06280 2.61927   1
  -8 -10   5 2.34387 5.09809   8
  -7 -10   5 37.5251 8.04237   8
  -7 -10   5 38.6833 4.63305   1
  -6 -10   5 13.3948 2.74715   1
  -6 -10   5 5.16152 4.37688   8
  -5 -10   5 0.76187 1.28502   1
  -5 -10   5 0.18556 2.44967   8
  -4 -10   5 3.29724 3.22862  14
  -4 -10   5 -0.3841 2.89998   8
  -4 -10   5 1.81297 1.16373   1
  -4 -10   5 -0.3575 1.28791   7
  -3 -10   5 49.0645 5.54218   7
  -3 -10   5 53.7630 7.27798  14
  -3 -10   5 50.8070 7.12935   8
  -3 -10   5 49.5657 2.39354   1
  -2 -10   5 2.15960 1.65958   7
  -2 -10   5 -1.6260 2.25510  14
  -2 -10   5 0.09633 1.87032  12
  -2 -10   5 -1.7743 2.10316   8
  -1 -10   5 13.5547 3.52999   8
  -1 -10   5 10.7242 3.29522  14
  -1 -10   5 14.6703 3.53625  12
   0 -10   5 26.8034 4.34987  14
   0 -10   5 18.9954 3.77164  12
   0 -10   5 24.2193 4.27889   6
   1 -10   5 2.32890 2.42994  12
   1 -10   5 2.21627 0.55198   1
   1 -10   5 3.06354 1.81699  14
   1 -10   5 -1.0843 1.82460   6
   2 -10   5 106.274 7.30822  12
   2 -10   5 105.165 6.09938  14
   2 -10   5 101.176 4.19967   1
   2 -10   5 95.2257 6.73462   6
   3 -10   5 -2.3554 1.51852  12
   3 -10   5 -2.3449 1.34311   6
   3 -10   5 -0.4679 1.19229  14
   4 -10   5 10.6794 3.04865   6
   4 -10   5 4.50703 2.52279  12
   5 -10   5 23.5883 4.54808  12
   5 -10   5 32.7227 4.94211   6
  -6  10  -5 30.4806 5.76718  10
   6 -10   5 31.1571 5.19778   6
   6 -10   5 36.4846 4.77112   1
   6 -10   5 27.8384 4.93687  12
  -7  10  -5 9.41825 3.72976  10
   7 -10   5 7.90194 3.12860   6
   7 -10   5 6.36356 2.94557   1
   7 -10   5 12.3206 3.89099  12
  -8  10  -5 8.53288 4.38465  10
   8 -10   5 13.8866 4.30553  12
   8 -10   5 3.79844 2.72897   1
   8 -10   5 17.5187 4.23284   6
  -9  10  -5 1.86371 3.46830  10
   9 -10   5 2.79165 3.15850   6
   9 -10   5 -3.2549 2.22202   1
 -10  10  -5 10.3865 4.90194  10
  10 -10   5 3.92943 4.22532   6
  10 -10   5 5.04546 3.37193   1
   8   9  -5 2.87689 3.07213   2
  -8  -9   5 0.72664 4.67895   8
  -8  -9   5 2.63661 2.43602   1
   7   9  -5 0.36430 2.54072   2
  -7  -9   5 -3.3695 1.77854   8
  -7  -9   5 0.61749 1.91474   1
  -6  -9   5 11.5096 2.54541   1
  -6  -9   5 14.9443 4.77038   8
  -5  -9   5 84.6955 6.06478   7
  -5  -9   5 136.753 10.3503   8
  -5  -9   5 131.534 10.1308  14
  -5  -9   5 126.462 5.86609   1
  -4  -9   5 47.4540 3.14626   1
  -4  -9   5 51.5061 5.31577   7
  -4  -9   5 41.4926 6.60091   8
  -4  -9   5 39.9344 6.35762  14
  -4  -9   5 52.5880 4.10537   9
  -3  -9   5 16.9608 3.24453   7
  -3  -9   5 14.4029 1.59944   1
  -3  -9   5 14.3918 4.26516   8
  -3  -9   5 7.98614 3.41236  14
  -2  -9   5 1.08184 0.40698   1
  -2  -9   5 -1.9130 1.79779  14
  -2  -9   5 0.83661 0.36461   1
  -2  -9   5 6.38417 2.28604   7
  -1  -9   5 35.8435 4.95794  14
  -1  -9   5 39.2870 4.87101  12
   0  -9   5 57.0257 5.75424  14
   0  -9   5 56.7387 5.74501  12
   1  -9   5 -0.5324 1.50346  14
   1  -9   5 0.57734 0.58215   1
   1  -9   5 0.26366 1.84534  12
   1  -9   5 -0.3272 0.49494   1
   1  -9   5 0.07144 1.41428   6
   2  -9   5 26.7729 3.95184   6
   2  -9   5 33.0285 3.68311  14
   2  -9   5 31.1207 2.58840   1
   2  -9   5 35.9012 4.64756  12
   3  -9   5 406.381 14.4744   6
   3  -9   5 399.096 11.8779  14
   3  -9   5 378.575 14.5899  12
   4  -9   5 0.12347 0.78892  14
   4  -9   5 3.19965 2.01974   6
   4  -9   5 0.85539 1.94121  12
  -5   9  -5 19.8707 4.45852  10
   5  -9   5 10.7187 3.06396   6
   5  -9   5 12.3946 3.25505  12
  -6   9  -5 2.64851 2.92430  10
   6  -9   5 -0.2398 1.84071   1
   6  -9   5 6.73643 2.72471  12
   6  -9   5 3.77939 2.36369   6
  -7   9  -5 67.7293 7.82904  10
   7  -9   5 76.3347 7.81554   6
   7  -9   5 63.5817 6.52019   1
   7  -9   5 75.3012 7.86366  12
  -8   9  -5 12.4908 4.32691  10
   8  -9   5 8.47530 3.21089   1
   8  -9   5 7.98882 3.34744   6
   8  -9   5 17.0515 4.48980  12
  -9   9  -5 3.32405 3.29450  10
   9  -9   5 -1.6254 2.58023   6
   9  -9   5 1.01341 2.64295   1
 -10   9  -5 2.29808 3.34717  10
  10  -9   5 5.00442 3.73646   1
  10  -9   5 1.92937 3.75431   6
 -11   9  -5 1.36830 4.02404  10
  11  -9   5 -3.1669 2.73266   1
  11  -9   5 -1.5011 3.26470   6
   9   8  -5 2.29284 2.99912   2
  -9  -8   5 -1.6214 2.32017   1
   8   8  -5 7.36765 4.24140   2
  -8  -8   5 1.81097 2.41565   1
   7   8  -5 17.8322 5.12261   2
  -7  -8   5 16.4297 3.29020   1
  -7  -8   5 32.5943 6.67992   8
  -6  -8   5 24.7009 3.51231   1
  -6  -8   5 30.6386 5.94465  14
  -6  -8   5 17.2191 3.24887   7
  -6  -8   5 20.0231 5.18849   8
  -5  -8   5 42.6742 3.93560   1
  -5  -8   5 43.3184 6.58041   8
  -5  -8   5 37.7537 6.03201  14
  -5  -8   5 37.7324 4.54929   7
  -4  -8   5 34.5468 4.21922   7
  -4  -8   5 27.4022 4.99621  14
  -4  -8   5 42.7853 3.94629   9
  -4  -8   5 28.6297 5.27072   8
  -4  -8   5 32.9079 3.01017   1
  -3  -8   5 16.4897 3.18819   7
  -3  -8   5 15.5630 3.77743  14
  -3  -8   5 18.0417 1.83569   1
  -2  -8   5 6.03951 2.70655  14
  -2  -8   5 9.55751 2.59051   7
  -2  -8   5 7.51775 0.86836   1
  -2  -8   5 5.62827 0.82825   1
  -1  -8   5 42.1291 4.97135  14
  -1  -8   5 44.8631 4.76235  12
   0  -8   5 25.6940 3.84004  14
   0  -8   5 30.4562 3.99771  12
   1  -8   5 5.92205 0.96661   1
   1  -8   5 7.40424 2.17335  12
   1  -8   5 7.41879 2.08287  14
   1  -8   5 3.51082 1.83667   6
   1  -8   5 6.94247 1.05244   1
   2  -8   5 108.533 5.35215  14
   2  -8   5 102.428 6.21391  12
   2  -8   5 105.601 4.42208   1
   2  -8   5 107.790 6.17881   6
   2  -8   5 100.797 4.25160   1
   3  -8   5 5.91784 2.37680  12
   3  -8   5 9.96665 1.80911  14
   3  -8   5 5.31419 1.52097   1
   3  -8   5 7.10516 1.75334   1
   3  -8   5 11.8765 2.59788   6
  -4   8  -5 51.2520 6.21467  10
   4  -8   5 54.6220 5.31596   6
   4  -8   5 54.3365 2.39153  14
   4  -8   5 49.8414 4.50701   1
   4  -8   5 52.6522 2.29000  14
   4  -8   5 54.0607 5.45135  12
  -5   8  -5 16.9109 3.87113  10
   5  -8   5 20.7531 3.77442  12
   5  -8   5 12.6142 2.97958   6
   5  -8   5 22.1059 3.59066   1
  -6   8  -5 18.2580 4.09506  10
   6  -8   5 24.7754 4.16823   6
   6  -8   5 24.7131 4.40847  12
   6  -8   5 20.7772 3.78674   1
  -7   8  -5 147.357 9.64023  10
   7  -8   5 143.931 8.71679   6
   7  -8   5 151.256 8.83629   1
   7  -8   5 128.667 8.85272  12
  -8   8  -5 3.22750 3.09503  10
   8  -8   5 2.91281 2.73917   6
   8  -8   5 2.61857 2.51508   1
   8  -8   5 0.33642 2.47735  12
  -9   8  -5 0.34826 2.79349  10
  -9   8  -5 -3.6613 2.02986   4
   9  -8   5 4.08419 3.24828   6
   9  -8   5 0.54498 2.37919   1
   9  -8   5 -1.9654 2.29748  12
 -10   8  -5 4.63999 3.54590  10
 -10   8  -5 8.51564 4.32426   4
  10  -8   5 1.75673 3.61640   6
 -11   8  -5 72.5977 8.80184  10
 -11   8  -5 71.1412 9.84379   4
  11  -8   5 57.4610 8.20908   6
  10   7  -5 3.93413 3.64216  11
  10   7  -5 -2.0316 3.27628   2
 -10  -7   5 3.53650 3.15957   1
   9   7  -5 14.8648 5.13506   2
  -9  -7   5 15.8005 3.89220   1
   8   7  -5 1.81136 2.51447   2
  -8  -7   5 1.85614 2.46190   1
   7   7  -5 33.6793 5.85776   2
  -7  -7   5 30.8519 4.30054   1
  -7  -7   5 24.2717 3.78873   7
   6   7  -5 21.1487 4.43461   2
  -6  -7   5 14.2798 4.30069   8
  -6  -7   5 18.5547 3.16533   1
  -6  -7   5 21.8682 3.52608   7
  -5  -7   5 -2.7069 1.98267   8
  -5  -7   5 -1.8365 1.01941   1
  -5  -7   5 -1.2462 2.14518  14
  -5  -7   5 -0.3368 1.25853   7
  -4  -7   5 42.6473 3.05580   1
  -4  -7   5 34.4735 5.37615  14
  -4  -7   5 40.5877 3.12210   9
  -4  -7   5 50.2813 5.02027   7
  -3  -7   5 63.0639 4.66208   7
  -3  -7   5 62.3606 6.56822  14
  -3  -7   5 56.7223 3.00637   1
  -3  -7   5 57.5523 4.04546   9
  -3  -7   5 62.4329 3.04494   1
  -2  -7   5 23.5136 3.41149   7
  -2  -7   5 21.6364 1.45082   1
  -2  -7   5 23.1758 1.39352   1
  -1  -7   5 4.53142 0.44717   1
  -1  -7   5 4.67250 0.47598   1
  -1  -7   5 4.48150 1.75761  12
   0  -7   5 90.3198 2.65021   1
   0  -7   5 97.0730 5.45155  12
   0  -7   5 87.8854 2.65129   1
   1  -7   5 64.2772 2.79808   1
   1  -7   5 69.7980 4.48112   6
   1  -7   5 63.7798 2.78420   1
   1  -7   5 71.1160 4.75526  12
   2  -7   5 4.20343 1.69347  12
   2  -7   5 1.23627 0.92975   1
   2  -7   5 2.37093 1.04606   1
   2  -7   5 3.18044 1.55700   6
   3  -7   5 1.02553 1.22156   1
   3  -7   5 3.44097 1.43547   1
   3  -7   5 2.31337 1.58853  12
   3  -7   5 3.31882 1.55972   6
  -4   7  -5 2.21075 1.81767  10
   4  -7   5 4.00256 1.87190   1
   4  -7   5 2.69100 1.73737   6
   4  -7   5 3.18837 0.72930  14
   4  -7   5 2.23205 1.85701  12
   4  -7   5 3.34343 0.74703  14
  -5   7  -5 9.28622 2.83885  10
   5  -7   5 5.74413 2.07735   1
   5  -7   5 7.84832 2.43012   6
   5  -7   5 12.3585 2.97342  12
  -6   7  -5 -4.3626 1.63823  10
   6  -7   5 -1.4553 1.54090   1
   6  -7   5 3.05019 2.01523   6
   6  -7   5 -1.2351 1.69969  12
  -7   7  -5 3.49581 2.84539  10
  -7   7  -5 0.03463 2.37934   4
   7  -7   5 -0.9158 1.95914  12
   7  -7   5 3.85158 2.46765   6
   7  -7   5 2.60290 2.14085   1
  -8   7  -5 66.0833 7.95545   4
  -8   7  -5 71.0134 7.53319  10
   8  -7   5 66.5380 7.34286   6
   8  -7   5 60.7509 7.21203  12
   8  -7   5 53.9206 6.41417   1
  -9   7  -5 42.2592 6.96079   4
  -9   7  -5 56.2291 6.91264  10
   9  -7   5 56.4533 7.31450   6
   9  -7   5 53.4571 7.21088  12
 -10   7  -5 1.52070 3.34122   4
 -10   7  -5 2.77251 2.94147  10
  10  -7   5 3.91682 3.44675   6
 -11   7  -5 -2.2649 3.08623   4
 -11   7  -5 -2.7911 2.61251  10
  11  -7   5 5.24486 3.85018   6
  11   6  -5 1.84701 2.85387  11
 -11  -6   5 0.20923 2.54422   1
  10   6  -5 -1.3373 3.10410   2
  10   6  -5 1.32525 3.67075  11
 -10  -6   5 0.15753 2.43712   1
   9   6  -5 0.68749 3.49450  11
   9   6  -5 1.54332 3.22220   2
  -9  -6   5 3.94129 2.66839   1
   8   6  -5 34.4637 5.93508   2
  -8  -6   5 43.9462 5.42801   1
  -8  -6   5 28.0439 4.38167   7
   7   6  -5 22.8345 4.72087   2
  -7  -6   5 23.1053 3.89869   7
  -7  -6   5 16.4264 3.12477   1
   6   6  -5 14.2490 3.39750   2
  -6  -6   5 18.6749 3.36266   7
  -6  -6   5 15.0692 2.86488   1
   5   6  -5 266.718 12.1772   2
  -5  -6   5 259.435 7.28191   9
  -5  -6   5 264.354 12.9489   8
  -5  -6   5 273.072 10.4527   7
  -5  -6   5 262.553 9.49229   1
  -4  -6   5 -0.3460 1.11613   1
  -4  -6   5 0.89273 1.03614   1
  -4  -6   5 2.32224 1.66283   7
  -4  -6   5 1.38426 1.03668   9
  -3  -6   5 7.12078 1.33869   1
  -3  -6   5 6.56181 1.29604   1
  -3  -6   5 6.75685 2.03345   7
  -3  -6   5 7.61732 1.76805   9
  -2  -6   5 368.898 11.8930   9
  -2  -6   5 374.994 9.39110   1
  -2  -6   5 390.350 12.8675   7
  -2  -6   5 379.328 9.46546   1
  -1  -6   5 148.580 4.01601   1
  -1  -6   5 150.066 4.01308   1
   0  -6   5 160.163 6.60456  12
   0  -6   5 153.923 4.38791   1
   0  -6   5 156.468 4.36216   1
   1  -6   5 407.725 10.4120   1
   1  -6   5 408.560 12.4113  12
   1  -6   5 402.798 12.0168   6
   1  -6   5 405.864 10.4782   1
   2  -6   5 17.3281 2.05733   1
   2  -6   5 18.4779 2.04612   1
   2  -6   5 16.8512 2.31969   6
   2  -6   5 12.9999 2.24031  12
  -3   6  -5 47.0578 4.81849  10
   3  -6   5 46.0207 2.52639  14
   3  -6   5 43.9127 3.46176   6
   3  -6   5 46.2808 4.25612  12
   3  -6   5 46.8947 2.82056  11
   3  -6   5 38.4334 3.52923   1
   3  -6   5 47.7726 3.33690   1
  -4   6  -5 76.3664 5.77294  10
   4  -6   5 69.8378 4.73252   1
   4  -6   5 78.3133 5.16413  12
   4  -6   5 76.7096 2.84145  14
   4  -6   5 73.4369 4.67476   6
  -5   6  -5 9.53917 3.03475  10
   5  -6   5 8.18441 2.30403   1
   5  -6   5 15.9439 2.89406   6
   5  -6   5 9.08775 2.54430  12
  -6   6  -5 5.19308 2.52424  10
  -6   6  -5 1.36109 2.29626   4
   6  -6   5 3.03700 2.04237   6
   6  -6   5 3.79372 1.99080   1
   6  -6   5 2.87081 2.17077  12
  -7   6  -5 71.1968 6.95424  10
  -7   6  -5 84.5495 8.39361   4
   7  -6   5 82.1235 4.93356  11
   7  -6   5 85.1898 6.58995   6
   7  -6   5 85.6670 7.54886   1
   7  -6   5 79.1941 7.57394  12
  -8   6  -5 15.3452 3.88697   4
  -8   6  -5 10.1052 3.36383  10
   8  -6   5 12.0615 2.62999  11
   8  -6   5 11.3089 3.41158  12
   8  -6   5 11.1343 3.43439   6
  -9   6  -5 7.17237 3.60619   4
  -9   6  -5 6.14701 3.28153  10
   9  -6   5 5.20656 3.34782  12
   9  -6   5 1.59971 2.73377   6
 -10   6  -5 18.0909 4.56616  10
 -10   6  -5 20.6130 5.33619   4
  10  -6   5 16.6056 4.63085   6
 -11   6  -5 3.46492 3.10475   4
  11  -6   5 -3.1464 2.45816   6
  11   5  -5 3.03975 3.77552  11
  11   5  -5 -3.7619 2.90058   2
 -11  -5   5 -2.6681 2.91982   1
  10   5  -5 3.53119 3.15755   2
  10   5  -5 -3.1750 2.43369  11
 -10  -5   5 -1.2392 2.35782   1
   9   5  -5 8.79206 3.88764  11
   9   5  -5 16.2352 4.05563   2
  -9  -5   5 9.68889 3.16318   7
  -9  -5   5 6.55032 3.04314   1
   8   5  -5 15.7381 3.85531   2
  -8  -5   5 17.3916 3.67966   7
  -8  -5   5 14.0163 3.40209   1
   7   5  -5 10.1544 3.36180   2
  -7  -5   5 3.41333 2.01808   1
  -7  -5   5 2.83544 2.29081   7
   6   5  -5 10.3567 3.14117   2
  -6  -5   5 9.19562 2.40953   1
  -6  -5   5 9.56102 2.67321   7
   5   5  -5 49.6723 5.56025   2
  -5  -5   5 52.9940 4.42407   1
  -5  -5   5 49.4035 3.69311   1
  -5  -5   5 50.9856 4.16056   7
  -5  -5   5 51.0128 1.89897   9
  -4  -5   5 110.163 4.88086   1
  -4  -5   5 111.553 4.27473   9
  -4  -5   5 113.740 6.01033   7
  -4  -5   5 105.844 4.93821   1
  -3  -5   5 169.885 7.31211   7
  -3  -5   5 153.954 5.91344   9
  -3  -5   5 158.631 5.49696   1
  -3  -5   5 161.875 5.56660   1
  -2  -5   5 179.670 6.65945   9
  -2  -5   5 175.571 7.33393   7
  -2  -5   5 158.278 4.97046   1
  -2  -5   5 154.102 4.92116   1
  -1  -5   5 110.064 3.44372   1
  -1  -5   5 112.660 3.46049   1
  -1  -5   5 111.783 5.46121   9
   0  -5   5 19.9619 1.38043   1
   0  -5   5 19.8693 2.85667   9
   0  -5   5 21.7092 1.38114   1
   0  -5   5 20.1602 2.25459  12
   1  -5   5 19.3590 2.93603   9
   1  -5   5 21.1262 1.91027   1
   1  -5   5 18.5040 2.14376  12
   1  -5   5 25.5752 2.21216  11
   1  -5   5 20.1804 1.84898   1
   1  -5   5 23.0898 2.27467   6
  -2   5  -5 46.9890 4.41206  10
   2  -5   5 44.6835 3.11918  12
   2  -5   5 48.8519 2.92568   6
   2  -5   5 53.4646 5.05570   9
   2  -5   5 49.9508 3.01295   1
   2  -5   5 45.5025 2.35125  11
   2  -5   5 45.2886 2.86254   1
  -3   5  -5 33.4351 3.84376  10
   3  -5   5 37.9414 3.39803   1
   3  -5   5 41.0149 2.98162   6
   3  -5   5 36.6220 3.57299  12
   3  -5   5 31.6743 3.18096   1
   3  -5   5 38.6494 2.26060  14
  -4   5  -5 62.6047 4.87266   4
  -4   5  -5 53.1784 5.10922  10
   4  -5   5 49.9348 3.82625   6
   4  -5   5 48.7073 4.42832   1
   4  -5   5 49.1785 2.55191  14
   4  -5   5 58.9199 4.39191  12
  -5   5  -5 1.31882 1.90575  10
  -5   5  -5 3.81399 2.30379   4
   5  -5   5 1.49972 1.68938  12
   5  -5   5 3.40576 1.75561   6
   5  -5   5 4.14756 0.99736  14
   5  -5   5 -0.0475 1.42750   1
  -6   5  -5 95.4131 6.41947  10
  -6   5  -5 104.223 7.40508   4
   6  -5   5 100.205 5.07382  11
   6  -5   5 106.253 6.91907  12
   6  -5   5 101.423 6.51269   6
  -7   5  -5 3.43309 2.16299  10
  -7   5  -5 3.65692 2.24301   4
   7  -5   5 4.88414 2.44189  12
   7  -5   5 1.18678 1.99782   6
   7  -5   5 2.62804 1.74322  11
  -8   5  -5 18.9942 3.83038  10
  -8   5  -5 29.2122 5.16433   4
   8  -5   5 26.6994 4.67872  12
   8  -5   5 18.6349 4.14146   6
   8  -5   5 31.0058 3.82138  11
  -9   5  -5 8.34501 3.26612   4
  -9   5  -5 12.4567 3.36856  10
   9  -5   5 12.1022 3.70384   6
 -10   5  -5 0.16465 2.36512   4
 -10   5  -5 -3.6029 2.02513  10
 -11   5  -5 64.2108 8.97588   4
  12   4  -5 45.8142 8.38445  11
 -12  -4   5 18.4999 5.41973   1
  11   4  -5 18.9353 5.03314   2
  11   4  -5 11.7243 4.99447  11
 -11  -4   5 8.81710 4.00151   1
  10   4  -5 3.90313 3.68528  11
  10   4  -5 1.35674 2.71775   2
 -10  -4   5 5.27132 3.09042   1
   9   4  -5 40.5504 5.97786   2
   9   4  -5 41.9510 6.75235  11
  -9  -4   5 48.6041 6.11791   7
  -9  -4   5 35.0361 5.17387   1
   8   4  -5 -3.2047 2.03987  11
   8   4  -5 -1.9454 1.92433   2
  -8  -4   5 0.81944 2.22382   7
  -8  -4   5 1.89545 2.03345   1
   7   4  -5 5.72137 2.80639   2
  -7  -4   5 2.16592 2.05311   7
  -7  -4   5 4.72855 2.27824   1
   6   4  -5 46.4717 5.36927   2
  -6  -4   5 46.1904 4.66457   7
  -6  -4   5 40.8288 4.26852   1
   5   4  -5 303.226 11.9434   2
  -5  -4   5 295.536 10.2139   1
  -5  -4   5 288.752 10.9974  12
  -5  -4   5 302.972 10.9140   7
   4   4  -5 269.606 10.6758   2
  -4  -4   5 272.114 8.87194   1
  -4  -4   5 277.594 10.0137   7
  -4  -4   5 263.571 8.69567   1
  -4  -4   5 276.312 7.47703   9
  -3  -4   5 0.11885 0.70753   1
  -3  -4   5 1.06719 0.80036   9
  -3  -4   5 0.01216 0.86276   7
  -3  -4   5 0.85584 0.73597   1
  -3  -4   5 -0.0424 0.66386   3
  -2  -4   5 57.3347 2.59920   1
  -2  -4   5 55.9708 3.27412   9
  -2  -4   5 51.7935 2.50943   1
  -2  -4   5 52.4472 2.81483   3
  -2  -4   5 58.2168 3.76330   7
  -2  -4   5 54.6430 2.86511   5
  -1  -4   5 -0.0366 0.45220   1
  -1  -4   5 0.15488 0.80016   7
  -1  -4   5 -0.4202 0.77866   9
  -1  -4   5 1.17960 0.78218   5
  -1  -4   5 -0.5571 0.40166   1
   0  -4   5 119.598 4.02986   1
   0  -4   5 128.080 5.81019   9
   0  -4   5 122.548 4.11353   1
   0  -4   5 129.983 4.44984  11
   0  -4   5 122.460 4.55877   5
   0  -4   5 119.430 4.33729  12
   1  -4   5 107.299 4.28369  12
   1  -4   5 119.044 3.60764  11
   1  -4   5 120.074 4.32718   1
   1  -4   5 114.473 4.03249   6
   1  -4   5 116.820 5.83585   9
   1  -4   5 110.155 4.30628   1
  -2   4  -5 0.12907 1.12215   4
  -2   4  -5 1.92179 1.18639  10
   2  -4   5 1.93664 0.53148  11
   2  -4   5 2.10455 1.07459  12
   2  -4   5 2.09398 0.87541   6
   2  -4   5 0.63112 0.72727  14
   2  -4   5 1.27148 0.97265   1
   2  -4   5 1.41036 0.97076   1
  -3   4  -5 192.039 7.99058  10
  -3   4  -5 193.568 8.37443   4
   3  -4   5 221.065 7.92975  12
   3  -4   5 206.375 7.70865   1
   3  -4   5 194.742 6.38227  14
   3  -4   5 205.144 7.14211   6
  -4   4  -5 197.541 8.33941  10
  -4   4  -5 197.578 8.93591   4
   4  -4   5 190.833 7.56811   6
   4  -4   5 186.772 6.35351  14
   4  -4   5 207.070 8.32410  12
   4  -4   5 185.027 8.01693   1
   4  -4   5 193.314 6.02412  11
  -5   4  -5 7.23042 2.29668   4
  -5   4  -5 4.50646 1.99750  10
   5  -4   5 10.3616 2.50019  12
   5  -4   5 6.84847 2.12516   6
   5  -4   5 11.0288 1.79720  11
   5  -4   5 7.33471 1.55087  14
  -6   4  -5 0.28879 1.55589   4
  -6   4  -5 1.35695 1.79352  10
   6  -4   5 1.86573 1.78478   6
   6  -4   5 2.43941 1.28003  14
   6  -4   5 -0.2451 1.26515  12
   6  -4   5 3.10638 1.47790  11
  -7   4  -5 8.42445 2.65780  10
  -7   4  -5 13.7521 3.39971   4
   7  -4   5 18.2098 2.89289  11
   7  -4   5 10.2509 3.37838  12
   7  -4   5 16.1697 3.60048   6
  -8   4  -5 12.6915 3.18734  10
  -8   4  -5 20.6991 4.60457   4
   8  -4   5 20.0137 3.36943  11
   8  -4   5 18.4051 4.15146   6
  -9   4  -5 14.0575 4.32777   4
   9  -4   5 11.8417 3.11651  11
 -10   4  -5 10.6420 4.65127   4
 -11   4  -5 -6.0248 2.82249   4
  12   3  -5 19.1949 5.34274   2
  12   3  -5 28.1133 6.75356  11
 -12  -3   5 24.7436 5.62783   1
  11   3  -5 50.8174 8.24961  11
  11   3  -5 41.7357 6.22862   2
 -11  -3   5 44.5647 6.73617   1
  10   3  -5 0.71320 2.52073   2
  10   3  -5 9.95076 3.94820  11
 -10  -3   5 6.06226 3.22009   1
 -10  -3   5 6.82867 3.11951   7
   9   3  -5 15.3921 3.97746  11
   9   3  -5 23.0080 4.36254   2
  -9  -3   5 20.4024 4.43659   7
  -9  -3   5 20.9711 4.15063   1
   8   3  -5 24.8310 4.79160  11
   8   3  -5 16.5589 3.70858   2
  -8  -3   5 16.9379 3.51588   1
  -8  -3   5 23.6808 2.63645  10
  -8  -3   5 21.3875 3.98600   7
   7   3  -5 174.716 9.15899   2
  -7  -3   5 181.100 8.95017   7
  -7  -3   5 183.457 8.80253   1
   6   3  -5 -1.3956 1.57063   2
  -6  -3   5 1.02847 1.61089   1
  -6  -3   5 6.23841 2.09469   7
   5   3  -5 58.8209 5.31960   2
  -5  -3   5 55.4676 3.92900   1
  -5  -3   5 60.6469 4.41166   7
  -5  -3   5 58.2662 4.28084  12
   4   3  -5 463.351 14.5514   2
  -4  -3   5 453.535 13.0170   1
  -4  -3   5 460.083 11.3213   9
  -4  -3   5 475.961 13.7526  12
  -4  -3   5 473.946 13.0654   1
  -4  -3   5 439.979 13.9991   7
   3   3  -5 36.5124 3.56957  13
   3   3  -5 41.4611 3.90126   2
  -3  -3   5 42.8379 3.39060   7
  -3  -3   5 45.2044 2.75268   1
  -3  -3   5 41.3080 2.37231   9
  -3  -3   5 40.4475 2.55272   1
  -3  -3   5 42.5441 1.82718   3
  -2  -3   5 78.9315 3.63202   6
  -2  -3   5 80.3091 4.34374   7
  -2  -3   5 80.9704 3.77926   9
  -2  -3   5 77.0198 3.31869   1
  -2  -3   5 86.5929 3.27081   3
  -2  -3   5 79.5147 3.32673   1
  -1  -3   5 76.3877 3.01743   1
  -1  -3   5 68.7065 2.92610   1
  -1  -3   5 73.3117 2.59566   5
  -1  -3   5 71.5262 4.15597   7
  -1  -3   5 72.6178 3.76553   9
   0   3  -5 14.6020 2.11529   4
   0  -3   5 14.9523 1.10083  12
   0  -3   5 15.8996 1.62620   1
   0  -3   5 12.3219 1.88790   9
   0  -3   5 12.5969 1.44641   1
   0  -3   5 17.4480 1.04463   6
  -1   3  -5 0.60076 0.77867   4
   1  -3   5 1.89737 0.88037   1
   1  -3   5 1.99994 0.58973   6
   1  -3   5 2.65100 0.96833   1
   1  -3   5 2.12889 1.13210   9
   1  -3   5 2.55203 0.79805  12
   1  -3   5 0.79134 0.81888  14
  -2   3  -5 416.625 12.7949   4
   2  -3   5 434.266 11.9345   1
   2  -3   5 415.596 11.4713  12
   2  -3   5 416.072 11.3716  14
   2  -3   5 421.926 10.8645   6
   2  -3   5 397.882 11.8278   1
  -3   3  -5 3.50841 1.58821   4
  -3   3  -5 2.62069 1.39827  10
   3  -3   5 2.57892 1.30316   1
   3  -3   5 3.40868 1.17668   6
   3  -3   5 3.17307 1.33916  12
   3  -3   5 2.22578 0.68343  11
   3  -3   5 2.46948 1.10935  14
  -4   3  -5 37.6499 3.68535  10
  -4   3  -5 41.9860 4.27834   4
   4  -3   5 41.7706 2.95839  14
   4  -3   5 41.4011 2.44875  11
   4  -3   5 38.7164 3.16205   6
   4  -3   5 31.5552 3.54228  12
  -5   3  -5 2.55165 1.70955   4
  -5   3  -5 9.87515 2.24868  10
   5  -3   5 5.81319 1.69572  14
   5  -3   5 4.20172 1.87846   6
   5  -3   5 7.55646 1.60667  11
   5  -3   5 8.40737 2.43141  12
  -6   3  -5 0.23574 1.57215  10
  -6   3  -5 -1.2488 1.01314   4
   6  -3   5 0.73157 1.38904  14
   6  -3   5 0.63335 1.58959   6
   6  -3   5 0.51541 1.41810  11
  -7   3  -5 32.6256 4.79833   4
   7  -3   5 25.9235 3.64636  11
  -8   3  -5 174.463 10.3609   4
   8  -3   5 170.291 8.42646  11
  -9   3  -5 1.71029 2.03468   4
   9  -3   5 -1.7966 2.03330  11
 -10   3  -5 9.58763 4.03048   4
 -11   3  -5 14.5869 5.07612   4
  12   2  -5 -0.2048 2.96130   2
  12   2  -5 2.01356 3.65155  11
  11   2  -5 3.60404 3.30796  11
  11   2  -5 1.48882 2.44690   2
 -11  -2   5 1.02477 2.75117   7
  10   2  -5 -1.6545 2.51049  11
  10   2  -5 -0.6693 1.92395   2
 -10  -2   5 3.76770 3.17313   7
   9   2  -5 111.161 7.48548   2
   9   2  -5 113.181 8.51197  11
  -9  -2   5 104.067 7.65493   7
   8   2  -5 91.4050 6.48488   2
   8   2  -5 94.1802 7.45997  11
  -8  -2   5 99.6945 7.13182   7
  -8  -2   5 89.9111 4.94743  10
  -8  -2   5 91.1941 6.67701   1
   7   2  -5 3.10260 1.72341   2
   7   2  -5 2.54345 2.48700  11
  -7  -2   5 4.71929 2.38535   7
  -7  -2   5 4.10950 2.16357   1
   6   2  -5 63.6360 4.74744   2
  -6  -2   5 70.5630 4.89806   1
  -6  -2   5 65.4205 4.81377  12
  -6  -2   5 69.0358 5.01447   7
   5   2  -5 333.098 11.8274   2
  -5  -2   5 371.683 11.6206   1
  -5  -2   5 351.566 11.7708  12
  -5  -2   5 344.745 12.0491   7
   4   2  -5 33.8176 3.52553   2
  -4  -2   5 29.1441 2.82863   1
  -4  -2   5 33.0053 3.15014  12
  -4  -2   5 31.6888 3.36563   7
  -4  -2   5 28.3796 1.81518   9
   3   2  -5 43.0932 3.15662  13
   3   2  -5 35.8448 3.36718   2
  -3  -2   5 43.5586 3.36224   7
  -3  -2   5 39.9966 2.55931  12
  -3  -2   5 42.8066 2.69255   1
  -3  -2   5 44.5918 2.79214   1
  -3  -2   5 38.6064 2.33341   9
   2   2  -5 107.266 4.59930  13
  -2  -2   5 109.163 4.14743   1
  -2  -2   5 109.684 4.31301   9
  -2  -2   5 100.526 4.97637   7
  -2  -2   5 102.977 3.63115  12
  -2  -2   5 99.6865 4.04391   1
  -2  -2   5 106.354 4.02036   6
   1   2  -5 19.0799 2.18533  13
   1   2  -5 18.3044 2.11102   4
  -1  -2   5 19.1340 1.81418   1
  -1  -2   5 20.3607 1.22073   6
  -1  -2   5 22.9315 2.30457   9
  -1  -2   5 18.8166 1.77200   1
  -1  -2   5 18.7358 0.82145  12
   0   2  -5 16.3384 1.98946   4
   0   2  -5 19.1271 2.23980  13
   0  -2   5 18.2966 1.85689   1
   0  -2   5 19.2388 2.39023   9
   0  -2   5 21.9751 1.99781   1
   0  -2   5 19.2110 2.22349  14
  -1   2  -5 20.9239 2.33941   4
   1  -2   5 24.6920 2.41496  14
   1  -2   5 24.7710 2.32425   1
   1  -2   5 28.9809 2.53749   1
  -2   2  -5 71.3011 4.09946   4
   2  -2   5 76.8984 2.35715  11
   2  -2   5 74.0231 3.78683  14
  -3   2  -5 163.473 6.88994   4
   3  -2   5 161.839 5.02440  11
   3  -2   5 152.656 6.12347  14
  -4   2  -5 37.9837 3.89249   4
   4  -2   5 44.3492 3.27845  14
   4  -2   5 38.8127 2.68643  11
  -5   2  -5 28.0964 3.73340   4
   5  -2   5 37.3879 3.49554  11
   5  -2   5 45.9489 4.16762  14
  -6   2  -5 152.792 8.36932   4
   6  -2   5 151.928 6.99112  11
   6  -2   5 152.572 7.19350  14
  -7   2  -5 1.17460 2.09214   4
   7  -2   5 0.87405 1.72665  11
  -8   2  -5 4.80383 2.93202   4
   8  -2   5 16.0000 3.45728  11
  -9   2  -5 5.54784 2.97528   4
   9  -2   5 7.95066 3.08135  11
 -10   2  -5 6.52847 3.46180   4
 -11   2  -5 2.38020 2.97385   4
  12   1  -5 5.18309 4.11458  11
  12   1  -5 9.89114 3.65862   2
  11   1  -5 53.3391 6.55808   2
  11   1  -5 64.9023 8.40350  11
 -11  -1   5 50.6726 7.20885   7
  10   1  -5 50.4704 5.88615   2
  10   1  -5 41.6999 6.59601  11
 -10  -1   5 53.9366 7.01514   7
   9   1  -5 28.9101 5.02709  11
   9   1  -5 25.6695 4.25784   2
  -9  -1   5 33.4226 5.40831   7
  -9  -1   5 26.9602 3.44003  10
   8   1  -5 182.879 10.1563  11
   8   1  -5 187.139 8.89419   2
  -8  -1   5 184.236 7.71345  10
  -8  -1   5 167.835 9.58049   7
   7   1  -5 1.92672 2.25016  11
   7   1  -5 1.34604 1.61776   2
  -7  -1   5 5.41755 2.57202   7
   6   1  -5 3.14778 1.79207   2
  -6  -1   5 2.72223 1.70936  12
  -6  -1   5 2.44119 1.96641   7
   5   1  -5 52.4572 3.84642   2
  -5  -1   5 54.2963 3.97418  12
  -5  -1   5 49.4738 4.75965   7
   4   1  -5 667.077 17.7785   2
  -4  -1   5 663.057 18.4433   7
  -4  -1   5 652.511 14.2971   3
  -4  -1   5 661.040 16.2229   9
  -4  -1   5 619.915 17.5819   1
  -4  -1   5 682.068 17.5832  12
   3   1  -5 104.202 4.64634  13
   3   1  -5 100.160 4.83564   2
  -3  -1   5 108.050 4.30796  12
  -3  -1   5 108.270 3.28942   3
  -3  -1   5 98.3590 4.42996   1
  -3  -1   5 105.731 4.60898   1
  -3  -1   5 119.389 5.45619   7
  -3  -1   5 108.305 4.30575   9
   2   1  -5 203.974 6.63832  13
   2   1  -5 211.244 7.08869   2
  -2  -1   5 203.571 6.52434   1
  -2  -1   5 199.272 5.72410  12
  -2  -1   5 199.891 6.70394   9
  -2  -1   5 200.767 6.15926   6
  -2  -1   5 204.942 6.56445   1
   1   1  -5 104.639 4.27776  13
  -1  -1   5 107.179 2.65506   5
  -1  -1   5 102.221 3.18890   6
  -1  -1   5 98.2655 4.49976  14
  -1  -1   5 105.598 4.13456   1
  -1  -1   5 100.727 4.63184   1
  -1  -1   5 100.035 4.52392   9
   0   1  -5 17.4177 1.88421   4
   0   1  -5 19.0115 2.11514  13
   0  -1   5 19.9911 2.33896  14
   0  -1   5 15.5538 1.25820   5
   0  -1   5 14.7742 2.40932   9
   0  -1   5 19.2023 1.98062   1
  -1   1  -5 165.483 5.96272   4
   1  -1   5 172.376 6.36585  14
  -2   1  -5 9.89181 1.68184   4
   2  -1   5 13.4246 1.43200  11
   2  -1   5 10.0378 1.92689  14
  -3   1  -5 105.963 5.15479   4
   3  -1   5 99.2150 4.22614  11
   3  -1   5 113.679 5.46536  14
  -4   1  -5 16.3668 2.71169   4
   4  -1   5 12.9545 1.99267  11
   4  -1   5 13.6251 2.49142  14
  -5   1  -5 33.2595 4.01284   4
   5  -1   5 35.5435 3.65383  11
   5  -1   5 34.3564 4.12807  14
  -6   1  -5 207.854 9.69070   4
   6  -1   5 215.174 9.31918  14
   6  -1   5 204.903 8.78232  11
  -7   1  -5 138.949 8.32899   4
   7  -1   5 152.210 7.95652  11
  -8   1  -5 17.4459 3.91065   4
   8  -1   5 20.6468 4.00865  11
  -9   1  -5 33.1393 5.47403   4
   9  -1   5 19.4788 4.03840  11
 -10   1  -5 37.1879 6.12007   4
  10  -1   5 38.8575 6.03305  11
 -11   1  -5 2.37346 3.09633   4
  11  -1   5 2.02034 3.61689   5
  13   0  -5 -1.0724 3.51272  11
  12   0  -5 29.3583 6.24941  11
  11   0  -5 1.73970 2.41101   2
  11   0  -5 -1.5700 2.55861  11
 -11   0   5 5.86446 3.52983   7
  10   0  -5 1.94383 2.21770   2
  10   0  -5 2.53669 2.69199  11
 -10   0   5 0.69284 1.88695  10
 -10   0   5 7.99357 3.49699   7
   9   0  -5 -0.6495 2.23958  11
   9   0  -5 0.05034 1.59683   2
  -9   0   5 3.11014 2.72843   7
  -9   0   5 1.15679 1.71764  10
   8   0  -5 104.404 7.53748  11
   8   0  -5 99.5115 6.10245   2
  -8   0   5 111.410 6.18396  10
  -8   0   5 118.302 8.02793   7
   7   0  -5 -0.8675 1.29378   2
   7   0  -5 4.10290 2.15359  11
  -7   0   5 0.45678 1.45638  10
  -7   0   5 3.91830 2.65271   7
   6   0  -5 105.252 5.58791   2
  -6   0   5 102.599 5.98548  12
  -6   0   5 100.608 6.55184   7
   5   0  -5 16.4500 2.44596   2
  -5   0   5 15.9946 2.46584  12
  -5   0   5 17.0208 3.12643   7
   4   0  -5 56.1854 3.59864   2
  -4   0   5 64.4492 4.21902   7
  -4   0   5 63.8388 3.74346  12
  -4   0   5 64.2124 2.70250   3
   3   0  -5 267.313 8.54271   2
   3   0  -5 271.010 8.07198  13
  -3   0   5 256.233 8.34355   9
  -3   0   5 273.571 8.23701  12
  -3   0   5 272.415 7.46687   3
   2   0  -5 217.741 6.78756  13
  -2   0   5 223.916 6.89847   6
  -2   0   5 222.739 7.48756   9
  -2   0   5 229.767 6.57669  12
   1   0  -5 73.2458 3.30693  13
   1   0  -5 72.8541 3.86803   8
  -1   0   5 76.4991 2.81220   5
  -1   0   5 76.8774 3.99306   9
   0   0  -5 475.379 13.6085   8
   0   0  -5 495.765 12.9116  13
   0   0  -5 491.212 12.3777   4
   0   0   5 494.203 13.6749  14
   0   0   5 482.000 12.3270   5
  -1   0  -5 30.9538 2.09761   4
   1   0   5 35.0825 2.48500   5
   1   0   5 30.5504 3.07870  14
  -2   0  -5 320.043 9.35880   4
   2   0   5 325.631 10.6170  14
   2   0   5 310.796 10.1451   5
   2   0   5 318.882 9.28036  11
  -3   0  -5 392.167 11.5477   4
   3   0   5 394.348 11.4673  11
   3   0   5 378.236 12.6134  14
  -4   0  -5 35.9331 3.57648   4
   4   0   5 41.5417 4.38327  14
   4   0   5 37.5190 3.70356  11
  -5   0  -5 41.3192 4.28854   4
   5   0   5 38.0062 4.07465  11
   5   0   5 45.1763 4.92412  14
  -6   0  -5 151.103 7.94887   4
   6   0   5 147.370 7.71683  11
  -7   0  -5 11.2972 3.11329   4
   7   0   5 6.67739 2.62561  11
  -8   0  -5 50.5310 6.17802   4
   8   0   5 48.0305 5.81157  11
   8   0   5 44.2476 6.39609   5
  -9   0  -5 7.79454 3.19574   4
   9   0   5 2.07721 2.51546   5
   9   0   5 5.00761 3.13690  11
 -10   0  -5 1.70117 3.07185   4
  10   0   5 2.96620 3.21794   5
  10   0   5 1.02486 3.15049  11
  11   0   5 2.03742 3.43561   5
  13  -1  -5 6.20493 4.21630  11
  12  -1  -5 0.49268 3.36898  11
  11  -1  -5 46.3681 7.11127  11
 -11   1   5 47.8797 7.36550   7
  10  -1  -5 0.02801 2.52226  11
  10  -1  -5 5.26148 2.36563   2
 -10   1   5 2.00352 3.00175   7
 -10   1   5 5.71014 2.70711  10
   9  -1  -5 17.2565 3.28442   2
   9  -1  -5 17.4089 4.10602  11
  -9   1   5 15.5463 3.11862  10
  -9   1   5 19.7155 4.45619   7
   8  -1  -5 173.131 7.92820   2
  -8   1   5 173.641 10.0632   7
  -8   1   5 185.899 8.51527  10
   7  -1  -5 32.5204 3.59211   2
  -7   1   5 50.1067 4.85837  10
  -7   1   5 47.0240 5.61650   7
   6  -1  -5 152.897 6.52193   2
  -6   1   5 149.100 8.26730   7
  -6   1   5 152.969 7.44110  12
   5  -1  -5 428.887 12.4756   2
  -5   1   5 419.482 14.3860   7
  -5   1   5 415.718 11.3747   3
  -5   1   5 423.459 13.4292  12
   4  -1  -5 22.5382 2.49498   2
  -4   1   5 17.1997 2.40440  12
  -4   1   5 19.3929 2.02835   3
   3  -1  -5 525.680 13.3824  13
  -3   1   5 541.406 14.0289   3
  -3   1   5 556.683 15.1500   9
  -3   1   5 541.082 14.5501  12
   2  -1  -5 269.931 7.50017  13
   2  -1  -5 276.284 8.94679  14
  -2   1   5 269.920 8.99681   9
  -2   1   5 272.533 8.39996   3
  -2   1   5 267.037 8.13131  12
   1  -1  -5 286.951 9.25009  14
   1  -1  -5 296.877 9.11231   8
   1  -1  -5 291.244 8.01314  13
   1  -1  -5 259.010 8.56369   7
  -1   1   5 278.257 10.5820   9
  -1   1   5 297.971 8.29059   5
   0  -1  -5 0.68861 0.75702   7
   0  -1  -5 1.28785 0.89692   8
   0   1   5 0.41994 0.80351   5
  -1  -1  -5 11.0678 1.22437   4
  -1  -1  -5 8.66750 2.15608   8
   1   1   5 14.6178 2.30349  14
   1   1   5 12.5960 2.08234   5
  -2  -1  -5 94.3344 3.91967   4
   2   1   5 99.2022 5.31111   5
   2   1   5 106.752 4.88971  11
   2   1   5 107.779 5.69989  14
  -3  -1  -5 101.482 4.52112   4
   3   1   5 106.864 5.34874  11
   3   1   5 95.7756 5.85887  14
   3   1   5 100.212 5.74968   5
  -4  -1  -5 168.273 6.88065   4
   4   1   5 184.199 8.76760   5
   4   1   5 170.119 8.44519  14
   4   1   5 161.397 7.45337  11
  -5  -1  -5 10.0929 2.22746   4
   5   1   5 11.4033 2.74052  11
   5   1   5 8.55357 2.97980   5
  -6  -1  -5 147.808 7.47491   4
   6   1   5 138.335 8.85404   5
   6   1   5 135.777 7.79513  11
  -7  -1  -5 38.8634 4.82485   4
   7   1   5 27.0102 4.56190  11
   7   1   5 26.1676 5.22319   5
  -8  -1  -5 14.2419 3.72489   4
   8   1   5 15.8969 4.63384   5
   8   1   5 16.5470 4.10898  11
  -9  -1  -5 16.3306 4.24715   4
   9   1   5 13.5048 3.92200  11
   9   1   5 13.2667 4.88222   5
  10   1   5 83.9769 9.13643  11
  10   1   5 41.1476 7.68346   5
  13  -2  -5 25.6006 6.40380  11
  12  -2  -5 21.4799 5.58867  11
  11  -2  -5 1.52788 3.02037  11
 -11   2   5 10.1412 3.75929   7
 -11   2   5 6.89231 3.17559  10
  10  -2  -5 -0.6292 2.29199  11
  10  -2  -5 -0.3689 1.59296   2
 -10   2   5 -0.8760 1.75842  10
 -10   2   5 -2.8710 1.43462   7
   9  -2  -5 19.2745 3.01218   2
  -9   2   5 13.6016 3.78385   7
  -9   2   5 20.2372 3.69960  10
   8  -2  -5 51.5617 3.99364   2
  -8   2   5 57.9353 5.67284  10
  -8   2   5 55.0232 6.50632   7
   7  -2  -5 3.97602 1.42787   2
  -7   2   5 2.34547 2.03850  10
  -7   2   5 5.24734 2.93803   7
   6  -2  -5 11.7864 2.04071   2
  -6   2   5 6.40404 2.29055  12
  -6   2   5 8.78646 1.92001   3
  -6   2   5 14.0174 2.67582  10
  -6   2   5 6.35716 2.60445   7
   5  -2  -5 137.392 5.79887   2
  -5   2   5 137.918 6.79246  12
  -5   2   5 142.005 5.80192   3
   4  -2  -5 97.1716 4.67598   2
  -4   2   5 112.207 5.53056  12
  -4   2   5 106.990 4.86869   3
   3  -2  -5 40.0437 1.99838  13
  -3   2   5 39.1042 3.04867  12
  -3   2   5 41.5537 3.01063   3
   2  -2  -5 11.7943 2.06525  14
   2  -2  -5 10.0128 1.15996  13
   2  -2  -5 13.4449 1.95220   8
  -2   2   5 12.1008 2.01825   3
  -2   2   5 12.6778 1.87099  12
  -2   2   5 13.3403 2.02215   5
  -2   2   5 10.0932 2.13914   9
   1  -2  -5 322.397 10.1278   8
   1  -2  -5 327.619 8.83055  13
   1  -2  -5 336.235 10.6679  14
  -1   2   5 319.406 9.83482   5
  -1   2   5 329.169 10.4937   3
   0  -2  -5 22.6584 2.90298   8
   0  -2  -5 22.5135 3.03933  14
   0  -2  -5 25.3926 1.84992   7
   0   2   5 25.1491 2.80449   5
  -1  -2  -5 331.518 11.8829   8
  -1  -2  -5 343.227 8.19596   4
   1   2   5 341.335 11.8015  14
   1   2   5 350.275 11.3187   5
  -2  -2  -5 23.7196 1.60285   4
  -2  -2  -5 18.6561 3.28538   8
   2   2   5 24.8695 3.63355  14
   2   2   5 24.5933 3.44542   5
   2   2   5 15.1857 2.57688  11
  -3  -2  -5 180.633 6.16078   4
   3   2   5 191.183 8.79679   5
   3   2   5 173.792 7.90303  11
   3   2   5 189.603 8.96554  14
  -4  -2  -5 15.6711 2.27210   4
   4   2   5 22.5980 4.20362   5
   4   2   5 14.6683 3.03392  11
  -5  -2  -5 148.809 6.80562   4
   5   2   5 142.521 8.62653   5
   5   2   5 163.619 8.45769  11
  -6  -2  -5 51.7376 4.94348   4
   6   2   5 58.0625 6.29477  11
   6   2   5 52.0448 6.91965   5
  -7  -2  -5 0.22511 1.46411   4
   7   2   5 -1.5288 2.31633  11
   7   2   5 -1.3065 2.02233   5
  -8  -2  -5 47.7968 5.70143   4
   8   2   5 54.2297 7.10661  11
   8   2   5 45.9666 7.16046   5
   9   2   5 20.2314 4.87700  11
   9   2   5 16.4058 5.07690   5
  10   2   5 4.86374 3.68267  11
  10   2   5 0.13181 3.19758   5
  13  -3  -5 3.16370 3.44311  11
  12  -3  -5 11.7773 4.65053  11
  11  -3  -5 74.5814 8.60206  11
 -11   3   5 83.2998 8.02577  10
 -10   3   5 69.2526 8.52113   7
 -10   3   5 63.5659 6.71240  10
   9  -3  -5 19.5509 2.92345   2
  -9   3   5 20.5941 3.91411  10
  -9   3   5 19.4175 4.86795   7
   8  -3  -5 42.4792 3.85889   2
  -8   3   5 39.1322 5.09082  10
  -8   3   5 43.7868 5.95460   7
   7  -3  -5 29.6550 3.15794   2
  -7   3   5 29.1352 4.08663  10
  -7   3   5 27.0152 4.78137   7
  -7   3   5 29.2181 3.44633   3
   6  -3  -5 7.53735 1.78598   2
  -6   3   5 8.90709 2.73863  10
  -6   3   5 8.34987 2.14121   3
   5  -3  -5 43.9711 3.04806   2
  -5   3   5 44.8743 4.59314  12
  -5   3   5 56.2379 5.05929  10
  -5   3   5 44.4973 4.06192   3
  -4   3   5 127.460 6.38672  12
  -4   3   5 136.197 6.14294   3
   3  -3  -5 88.4003 4.64217  14
  -3   3   5 79.2140 4.59058   3
  -3   3   5 87.8642 4.90954  12
   2  -3  -5 60.3371 2.37289  13
   2  -3  -5 59.5057 3.98006  14
   2  -3  -5 66.0159 3.64798   8
  -2   3   5 59.1145 3.94235   3
  -2   3   5 68.4140 4.06403   5
   1  -3  -5 2.90947 1.39308   8
   1  -3  -5 3.40108 1.40770  14
   1  -3  -5 2.60941 1.18971   1
  -1   3   5 2.87248 1.19443   5
  -1   3   5 2.83771 1.59453   3
   0  -3  -5 29.4172 2.08004   7
   0  -3  -5 27.8051 2.92688   1
   0  -3  -5 29.5340 3.64012  14
   0  -3  -5 32.3825 3.75158   8
   0   3   5 31.6145 3.68337   5
  -1  -3  -5 26.9325 3.90778   8
  -1  -3  -5 20.9151 3.76399  14
  -1  -3  -5 34.8680 3.48419   1
   1   3   5 24.5062 3.28732   5
  -2  -3  -5 0.36998 1.23857   1
  -2  -3  -5 0.13929 0.36171   4
  -2  -3  -5 0.16892 2.03884   8
   2   3   5 0.03626 1.75561   5
   2   3   5 1.78624 1.90476  14
   2   3   5 0.11793 1.51988  11
  -3  -3  -5 1.88643 0.81437   4
  -3  -3  -5 2.52173 1.67919   1
  -3  -3  -5 2.21944 2.46625   8
   3   3   5 2.60030 2.30884   5
   3   3   5 -1.0947 1.49063  11
  -4  -3  -5 84.5004 4.11736   4
  -4  -3  -5 78.3043 7.55297   1
   4   3   5 75.2395 5.88539  11
   4   3   5 83.3019 6.53349   5
  -5  -3  -5 0.70700 1.17118   4
   5   3   5 1.99345 2.19519  11
   5   3   5 -0.0805 2.20651   5
  -6  -3  -5 41.8397 4.32110   4
   6   3   5 52.0095 6.60871  11
   6   3   5 42.5842 6.55285   5
   7   3   5 24.4843 5.03325  11
   7   3   5 25.6989 5.41697   5
   8   3   5 3.32966 4.00535   5
   8   3   5 7.88690 3.93285  11
   9   3   5 0.29744 3.45694   5
   9   3   5 13.9292 4.73496  11
  10   3   5 1.32142 4.06559  11
  13  -4  -5 22.7750 6.20740   6
  13  -4  -5 27.3228 6.40742  11
  12  -4  -5 4.80924 3.98395  11
 -12   4   5 5.46487 3.13453  10
 -11   4   5 3.50331 2.85616  10
 -10   4   5 104.256 7.89039  10
  -9   4   5 59.5471 6.63837  10
  -9   4   5 62.3416 7.70121   7
   8  -4  -5 15.4924 2.34001   2
  -8   4   5 30.0526 5.21048   7
  -8   4   5 13.1089 3.51424  10
   7  -4  -5 10.6215 1.97289   2
  -7   4   5 8.06053 2.99937  10
  -7   4   5 8.18139 2.31091   3
   6  -4  -5 80.2006 4.22332   2
  -6   4   5 76.1768 5.16286   3
  -6   4   5 78.4220 6.08480  10
  -5   4   5 28.9603 3.95167  10
  -5   4   5 27.7338 3.99895  12
  -5   4   5 28.3076 3.61887   3
   4  -4  -5 123.531 5.78734  14
  -4   4   5 115.331 6.40567  12
  -4   4   5 137.991 6.71930   3
   3  -4  -5 80.3887 4.62914   1
   3  -4  -5 68.8058 3.60469   8
   3  -4  -5 72.2304 4.42512  14
  -3   4   5 81.5603 5.13652  12
  -3   4   5 80.3354 5.13098   3
   2  -4  -5 122.248 5.66095   1
   2  -4  -5 112.222 5.92715  14
   2  -4  -5 127.981 5.50934   8
   2  -4  -5 123.227 3.66765  13
  -2   4   5 119.760 6.06220   5
  -2   4   5 121.278 6.35205   3
   1  -4  -5 390.746 11.8646   1
   1  -4  -5 371.107 12.1713   8
   1  -4  -5 390.021 13.0037  14
  -1   4   5 366.186 12.5068   5
  -1   4   5 365.970 13.5085   3
   0  -4  -5 0.49897 1.50942   8
   0  -4  -5 1.42266 1.25486   1
   0  -4  -5 0.99618 1.61408  14
   0  -4  -5 -0.3587 0.74926   7
   0   4   5 -0.4342 1.00136   5
  -1  -4  -5 1.45287 1.89412  14
  -1  -4  -5 1.58040 2.02180   8
  -1  -4  -5 3.29197 1.54173   1
   1   4   5 1.15099 1.80263   5
  -2  -4  -5 298.150 10.8303   1
  -2  -4  -5 288.537 12.5420   8
   2   4   5 299.587 11.9567   5
  -3  -4  -5 0.02636 0.46362   4
  -3  -4  -5 -0.2904 2.18793   8
  -3  -4  -5 0.49259 1.60830   1
   3   4   5 1.20855 1.89296  11
   3   4   5 -0.2286 2.17942   5
  -4  -4  -5 84.4339 5.84408   1
  -4  -4  -5 69.8701 7.86593   8
  -4  -4  -5 78.6071 3.58127   4
   4   4   5 66.0955 6.75226  11
   4   4   5 83.5693 8.22671   5
  -5  -4  -5 7.06276 2.62127   1
  -5  -4  -5 3.01526 2.51114   8
   5   4   5 3.41449 2.41199   5
   5   4   5 7.13124 2.91184  11
  -6  -4  -5 -1.1947 1.76594   1
   6   4   5 1.63455 2.60839  11
   6   4   5 1.92788 2.23031   5
  -7  -4  -5 13.8941 3.85179   1
   7   4   5 16.3310 4.55955  11
   7   4   5 13.3107 4.56251   5
  -8  -4  -5 -2.2849 2.02303   1
   8   4   5 4.88214 3.90513   5
   8   4   5 -1.1267 3.11437  11
   9   4   5 3.04678 3.62435  11
  13  -5  -5 9.11511 4.49361  11
  13  -5  -5 8.77160 5.15156   6
 -13   5   5 3.22891 2.92970  10
  12  -5  -5 57.6734 8.63260   6
 -12   5   5 63.1503 7.84319  10
 -11   5   5 4.62326 3.14870  10
 -10   5   5 17.5674 4.51252  10
  -9   5   5 271.426 13.0953  10
  -8   5   5 5.74074 2.90288  10
  -8   5   5 7.99823 2.41875   3
   7  -5  -5 2.41208 1.31260   2
  -7   5   5 1.74436 1.96644   3
  -7   5   5 -0.9177 1.43576  10
   6  -5  -5 46.4561 3.27528   2
  -6   5   5 35.6666 4.38916   3
  -6   5   5 33.5918 4.84353  10
   5  -5  -5 127.293 7.04632   1
  -5   5   5 126.897 7.17074   3
   4  -5  -5 6.82312 1.98537  14
   4  -5  -5 6.14509 1.94179   1
  -4   5   5 8.24384 2.51430   3
   3  -5  -5 16.7127 2.23810   8
   3  -5  -5 15.3232 2.56619   1
   3  -5  -5 17.4634 2.76665  14
  -3   5   5 14.9619 3.00569   3
   2  -5  -5 143.064 7.20177  14
   2  -5  -5 144.444 4.23522  13
   2  -5  -5 153.124 6.57533   8
   2  -5  -5 148.486 6.59919   1
  -2   5   5 156.279 7.94889   3
  -2   5   5 140.295 7.22083   5
   1  -5  -5 42.1828 3.95022   1
   1  -5  -5 46.1420 4.86969  14
   1  -5  -5 38.8757 4.17842   8
  -1   5   5 46.2455 4.91221   5
   0  -5  -5 12.2434 1.80091   7
   0  -5  -5 9.67700 2.74861   8
   0  -5  -5 10.7947 2.23774   1
   0  -5  -5 9.54765 2.58178  14
   0   5   5 11.5394 2.74125   5
  -1  -5  -5 22.5485 3.29007   1
  -1  -5  -5 27.2352 4.43165   8
  -1  -5  -5 26.7327 4.34868  14
   1   5   5 29.1685 4.41772   5
  -2  -5  -5 3.18062 2.63273  14
  -2  -5  -5 2.92713 1.91231   1
  -2  -5  -5 4.30384 2.77776   8
   2   5   5 6.14847 2.82646   5
  -3  -5  -5 80.6162 5.58655   1
  -3  -5  -5 84.6029 8.34731   8
   3   5   5 76.5590 7.23727  11
   3   5   5 85.5896 8.12484   5
  -4  -5  -5 6.92211 3.56066   8
  -4  -5  -5 23.0070 3.83108   1
   4   5   5 21.0019 4.27654  11
   4   5   5 20.1670 4.61287   5
  -5  -5  -5 2.73621 2.27822   1
  -5  -5  -5 2.12296 3.01626   8
   5   5   5 -1.3986 2.40877   5
   5   5   5 -0.2072 2.38546  11
  -6  -5  -5 2.77317 3.64297   8
  -6  -5  -5 4.30056 2.49231   1
   6   5   5 1.28892 3.36761   5
   6   5   5 4.38818 3.19851  11
  -7  -5  -5 1.15594 2.05815   1
   7   5   5 5.32113 4.10023   5
   7   5   5 2.35777 4.00485  11
  -8  -5  -5 -0.3678 2.41473   1
   8   5   5 4.69345 3.75823  11
  12  -6  -5 24.7094 5.97534   6
 -12   6   5 35.0503 6.38137  10
  11  -6  -5 -1.2894 2.76698   6
 -11   6   5 -2.4816 1.61365  10
  10  -6  -5 0.85618 3.37521   6
 -10   6   5 2.89691 2.77421  10
  -9   6   5 2.61742 3.20828  10
  -8   6   5 5.01884 2.71004   3
  -8   6   5 2.05743 2.81958  10
   7  -6  -5 23.6319 2.71435   2
  -7   6   5 21.0376 3.90696   3
  -7   6   5 22.7784 4.56877  10
   6  -6  -5 15.1483 3.19466   1
  -6   6   5 17.4915 3.60256   3
  -6   6   5 25.5916 4.49609  10
   5  -6  -5 131.983 7.21030   1
   5  -6  -5 141.678 6.60373  14
  -5   6   5 146.366 8.19371   3
   4  -6  -5 23.7992 3.26635  14
   4  -6  -5 21.4352 3.32412   1
  -4   6   5 22.5712 3.77869   3
   3  -6  -5 162.351 6.45248   8
   3  -6  -5 155.242 7.54264  14
   3  -6  -5 155.544 7.26717   1
  -3   6   5 159.782 8.46049   3
   2  -6  -5 9.11253 2.13889   8
   2  -6  -5 7.39974 1.99509   1
   2  -6  -5 5.09152 2.29796  14
   2  -6  -5 8.14905 1.03861  13
  -2   6   5 8.45969 2.82945   5
  -2   6   5 7.83838 2.76474   3
   1  -6  -5 111.318 7.04725  14
   1  -6  -5 113.658 6.53594   8
   1  -6  -5 103.254 5.79298   1
  -1   6   5 106.335 6.90668   5
   0  -6  -5 1.85149 2.09847   8
   0  -6  -5 2.91554 2.26415  14
   0  -6  -5 0.08681 1.39415   1
   0   6   5 1.99537 2.06165   5
  -1  -6  -5 12.0106 3.46468  14
  -1  -6  -5 19.1760 3.15395   1
  -1  -6  -5 13.6839 3.57904   8
   1   6   5 14.3144 3.79491   5
  -2  -6  -5 10.1794 2.65971   1
  -2  -6  -5 14.5308 3.96899  14
  -2  -6  -5 5.26980 3.06988   8
   2   6   5 13.2697 3.84565   5
  -3  -6  -5 8.77390 3.37737  14
  -3  -6  -5 5.83479 2.25659   1
  -3  -6  -5 -0.0050 2.66453   8
   3   6   5 3.10837 2.24932   5
  -4  -6  -5 -1.2595 2.64798   8
  -4  -6  -5 -0.6975 1.73082   1
   4   6   5 0.09098 2.36346   5
   4   6   5 -2.6414 2.12178  11
  -5  -6  -5 24.2918 5.58214   8
  -5  -6  -5 31.6574 4.93336   1
   5   6   5 34.7751 6.31503   5
   5   6   5 24.6851 5.22508  11
  -6  -6  -5 0.68752 3.65998   8
  -6  -6  -5 3.92463 2.76103   1
   6   6   5 2.73879 3.28898  11
   6   6   5 -4.2547 2.18069   5
  -7  -6  -5 37.3118 7.79546   8
  -7  -6  -5 28.3934 5.72276   1
   7   6   5 41.5941 7.18411  11
  -8  -6  -5 0.58347 2.52204   1
   8   6   5 2.74964 3.60904  11
  12  -7  -5 18.3420 5.89476   6
 -12   7   5 20.5971 5.73503  10
  11  -7  -5 -0.3382 2.15236   6
 -11   7   5 1.54329 3.03496  10
  10  -7  -5 4.17170 3.41580   6
 -10   7   5 15.8589 4.89455  10
   9  -7  -5 28.8322 6.57572   6
  -9   7   5 23.9804 5.05734  10
  -8   7   5 94.6978 9.27524  10
  -8   7   5 106.250 7.75432   3
   7  -7  -5 34.1315 4.74377   1
  -7   7   5 30.4476 5.11624  10
  -7   7   5 24.9914 4.56180   3
   6  -7  -5 86.3244 6.25123   1
  -6   7   5 75.3321 7.32133   3
   5  -7  -5 4.04584 1.80813  14
   5  -7  -5 2.42034 1.85220   1
  -5   7   5 8.93138 2.99400   3
   4  -7  -5 44.1630 2.91607   8
   4  -7  -5 43.2072 4.71606   1
   4  -7  -5 37.1161 4.24656  14
  -4   7   5 41.0684 5.41778   3
   3  -7  -5 52.5531 4.97282   1
   3  -7  -5 43.5184 3.55254   8
   3  -7  -5 50.4814 5.15854  14
  -3   7   5 45.8103 5.54900   3
   2  -7  -5 97.0519 5.85411   8
   2  -7  -5 99.2760 6.64468  14
   2  -7  -5 102.259 5.86332   1
  -2   7   5 94.7032 6.92347   5
   1  -7  -5 27.6988 4.62135  14
   1  -7  -5 22.8146 3.44526   1
   1  -7  -5 27.2460 4.04983   8
  -1   7   5 30.7163 4.91600   5
   0  -7  -5 238.862 11.1783   8
   0  -7  -5 223.213 11.3431  14
   0  -7  -5 239.708 9.63707   1
   0   7   5 232.451 11.3960   5
  -1  -7  -5 2.23150 2.48650   8
  -1  -7  -5 0.73693 1.67417   1
  -1  -7  -5 -1.3633 1.57500  14
   1   7   5 -1.6950 2.11647   5
  -2  -7  -5 23.3423 4.89679  14
  -2  -7  -5 24.7871 3.83802   1
  -2  -7  -5 13.5079 4.25142   8
   2   7   5 31.1857 5.54357   5
  -3  -7  -5 26.4981 5.61048  14
  -3  -7  -5 27.7540 4.11369   1
  -3  -7  -5 17.5038 4.91838   8
   3   7   5 28.0648 5.62413   5
  -4  -7  -5 -0.3951 1.81584   1
  -4  -7  -5 -3.4829 2.64251   8
   4   7   5 -0.2252 2.09707   5
  -5  -7  -5 -3.0781 2.79717   8
  -5  -7  -5 -0.3445 2.15018   1
   5   7   5 2.75878 3.45535   5
  -6  -7  -5 2.21294 2.78729   1
  -6  -7  -5 4.49937 4.38132   8
   6   7   5 2.45897 3.42669  11
  -7  -7  -5 5.25467 4.74429   8
  -7  -7  -5 9.17376 3.56403   1
   7   7   5 6.61557 4.44909  11
  12  -8  -5 8.62721 4.20608   6
 -12   8   5 5.33680 3.07126  10
  11  -8  -5 13.2384 5.06072   6
 -11   8   5 11.7710 5.13694  10
  10  -8  -5 4.23271 3.34724   6
 -10   8   5 8.84443 3.81132  10
   9  -8  -5 44.8206 6.24322   1
   9  -8  -5 33.3674 6.35414   6
  -9   8   5 44.1606 6.83979  10
  -9   8   5 42.7232 6.27190   3
   8  -8  -5 -1.1453 2.95238   6
   8  -8  -5 -0.5598 2.09706   1
  -8   8   5 -3.6006 1.84193   3
  -8   8   5 0.48570 3.04945  10
   7  -8  -5 70.5215 7.00279   1
  -7   8   5 84.2771 8.23106   3
   6  -8  -5 4.76054 2.26988   1
  -6   8   5 4.91838 2.83385   3
   5  -8  -5 151.629 7.55085  14
   5  -8  -5 163.218 8.41989   1
  -5   8   5 168.934 9.95246   3
   4  -8  -5 0.67599 1.02899   8
   4  -8  -5 2.01499 1.89990  14
   4  -8  -5 -1.5858 1.42436   1
  -4   8   5 0.65093 1.62229   3
   3  -8  -5 1.57613 2.08444  14
   3  -8  -5 0.39366 1.43215   1
   3  -8  -5 3.58067 1.86153   8
  -3   8   5 7.15373 2.90045   3
   2  -8  -5 89.5406 5.86782   8
   2  -8  -5 75.8051 6.21604  14
   2  -8  -5 72.5852 5.25080   1
  -2   8   5 75.1261 7.71577   5
   1  -8  -5 -1.5846 1.97175  14
   1  -8  -5 0.18118 1.43732   1
   1  -8  -5 -0.1900 1.95341   8
  -1   8   5 -0.6789 1.40952   5
   0  -8  -5 29.5124 3.90154   1
   0  -8  -5 24.8722 4.67619   8
   0  -8  -5 41.7675 5.99782  14
   0   8   5 28.0860 5.33137   5
  -1  -8  -5 56.3309 7.22615  14
  -1  -8  -5 46.3923 5.04407   1
  -1  -8  -5 44.6425 6.28062   8
   1   8   5 51.4305 7.11794   5
  -2  -8  -5 2.94956 2.99859  14
  -2  -8  -5 7.08447 3.63169   8
  -2  -8  -5 4.68001 2.56077   1
   2   8   5 7.10028 3.77719   5
  -3  -8  -5 0.57461 3.55421  14
  -3  -8  -5 1.48953 2.29219   1
  -3  -8  -5 -0.9697 2.73607   8
   3   8   5 4.76120 3.00448   5
  -4  -8  -5 8.06339 4.36164   8
  -4  -8  -5 17.3674 4.05167   1
   4   8   5 14.2896 4.82664   5
  -5  -8  -5 1.45609 2.63741   1
  -5  -8  -5 2.17166 4.17340   8
  -6  -8  -5 -2.0212 2.83166   8
  -6  -8  -5 0.64423 2.88633   1
  11  -9  -5 -3.6149 3.14546   6
 -11   9   5 2.28646 4.08461  10
  10  -9  -5 23.0009 5.33386   1
  10  -9  -5 23.8337 5.71292   6
 -10   9   5 44.2046 7.61224  10
   9  -9  -5 3.32498 2.90506   1
   9  -9  -5 1.90980 3.56326   6
  -9   9   5 1.67506 3.05262  10
  -9   9   5 3.71867 3.20181   3
   8  -9  -5 1.03000 2.60965   6
   8  -9  -5 -0.6461 2.13239   1
  -8   9   5 -1.9625 2.98391  10
  -8   9   5 -3.4374 1.88668   3
   7  -9  -5 5.60912 2.70466   1
   7  -9  -5 -4.2841 1.86553   6
  -7   9   5 0.55492 2.54558   3
   6  -9  -5 3.20363 2.58872   1
  -6   9   5 3.76922 3.16469   3
   5  -9  -5 -0.4215 1.87207   1
   5  -9  -5 -0.1168 1.50190  14
  -5   9   5 0.52821 2.38311   3
   4  -9  -5 4.50870 2.26901   1
   4  -9  -5 5.11045 2.41096  14
  -4   9   5 3.32143 2.82520   3
   3  -9  -5 0.88425 1.82808   1
   3  -9  -5 1.25030 2.06895  14
   3  -9  -5 4.42429 2.04131   8
   2  -9  -5 27.1065 4.23062   8
   2  -9  -5 25.9477 4.68375  14
   2  -9  -5 16.9701 3.31365   1
  -2   9   5 30.4410 5.57140   5
   1  -9  -5 10.9531 3.22324   8
   1  -9  -5 6.64476 3.14130  14
   1  -9  -5 5.99261 2.30426   1
  -1   9   5 6.91592 2.92199   5
   0  -9  -5 -0.3870 2.28510  14
   0  -9  -5 -2.8889 1.50139   1
   0  -9  -5 -0.0367 2.67718   8
   0   9   5 -1.8464 1.94949   5
  -1  -9  -5 43.9728 6.70850  14
  -1  -9  -5 32.8306 6.19860   8
  -1  -9  -5 36.1861 4.63691   1
   1   9   5 43.3086 6.72604   5
  -2  -9  -5 72.7852 8.92163   8
  -2  -9  -5 66.1045 6.55261   1
   2   9   5 77.2015 9.45602   5
  -3  -9  -5 3.56001 4.06537   8
  -3  -9  -5 7.10912 3.03212   1
   3   9   5 4.56626 3.59797   5
  -4  -9  -5 15.4129 5.55947   8
  -4  -9  -5 10.3549 3.59233   1
  -5  -9  -5 1.07634 2.68536   1
  -5  -9  -5 4.29908 4.84846   8
  10 -10  -5 1.76472 3.69028   6
  10 -10  -5 1.01975 3.34573   1
 -10  10   5 -1.1470 3.65406  10
   9 -10  -5 17.3697 5.24949   6
   9 -10  -5 25.9677 5.17747   1
  -9  10   5 20.5849 5.06398   3
  -9  10   5 22.8551 5.39872  10
   8 -10  -5 41.7008 6.08121   1
   8 -10  -5 41.8587 7.10429   6
  -8  10   5 45.9151 7.16768   3
   7 -10  -5 6.44559 3.70817   6
   7 -10  -5 2.79031 2.68744   1
  -7  10   5 0.32996 3.01039   3
   6 -10  -5 10.9108 3.34426   1
   6 -10  -5 14.0834 4.60693   6
  -6  10   5 10.5630 4.06598   3
   5 -10  -5 78.6206 7.01052   1
  -5  10   5 77.8142 8.91797   3
   4 -10  -5 40.3766 4.97607   1
   4 -10  -5 57.3443 6.25050  14
  -4  10   5 52.2052 7.33020   3
   3 -10  -5 11.6058 3.02038   1
   3 -10  -5 15.6208 3.79442  14
   2 -10  -5 48.6640 6.53843  14
   2 -10  -5 54.0751 5.58388   1
  -2  10   5 44.8293 6.72877   5
   1 -10  -5 109.572 6.91386   1
   1 -10  -5 107.460 7.75231   8
   1 -10  -5 117.793 8.95718  14
  -1  10   5 122.110 9.74360   5
   0 -10  -5 34.5393 6.13644   8
   0 -10  -5 30.5109 4.44261   1
   0 -10  -5 32.3789 5.96117  14
   0  10   5 30.1606 5.99841   5
  -1 -10  -5 0.17517 2.04634   1
  -1 -10  -5 3.92455 3.66894   8
   1  10   5 5.54222 3.62292   5
  -2 -10  -5 -2.3917 1.91088   1
  -2 -10  -5 -2.9248 3.20875   8
   2  10   5 -2.3570 2.78120   5
  -3 -10  -5 4.35098 4.89053   8
  -3 -10  -5 8.60861 3.19920   1
  -4 -10  -5 -1.1574 2.37884   1
  -4 -10  -5 -2.0898 4.36815   8
   9 -11  -5 11.7043 3.88415   1
   9 -11  -5 4.39914 4.35103   6
  -9  11   5 5.76773 3.74978   3
   8 -11  -5 2.92974 2.82765   6
   8 -11  -5 -1.8836 2.59168   1
  -8  11   5 3.92258 3.66515   3
   7 -11  -5 7.87675 4.21852   6
   7 -11  -5 16.0920 4.18436   1
  -7  11   5 10.8671 3.93981   3
   6 -11  -5 5.02781 3.69720   6
   6 -11  -5 1.83700 2.68055   1
  -6  11   5 -3.0524 2.56515   3
   5 -11  -5 -3.2369 2.68600   6
   5 -11  -5 -0.4080 1.99927   1
  -5  11   5 1.90259 2.96945   3
   4 -11  -5 38.1357 4.99190   1
   3 -11  -5 18.1657 4.50575  14
   3 -11  -5 15.7887 3.48223   1
   2 -11  -5 -0.7927 1.91128   1
   2 -11  -5 2.26412 3.13930  14
   1 -11  -5 -2.9347 2.93142  14
   1 -11  -5 5.59342 2.62903   1
  -1  11   5 4.98973 3.77333   5
   0 -11  -5 18.1003 5.00838   8
   0 -11  -5 11.3858 3.17535   1
   0  11   5 18.7821 5.15937   5
  -1 -11  -5 2.39560 2.21466   1
  -1 -11  -5 -1.4009 3.41652   8
   1  11   5 -0.6762 2.43195   5
  -2 -11  -5 30.4553 4.90271   1
  -2 -11  -5 35.6549 7.58976   8
  -3 -11  -5 -2.2004 4.38622   8
   8 -12  -5 11.1096 4.95243   6
   8 -12  -5 6.40334 3.34142   1
  -8  12   5 -5.9904 2.54281   3
   7 -12  -5 12.3332 4.70817   6
   7 -12  -5 13.6984 4.18100   1
  -7  12   5 11.2084 4.46677   3
   6 -12  -5 -1.7564 2.25165   1
   6 -12  -5 0.66616 3.51363   6
  -6  12   5 2.45408 3.63258   3
   5 -12  -5 14.6423 3.70545   1
   5 -12  -5 12.9975 5.06327   6
  -5  12   5 12.0021 4.91283   3
   4 -12  -5 10.2532 4.72748   6
   4 -12  -5 4.81719 2.73064   1
   3 -12  -5 11.7536 3.15838   1
   2 -12  -5 3.82595 2.43800   1
   1 -12  -5 5.42243 2.69138   1
  -1  12   5 1.45245 3.71196   5
   0 -12  -5 13.3412 3.35833   1
   0  12   5 11.1472 4.97133   5
  -1 -12  -5 0.02985 2.27521   1
   5 -13  -5 -0.1671 2.66249   1
   5 -13  -5 -0.2368 3.56458   6
  -5  13   5 2.84260 3.59665   3
   4 -13  -5 19.4788 4.11429   1
   4 -13  -5 10.0573 4.25479   6
   3 -13  -5 4.01911 2.55489   1
   3 -13  -5 5.65228 4.70203   6
  -2 -14   6 -0.4992 3.13222   6
  -2 -14   6 1.76328 3.74458   8
  -1 -14   6 7.14407 3.72357   8
  -1 -14   6 2.17753 3.61834   6
   0 -14   6 0.96317 3.18518   6
   1 -14   6 6.30905 3.64478   6
   2 -14   6 7.96498 4.37680   6
   3 -14   6 -0.6208 2.72607   6
   4 -14   6 23.3401 5.30502   6
   5 -14   6 2.81393 3.19605   6
   6 -14   6 55.3429 8.16194   6
   6 -14   6 58.5604 5.76832   1
   6 -14   6 52.1040 8.88130   9
  -4 -13   6 -4.7324 3.31324   8
  -3 -13   6 2.90404 3.58231   8
  -2 -13   6 12.4035 4.89872   8
  -1 -13   6 -1.4751 2.75614   6
  -1 -13   6 -0.7132 2.47301   8
  -1 -13   6 0.34741 2.01436   7
  -1 -13   6 -0.1699 2.11196  12
  -1 -13   6 -1.4217 2.48908  14
   0 -13   6 4.45922 3.12246   8
   0 -13   6 -1.0699 2.88509  12
   0 -13   6 -0.2799 2.38636   6
   1 -13   6 8.21704 3.44734   6
   1 -13   6 15.3822 4.30683  12
   2 -13   6 2.95383 3.15493  12
   2 -13   6 5.06900 3.04030   6
   3 -13   6 3.37189 3.56710   6
   3 -13   6 1.12318 2.96700  12
   4 -13   6 31.0328 5.71702  12
   4 -13   6 31.2201 5.90289   6
   5 -13   6 1.42315 2.59381   6
   5 -13   6 2.50565 1.91938   1
   6 -13   6 30.5878 4.41588   1
   6 -13   6 33.2873 6.34259   6
   6 -13   6 28.5591 6.78348   9
  -7  13  -6 2.14452 3.29011  10
   7 -13   6 2.31393 2.62501   1
   7 -13   6 2.22289 4.07533   6
  -6 -12   6 14.4619 6.27322   8
  -5 -12   6 18.4432 5.91293   8
  -4 -12   6 45.4690 7.68895   8
  -3 -12   6 12.3763 4.64523   8
  -3 -12   6 19.9434 4.75187  12
  -2 -12   6 4.93255 2.89192   7
  -2 -12   6 2.79421 2.62238  12
  -2 -12   6 3.42628 3.14968   8
  -2 -12   6 0.35184 2.50012  14
  -1 -12   6 -0.0005 2.26783   8
  -1 -12   6 3.72703 2.89943  12
  -1 -12   6 1.92559 1.92792   7
  -1 -12   6 3.43469 3.09716  14
   0 -12   6 4.05320 2.86798   8
   0 -12   6 0.95789 1.99335  14
   0 -12   6 2.05339 3.02846   6
   0 -12   6 5.43657 2.70080  12
   1 -12   6 31.4222 5.22974   8
   1 -12   6 40.5462 6.07492   6
   1 -12   6 38.4836 5.24553  14
   1 -12   6 44.5048 6.14907  12
   2 -12   6 24.9232 4.71813  12
   2 -12   6 42.9635 6.07825   6
   3 -12   6 116.422 8.65083  12
   3 -12   6 93.3239 8.95715   6
   3 -12   6 105.810 4.86239   1
   4 -12   6 76.7115 4.86600   1
   4 -12   6 80.7712 8.03075   6
   4 -12   6 86.4352 8.51790  12
   5 -12   6 38.3856 6.08388  12
   5 -12   6 34.7671 5.73596   6
   5 -12   6 42.8301 4.64345   1
   6 -12   6 2.37346 3.06100   6
   6 -12   6 6.04663 3.17579  12
   6 -12   6 0.32464 1.69903   1
  -7  12  -6 23.2797 5.96117  10
   7 -12   6 19.6749 4.96305   6
   7 -12   6 24.2093 4.39283   1
  -8  12  -6 47.3025 7.79764  10
   8 -12   6 41.8148 5.86792   1
   8 -12   6 31.2284 6.17784   6
  -9  12  -6 -3.4990 3.22418  10
   9 -12   6 0.71648 2.65003   1
  -7 -11   6 -0.1978 3.95100   8
  -6 -11   6 30.4865 7.31352   8
  -5 -11   6 -0.9856 3.05169   8
  -4 -11   6 19.3109 5.39347   8
  -3 -11   6 6.13449 3.17311  12
  -3 -11   6 2.43834 2.38885   7
  -3 -11   6 2.56204 3.05261  14
  -3 -11   6 -0.3427 1.70907   9
  -3 -11   6 7.26150 3.59914   8
  -2 -11   6 62.1532 7.80572   8
  -2 -11   6 56.5355 7.25456  14
  -2 -11   6 71.6064 7.20948   7
  -2 -11   6 65.4667 7.35693  12
  -1 -11   6 15.6897 3.92844  12
  -1 -11   6 24.3775 5.11181   8
  -1 -11   6 23.7185 4.79640  14
   0 -11   6 0.46217 2.08189  12
   0 -11   6 -0.3186 1.76120  14
   0 -11   6 -0.1602 2.22039   6
   1 -11   6 147.703 8.83961   6
   1 -11   6 135.116 8.04377  14
   1 -11   6 131.131 8.60559  12
   2 -11   6 -0.0818 0.75691   1
   2 -11   6 -0.4151 1.96190   6
   2 -11   6 -2.2486 2.06144  12
   2 -11   6 -1.5918 1.52235  14
   3 -11   6 77.0637 7.42582   6
   3 -11   6 77.6163 7.67286  12
   3 -11   6 70.4943 4.09036   1
   4 -11   6 3.89911 1.84943   1
   4 -11   6 4.39755 2.97653  12
   4 -11   6 3.90108 2.70953   6
   5 -11   6 -0.4862 2.39883  12
   5 -11   6 1.30038 2.15980   6
   5 -11   6 1.79988 1.73729   1
  -6  11  -6 18.1172 5.27678  10
   6 -11   6 9.99963 3.57158  12
   6 -11   6 12.1157 3.16735   1
   6 -11   6 7.90110 3.59991   6
  -7  11  -6 5.02737 3.25342  10
   7 -11   6 -0.0449 2.85866  12
   7 -11   6 1.95888 2.28943   1
   7 -11   6 0.87879 2.58140   6
  -8  11  -6 16.7026 5.35632  10
   8 -11   6 11.9065 4.19387   6
   8 -11   6 13.1887 3.92968   1
  -9  11  -6 4.49225 4.23367  10
   9 -11   6 10.2464 4.33753   6
   9 -11   6 10.6687 3.93655   1
   8  10  -6 -3.0900 3.54033   2
  -8 -10   6 5.03908 4.12702   8
  -8 -10   6 0.18660 2.18553   1
  -7 -10   6 13.3427 3.05328   1
  -7 -10   6 14.6498 5.93531   8
  -6 -10   6 33.9497 3.78959   1
  -6 -10   6 28.0205 6.55727   8
  -5 -10   6 2.29673 1.41789   1
  -5 -10   6 -0.8495 2.83344   8
  -4 -10   6 26.5817 5.77129   8
  -4 -10   6 31.0270 5.68114  14
  -4 -10   6 32.7766 2.43279   1
  -4 -10   6 44.4857 5.39788   7
  -3 -10   6 0.34999 1.99680   7
  -3 -10   6 -0.2576 2.40581   8
  -3 -10   6 7.46020 3.19934  14
  -3 -10   6 4.80105 2.31640   9
  -2 -10   6 33.9535 5.27223  14
  -2 -10   6 26.2224 4.45403  12
  -2 -10   6 43.0730 5.43066   7
  -1 -10   6 2.32626 2.11023  12
  -1 -10   6 6.61971 2.97363  14
   0 -10   6 47.3926 5.67725   6
   0 -10   6 46.1583 5.39562  14
   0 -10   6 40.5494 5.10160  12
   1 -10   6 5.59348 0.81228   1
   1 -10   6 5.77526 2.12049  14
   1 -10   6 2.09553 2.09857   6
   1 -10   6 2.19996 2.05417  12
   2 -10   6 105.412 7.09871  12
   2 -10   6 106.789 4.40409   1
   2 -10   6 105.241 6.88939   6
   2 -10   6 113.442 6.32145  14
   3 -10   6 -0.7819 0.97454   1
   3 -10   6 0.28659 1.98709   6
   3 -10   6 -1.3431 1.65692  12
   3 -10   6 0.71731 1.37244  14
   4 -10   6 0.77718 2.02821   6
   4 -10   6 -0.4946 1.21525   1
   4 -10   6 -1.4430 1.68386  12
  -5  10  -6 2.03763 3.14443  10
   5 -10   6 8.60509 2.93299   6
   5 -10   6 2.43353 1.92546   1
   5 -10   6 3.20425 2.58103  12
  -6  10  -6 2.44913 3.26801  10
   6 -10   6 2.67771 2.66600  12
   6 -10   6 -0.4735 2.15841   6
   6 -10   6 2.47096 2.19755   1
  -7  10  -6 13.4448 4.25429  10
   7 -10   6 23.1978 4.78828  12
   7 -10   6 16.4380 4.28878   6
   7 -10   6 10.9371 3.30550   1
  -8  10  -6 43.6670 7.03870  10
   8 -10   6 27.9290 5.08679   1
   8 -10   6 29.3439 5.65974  12
   8 -10   6 28.3000 5.36682   6
  -9  10  -6 0.62791 2.45561  10
   9 -10   6 2.07549 3.13689   6
   9 -10   6 1.70788 2.78848   1
 -10  10  -6 2.22797 3.88840  10
  10 -10   6 -3.7687 3.39034   6
  10 -10   6 0.72018 2.95833   1
   9   9  -6 4.21015 4.59906   2
  -9  -9   6 8.65231 3.47160   1
   8   9  -6 -0.5119 2.88289   2
  -8  -9   6 0.43663 2.92720   8
  -8  -9   6 4.01509 2.61487   1
   7   9  -6 0.83222 2.61422   2
  -7  -9   6 -1.8273 1.85797   8
  -7  -9   6 0.40930 1.88306   1
  -6  -9   6 16.9558 2.91762   1
  -6  -9   6 15.1955 4.67319   8
  -5  -9   6 18.7808 2.69144   1
  -5  -9   6 18.3681 4.57632   8
  -5  -9   6 16.4103 4.20491  14
  -5  -9   6 22.5124 3.87080   7
  -4  -9   6 46.0912 4.48869   9
  -4  -9   6 39.6214 5.06266   7
  -4  -9   6 36.4014 2.72373   1
  -4  -9   6 40.2534 6.39989  14
  -4  -9   6 44.4426 6.50321   8
  -3  -9   6 10.8440 3.58017  14
  -3  -9   6 15.7943 2.96906   9
  -3  -9   6 8.70735 2.57587   7
  -3  -9   6 10.6619 1.39639   1
  -2  -9   6 1.96478 2.31081  14
  -2  -9   6 -0.5159 1.41486   7
  -2  -9   6 1.35969 1.59580   9
  -1  -9   6 138.090 8.15282  14
  -1  -9   6 110.709 6.98046  12
   0  -9   6 23.5067 3.73077   6
   0  -9   6 22.3832 3.73307  14
   0  -9   6 26.0421 4.08295  12
   1  -9   6 389.811 9.99122   1
   1  -9   6 397.687 13.9163   6
   1  -9   6 392.414 9.99072   1
   1  -9   6 415.417 14.5849  12
   1  -9   6 396.471 13.7377  14
   2  -9   6 99.3709 6.53739  12
   2  -9   6 117.325 6.72479   6
   2  -9   6 115.604 6.02028  14
   2  -9   6 108.378 4.56892   1
   3  -9   6 20.0401 3.44835   6
   3  -9   6 17.2952 2.47851  14
   3  -9   6 16.9824 2.47476   1
   3  -9   6 19.5136 3.63513  12
   4  -9   6 61.4592 6.14492  12
   4  -9   6 63.2700 5.12715   6
   4  -9   6 54.3962 4.83719   1
  -5   9  -6 4.08219 3.06155  10
   5  -9   6 5.03737 2.20516   1
   5  -9   6 4.06596 2.09258   6
   5  -9   6 5.61583 2.47909  12
  -6   9  -6 -2.8828 2.33183  10
   6  -9   6 2.10552 2.34062  12
   6  -9   6 -1.1867 1.54969   6
   6  -9   6 2.41971 1.95626   1
  -7   9  -6 2.53617 2.98847  10
   7  -9   6 -0.5906 1.72325   1
   7  -9   6 2.48688 2.84367  12
   7  -9   6 2.10850 2.26907   6
  -8   9  -6 30.9151 5.75031  10
   8  -9   6 37.3289 5.63547   6
   8  -9   6 25.4061 4.80518   1
   8  -9   6 23.0493 5.01273  12
  -9   9  -6 39.7793 6.56468  10
   9  -9   6 50.2996 7.08397   6
   9  -9   6 33.8881 6.08083   1
 -10   9  -6 0.57308 3.18987  10
 -10   9  -6 0.71944 3.54209   4
  10  -9   6 -0.2463 3.56505   6
  10  -9   6 -3.9305 2.19090   1
   9   8  -6 4.95737 3.78050   2
  -9  -8   6 8.96521 3.22285   1
   8   8  -6 -1.9004 2.76692   2
  -8  -8   6 2.03605 2.26643   1
   7   8  -6 -0.3299 1.92528   2
  -7  -8   6 2.34013 3.09030   8
  -7  -8   6 -1.6943 1.62919   1
  -6  -8   6 44.7394 4.50007   1
  -6  -8   6 41.3119 6.86981   8
  -6  -8   6 44.2458 6.83618  14
  -6  -8   6 48.1421 5.37543   7
  -5  -8   6 3.63784 2.92487   8
  -5  -8   6 9.19988 2.05362   1
  -5  -8   6 4.41660 2.23022   7
  -5  -8   6 11.3160 3.86735  14
  -4  -8   6 -0.8681 2.22965  14
  -4  -8   6 -0.0988 1.57276   7
  -4  -8   6 0.91669 1.30590   9
  -4  -8   6 0.73548 1.06344   1
  -3  -8   6 34.8596 4.38314   7
  -3  -8   6 37.8028 2.31881   1
  -3  -8   6 40.9873 4.26594   9
  -3  -8   6 39.2651 5.47954  14
  -2  -8   6 18.5421 3.36091   7
  -2  -8   6 15.1854 2.99369   9
  -2  -8   6 12.2504 1.08042   1
  -2  -8   6 10.2258 2.90265  14
  -2  -8   6 12.2880 1.11783   1
  -1  -8   6 0.99293 1.66714   9
  -1  -8   6 -0.3507 1.25845  12
   0  -8   6 10.8352 0.96014   1
   0  -8   6 8.22364 2.22606  12
   0  -8   6 8.67931 0.89700   1
   1  -8   6 123.673 4.34115   1
   1  -8   6 134.465 6.83078  12
   1  -8   6 121.257 6.38485   6
   1  -8   6 121.566 4.33834   1
   2  -8   6 7.63514 2.11362  12
   2  -8   6 10.1627 2.33828   6
   2  -8   6 5.87360 1.41874   1
   2  -8   6 4.66888 1.25865   1
   3  -8   6 13.0638 2.64229   6
   3  -8   6 13.0109 2.84622  12
   3  -8   6 18.5454 2.55635   1
   3  -8   6 22.8598 4.27077   9
  -4   8  -6 7.53586 2.99770  10
   4  -8   6 11.0961 1.41555  14
   4  -8   6 5.92258 2.19372   6
   4  -8   6 11.9901 1.49104  14
   4  -8   6 11.3084 2.40936   1
   4  -8   6 4.35515 2.18516  12
  -5   8  -6 12.4884 3.62291  10
   5  -8   6 9.67119 2.70808   6
   5  -8   6 5.72623 2.10933   1
   5  -8   6 6.75703 2.54479  12
  -6   8  -6 3.50040 2.76280  10
   6  -8   6 1.14944 2.16657  12
   6  -8   6 11.8400 2.95974   1
   6  -8   6 3.81891 2.17610   6
  -7   8  -6 3.61118 2.39695  10
   7  -8   6 2.45361 2.17240   6
   7  -8   6 -1.6835 1.66540   1
   7  -8   6 4.02540 2.67671  12
  -8   8  -6 80.5896 9.22659   4
  -8   8  -6 65.4581 7.55991  10
   8  -8   6 59.2526 7.40651  12
   8  -8   6 68.7972 7.47113   1
   8  -8   6 73.1551 7.59112   6
  -9   8  -6 14.9163 4.43365  10
  -9   8  -6 35.7116 6.59427   4
   9  -8   6 24.4291 5.22158  12
   9  -8   6 25.0797 5.52626   6
   9  -8   6 16.2453 4.36746   1
 -10   8  -6 4.22953 3.77128   4
 -10   8  -6 9.58355 4.15498  10
  10  -8   6 2.42053 3.15483   6
 -11   8  -6 0.36195 3.28202  10
 -11   8  -6 -0.6626 3.30181   4
  11  -8   6 3.52717 3.58859   6
  10   7  -6 2.70349 3.66686   2
 -10  -7   6 5.77528 3.37444   1
   9   7  -6 3.87972 3.46290   2
  -9  -7   6 -0.4978 2.20186   1
   8   7  -6 3.71686 2.63281   2
  -8  -7   6 4.14418 2.54401   1
   7   7  -6 1.90063 2.86950   2
  -7  -7   6 4.76546 2.29521   1
  -7  -7   6 7.06249 2.80542   7
   6   7  -6 20.2200 4.63768   2
  -6  -7   6 28.6734 4.07138   7
  -6  -7   6 23.0454 5.22484   8
  -6  -7   6 21.7513 3.33176   1
  -5  -7   6 5.26438 2.65349  14
  -5  -7   6 3.72912 1.87345   7
  -5  -7   6 2.99002 1.15254   9
  -5  -7   6 2.12434 1.43957   1
  -4  -7   6 102.822 4.77514   1
  -4  -7   6 97.5279 6.19360   7
  -4  -7   6 94.8251 4.87198   9
  -3  -7   6 229.496 8.86955   9
  -3  -7   6 254.219 10.2612   7
  -3  -7   6 227.379 6.99224   1
  -3  -7   6 239.498 7.22846   1
  -2  -7   6 6.14780 1.88720   9
  -2  -7   6 5.43684 0.90471   1
  -2  -7   6 6.41986 1.03230   1
  -2  -7   6 8.97512 2.52601   7
  -1  -7   6 1.56201 0.55607   1
  -1  -7   6 1.16520 0.49572   1
  -1  -7   6 1.10454 1.25305  12
  -1  -7   6 2.17802 1.69221   9
   0  -7   6 49.3322 2.20339   1
   0  -7   6 50.9862 2.19714   1
   0  -7   6 51.5259 5.24592   9
   0  -7   6 52.1897 3.84646  12
   1  -7   6 8.59113 2.36073   9
   1  -7   6 17.3636 2.60081  12
   1  -7   6 14.9263 2.43667   6
   1  -7   6 17.9132 1.82624   1
   1  -7   6 16.8893 1.76956   1
   2  -7   6 94.3550 5.25947  12
   2  -7   6 83.4435 4.12879   1
   2  -7   6 94.5942 5.00318   6
   2  -7   6 89.0016 6.44996   9
   2  -7   6 80.3350 3.97259   1
  -3   7  -6 84.9270 6.39068  10
   3  -7   6 92.4518 4.77993   1
   3  -7   6 86.5499 9.03058   9
   3  -7   6 100.028 4.24471  14
   3  -7   6 91.5183 4.91295   1
   3  -7   6 89.3795 5.43805  12
   3  -7   6 90.9155 5.10324   6
  -4   7  -6 2.29170 2.19282  10
   4  -7   6 4.06470 1.00189  14
   4  -7   6 2.18138 1.47511   1
   4  -7   6 3.80117 1.84196  12
   4  -7   6 2.67521 1.57117   6
  -5   7  -6 111.655 7.47851  10
   5  -7   6 112.997 6.55461   1
   5  -7   6 97.2191 6.68963  12
   5  -7   6 99.1832 6.22283   6
  -6   7  -6 74.2210 7.81939   4
  -6   7  -6 80.2540 7.41462  10
   6  -7   6 72.7630 6.59612   1
   6  -7   6 75.8179 5.69391   6
   6  -7   6 62.4403 6.40223  12
  -7   7  -6 22.9835 4.53087  10
  -7   7  -6 19.0122 4.33215   4
   7  -7   6 26.2743 4.52449   6
   7  -7   6 21.9122 4.11900   1
   7  -7   6 22.8881 4.53706  12
  -8   7  -6 21.9332 4.55633  10
  -8   7  -6 22.1839 5.19110   4
   8  -7   6 16.0724 4.10941   6
   8  -7   6 16.7441 4.22473  12
   8  -7   6 12.6877 3.79134   1
  -9   7  -6 109.178 8.40053  10
  -9   7  -6 91.9391 10.2338   4
   9  -7   6 100.511 9.49041   6
   9  -7   6 88.5190 9.28903  12
 -10   7  -6 1.11201 3.48644   4
 -10   7  -6 0.28636 2.71909  10
  10  -7   6 -4.0687 2.54509   6
 -11   7  -6 9.05561 4.87108   4
  11  -7   6 13.1405 4.90242   6
  11   6  -6 59.5957 9.43623  11
  11   6  -6 45.4979 7.78414   2
 -11  -6   6 28.6008 5.72542   1
  10   6  -6 -3.0050 2.61799   2
  10   6  -6 0.17221 3.37929  11
 -10  -6   6 -0.3822 2.45878   1
   9   6  -6 5.53028 3.45437   2
  -9  -6   6 -0.5277 2.28183   1
   8   6  -6 22.3769 4.88841   2
  -8  -6   6 20.6842 4.13017   7
  -8  -6   6 17.8155 3.76795   1
   7   6  -6 40.2611 5.92620   2
  -7  -6   6 35.0947 4.62116   7
  -7  -6   6 36.9525 4.56499   1
   6   6  -6 63.9457 7.02392   2
  -6  -6   6 80.8110 5.34691   1
  -6  -6   6 84.1985 5.73510   7
   5   6  -6 44.5454 5.65560   2
  -5  -6   6 37.5263 2.33013   9
  -5  -6   6 43.8142 3.99218   1
  -5  -6   6 45.5962 4.93296   7
  -4  -6   6 188.441 6.88935   1
  -4  -6   6 204.396 9.01918   7
  -4  -6   6 193.755 7.12921   1
  -4  -6   6 209.767 7.14056   9
  -3  -6   6 41.8718 2.58468   1
  -3  -6   6 38.9586 4.44679   7
  -3  -6   6 41.9560 2.53977   1
  -3  -6   6 39.1789 3.65053   9
  -2  -6   6 108.668 5.49908   9
  -2  -6   6 90.1012 5.70662   7
  -2  -6   6 93.5143 3.51524   1
  -2  -6   6 98.8098 3.59457   1
  -1  -6   6 159.075 4.63656   1
  -1  -6   6 153.150 4.60748   1
  -1  -6   6 157.657 7.23804   9
  -1  -6   6 147.686 6.31329  12
   0  -6   6 16.8742 3.04629   9
   0  -6   6 17.4753 1.61409   1
   0  -6   6 15.0613 1.44008   1
   0  -6   6 15.2754 2.19448  12
   1  -6   6 115.280 4.48196   1
   1  -6   6 121.420 5.09261   6
   1  -6   6 113.628 4.40300   1
   1  -6   6 118.724 5.34634  12
   1  -6   6 103.623 6.32453   9
   2  -6   6 0.29816 1.72650   9
   2  -6   6 0.31048 1.04903  12
   2  -6   6 0.22007 0.96828   1
   2  -6   6 1.30986 1.04382   6
   2  -6   6 0.36538 0.83053  11
   2  -6   6 0.48987 0.95039   1
  -3   6  -6 35.1871 4.40843  10
   3  -6   6 37.0863 3.79052  12
   3  -6   6 39.0838 3.16818   6
   3  -6   6 38.3651 2.60646  14
   3  -6   6 37.1816 2.22155  11
   3  -6   6 41.2646 3.59385   1
   3  -6   6 35.1228 3.46084   1
  -4   6  -6 51.6265 5.98889   4
  -4   6  -6 50.3312 5.28779  10
   4  -6   6 60.3027 4.60488  12
   4  -6   6 57.6749 2.94335  14
   4  -6   6 54.7938 2.75231  11
   4  -6   6 52.6129 4.74617   1
   4  -6   6 56.0712 4.05006   6
  -5   6  -6 10.7662 3.08590  10
  -5   6  -6 9.35220 3.08940   4
   5  -6   6 8.50522 1.28623  14
   5  -6   6 9.39392 2.58903  12
   5  -6   6 8.37970 2.38557   6
   5  -6   6 11.4136 2.68295   1
  -6   6  -6 7.05429 2.84098   4
  -6   6  -6 -3.5626 1.59393  10
   6  -6   6 1.99549 1.27670  11
   6  -6   6 1.31084 2.04597  12
   6  -6   6 2.12659 2.04855   1
   6  -6   6 2.60578 1.84089   6
  -7   6  -6 14.6067 3.58046  10
  -7   6  -6 3.74765 2.87939   4
   7  -6   6 5.22546 2.85863   1
   7  -6   6 10.6597 3.22014  12
   7  -6   6 9.09835 2.89506   6
  -8   6  -6 137.364 10.0210   4
  -8   6  -6 140.255 8.84269  10
   8  -6   6 144.871 9.61037  12
   8  -6   6 123.195 8.38900   6
  -9   6  -6 96.6178 10.1212   4
  -9   6  -6 88.4998 8.24136  10
   9  -6   6 105.503 8.44725   6
 -10   6  -6 24.0774 5.71863   4
  10  -6   6 32.4291 6.12296   6
 -11   6  -6 9.41496 4.81809   4
  11   5  -6 -1.7316 2.91270  11
  11   5  -6 1.26280 3.08752   2
 -11  -5   6 3.51774 3.21249   1
  10   5  -6 5.50655 3.39481   2
  10   5  -6 3.08833 3.41088  11
 -10  -5   6 2.07691 2.73086   1
   9   5  -6 2.59588 2.68615   2
  -9  -5   6 3.35862 2.82240   7
  -9  -5   6 3.54065 2.76847   1
   8   5  -6 6.50529 3.39100   2
  -8  -5   6 9.45005 2.84804   1
  -8  -5   6 5.88795 2.62731   7
   7   5  -6 73.6079 7.47730   2
  -7  -5   6 75.7131 5.72323   7
  -7  -5   6 68.2976 6.11847   1
   6   5  -6 5.39101 2.75616   2
  -6  -5   6 2.92255 1.88524   1
  -6  -5   6 2.38930 1.85682   7
   5   5  -6 14.6942 3.15377   2
  -5  -5   6 14.2470 2.46645   1
  -5  -5   6 13.8785 1.45166   9
  -5  -5   6 15.2101 2.48721   1
  -5  -5   6 9.72812 2.49027   7
  -4  -5   6 85.6088 5.55780   7
  -4  -5   6 93.7329 4.19105   9
  -4  -5   6 95.8125 4.60788   1
  -4  -5   6 92.3464 4.43392   1
  -4  -5   6 93.8650 3.66585   3
  -3  -5   6 121.131 4.55536   1
  -3  -5   6 110.609 6.05345   7
  -3  -5   6 107.900 4.87662   9
  -3  -5   6 108.348 4.36556   1
  -3  -5   6 83.4303 4.06937   3
  -2  -5   6 2.64382 1.35070   7
  -2  -5   6 2.99603 0.89751   1
  -2  -5   6 4.10454 1.38289   9
  -2  -5   6 1.98560 0.77569   1
  -1  -5   6 27.2919 1.77048   1
  -1  -5   6 31.2691 2.37470  12
  -1  -5   6 29.6534 1.81089   1
  -1  -5   6 30.8298 3.31625   9
   0  -5   6 377.015 9.97170   1
   0  -5   6 388.225 10.6821  12
   0  -5   6 384.410 9.99495   1
   0  -5   6 384.189 12.7223   9
   0  -5   6 378.356 10.5719  11
   1  -5   6 29.2833 2.55901   1
   1  -5   6 31.4820 2.34862  12
   1  -5   6 29.1894 2.16212   1
   1  -5   6 29.2071 3.57973   9
   1  -5   6 26.1163 1.99538   6
   1  -5   6 30.1414 1.89066  11
  -2   5  -6 49.9348 4.62901  10
   2  -5   6 37.1513 5.75094   9
   2  -5   6 45.3454 3.08457   1
   2  -5   6 46.5444 3.13022   1
   2  -5   6 41.6835 2.68646   6
   2  -5   6 43.9354 1.90312  11
   2  -5   6 50.3844 3.24608  12
   2  -5   6 44.8704 2.91545  14
  -3   5  -6 7.12673 2.25648  10
  -3   5  -6 6.11842 2.20001   4
   3  -5   6 9.20900 1.83045   6
   3  -5   6 5.64425 1.77577   1
   3  -5   6 7.29031 0.87885  11
   3  -5   6 7.08104 1.88936  12
   3  -5   6 6.42000 1.37394  14
  -4   5  -6 15.9906 3.05185   4
  -4   5  -6 10.0658 2.71873  10
   4  -5   6 8.81290 2.25522   1
   4  -5   6 12.3045 2.46688  12
   4  -5   6 8.20728 1.18868  11
   4  -5   6 12.1424 1.81129  14
   4  -5   6 11.8791 2.29228   6
  -5   5  -6 0.97156 1.94598   4
  -5   5  -6 -0.4190 1.90283  10
   5  -5   6 1.53898 0.97055  14
   5  -5   6 1.00916 1.55962   6
   5  -5   6 1.02872 1.75776  12
   5  -5   6 -0.1240 0.87690  11
   5  -5   6 -0.3738 1.65521   1
  -6   5  -6 6.99637 2.66676  10
  -6   5  -6 4.79898 2.77491   4
   6  -5   6 4.25709 2.32709   6
   6  -5   6 5.96032 1.52171  11
   6  -5   6 8.00434 2.67769  12
   6  -5   6 5.70957 1.43979  14
  -7   5  -6 55.7851 6.92918   4
  -7   5  -6 47.7421 5.49927  10
   7  -5   6 55.8951 6.01397   6
   7  -5   6 48.0218 5.92496  12
   7  -5   6 49.2535 3.67347  11
  -8   5  -6 92.9043 6.79808  10
  -8   5  -6 90.4339 9.06342   4
   8  -5   6 95.1563 7.32632   6
  -9   5  -6 15.0195 4.45040   4
 -10   5  -6 0.47233 3.18792   4
 -11   5  -6 -2.1958 2.76506   4
  12   4  -6 -3.4047 2.81094   2
  12   4  -6 1.06904 3.46696  11
 -12  -4   6 2.48084 3.35181   1
  11   4  -6 12.0525 4.18492   2
  11   4  -6 14.5536 5.41703  11
 -11  -4   6 18.4971 4.58749   1
  10   4  -6 15.7424 4.35664   2
  10   4  -6 14.1118 4.82663  11
 -10  -4   6 10.0310 3.73433   7
 -10  -4   6 4.74364 2.95277   1
   9   4  -6 2.17205 2.79626  11
   9   4  -6 4.50518 2.78315   2
  -9  -4   6 1.84588 2.26467   7
  -9  -4   6 3.26379 2.51709   1
   8   4  -6 47.4883 6.15051   2
  -8  -4   6 51.5222 5.88519   7
  -8  -4   6 46.2196 5.38447   1
   7   4  -6 -0.6025 1.86923   2
  -7  -4   6 -0.7294 1.46053   1
  -7  -4   6 0.54698 1.77952   7
   6   4  -6 64.0397 6.38060   2
  -6  -4   6 56.6731 5.41965   7
  -6  -4   6 67.3951 4.91248   1
   5   4  -6 26.3458 4.09425   2
  -5  -4   6 25.2135 1.60892   9
  -5  -4   6 31.1098 3.78671  12
  -5  -4   6 27.1424 3.67072   7
  -5  -4   6 23.3660 2.94308   1
   4   4  -6 8.32469 2.42155   2
  -4  -4   6 12.6971 1.92176   1
  -4  -4   6 8.54764 1.40156   9
  -4  -4   6 9.94118 0.99987   3
  -4  -4   6 8.08438 1.92917  12
  -4  -4   6 9.70432 1.82355   1
  -4  -4   6 10.2994 2.23661   7
  -3  -4   6 328.575 9.58896   1
  -3  -4   6 332.822 8.86086   3
  -3  -4   6 333.859 9.89588   9
  -3  -4   6 320.663 9.47523   1
  -3  -4   6 330.338 11.5424   7
  -2  -4   6 401.997 12.9375   7
  -2  -4   6 389.345 10.9369   3
  -2  -4   6 403.113 10.4871   5
  -2  -4   6 402.878 11.8914   9
  -2  -4   6 412.891 10.7613   1
  -2  -4   6 410.839 10.6883   1
  -1  -4   6 33.1383 3.49898   7
  -1  -4   6 35.0683 2.82865   9
  -1  -4   6 31.2289 2.04410   1
  -1  -4   6 31.4384 2.02167   1
  -1  -4   6 29.9644 1.90715  12
  -1  -4   6 31.7374 1.91728   5
   0  -4   6 17.8913 1.88643   5
   0  -4   6 18.5335 1.43424  12
   0  -4   6 17.8223 1.78026   1
   0  -4   6 21.6627 1.96529   1
   0  -4   6 19.2580 2.66738   9
   0  -4   6 16.2444 1.31758   6
  -1   4  -6 209.944 8.46263   4
   1  -4   6 207.858 7.04749   1
   1  -4   6 220.900 8.78023   9
   1  -4   6 215.859 6.57983  12
   1  -4   6 216.822 6.00466   6
   1  -4   6 222.148 7.04914   1
   1  -4   6 218.298 7.51862  14
  -2   4  -6 56.3595 4.26663   4
   2  -4   6 77.7284 3.98268   1
   2  -4   6 60.7068 3.74667   1
   2  -4   6 65.5952 3.56259  12
   2  -4   6 68.2938 3.11349   6
   2  -4   6 70.7236 3.70445  14
  -3   4  -6 -1.0224 1.30441   4
   3  -4   6 -0.2256 1.11750  12
   3  -4   6 -0.1399 0.82563   6
   3  -4   6 -0.7528 0.95722   1
   3  -4   6 0.74388 0.90224  14
  -4   4  -6 58.3334 4.50681  10
  -4   4  -6 56.2795 5.48384   4
   4  -4   6 61.0384 4.52552   1
   4  -4   6 60.8524 2.57783  11
   4  -4   6 60.3296 3.99821   6
   4  -4   6 59.6426 4.29262  12
   4  -4   6 55.3439 3.48853  14
  -5   4  -6 2.89943 1.96682  10
  -5   4  -6 3.46602 2.06659   4
   5  -4   6 1.47240 1.19684  14
   5  -4   6 2.58823 1.72927   6
   5  -4   6 1.73999 1.04573  11
   5  -4   6 1.92471 1.85390  12
  -6   4  -6 13.3321 3.55721   4
   6  -4   6 13.6656 3.00291   6
   6  -4   6 11.9246 2.14016  14
   6  -4   6 9.88106 1.99343  11
   6  -4   6 11.8290 3.03595  12
  -7   4  -6 31.7766 4.95799   4
   7  -4   6 43.7303 4.21311  11
   7  -4   6 41.5205 5.17655   6
  -8   4  -6 53.3088 6.76185   4
   8  -4   6 54.3177 5.21568  11
  -9   4  -6 10.1488 3.99269   4
 -10   4  -6 59.6958 8.06158   4
 -11   4  -6 0.37242 3.11483   4
  12   3  -6 9.72515 3.97201   2
  12   3  -6 12.5200 5.06964  11
[truncated: 448,180 more chars]
