# Supplementary material for: Synthesis and structure of (7aRS)-4-chloro-6-(4-methyl­phen­yl)-6,7,7a,8-tetra­hydro-5H-indeno­[5,6-b]furan-5-one, a fused-ring system arising from a new variant of the IMDAV reaction
Source: Acta Crystallogr E Crystallogr Commun. 2026 Jan 27;82(Pt 2):212–6. doi: 10.1107/S2056989026000629 (PMC12874248; doi:10.1107/S2056989026000629)
Supplement: Supplementary file 2 [file e-82-00212-Isup2.hkl]

data_I                                                                          
_shelx_title ' FZ3117_LT in P-1'                                                
_shelx_refln_list_code          4                                               
_shelx_F_calc_maximum      282.28                                               
_exptl_crystal_F_000       624.00                                               
_reflns_d_resolution_high  0.7108                                               
                                                                                
loop_                                                                           
 _space_group_symop_operation_xyz                                               
 'x, y, z'                                                                      
 '-x, -y, -z'                                                                   
                                                                                
_cell_length_a     9.4921                                                       
_cell_length_b    10.6159                                                       
_cell_length_c    15.1129                                                       
_cell_angle_alpha 105.490                                                       
_cell_angle_beta  104.705                                                       
_cell_angle_gamma  99.662                                                       
                                                                                
_shelx_F_squared_multiplier     1.000                                           
                                                                                
loop_                                                                           
 _refln_index_h                                                                 
 _refln_index_k                                                                 
 _refln_index_l                                                                 
 _refln_F_squared_calc                                                          
 _refln_F_squared_meas                                                          
 _refln_F_squared_sigma                                                         
 _refln_observed_status                                                         
   2   0   0       1033.24       1016.22        11.46 o                         
   3   0   0        767.25        757.68        11.55 o                         
   4   0   0        309.96        301.38        10.09 o                         
   5   0   0          6.73         15.60         4.59 o                         
   6   0   0        129.38        143.20        10.07 o                         
   7   0   0       1132.63       1147.58        34.95 o                         
   8   0   0        345.09        318.56        19.52 o                         
   9   0   0        475.12        451.38        50.12 o                         
  10   0   0         16.24          4.10        21.24 o                         
  11   0   0          0.63        -15.12        15.12 o                         
  12   0   0        208.48        279.16        53.29 o                         
 -12   1   0         16.43          3.64        24.15 o                         
 -11   1   0        377.69        458.99        59.03 o                         
 -10   1   0        281.32        257.06        41.48 o                         
  -9   1   0        133.54        117.93        15.89 o                         
  -8   1   0         74.91         65.35        12.06 o                         
  -7   1   0        815.01        810.74        26.46 o                         
  -6   1   0        272.04        264.18        11.75 o                         
  -5   1   0        158.61        187.08         9.32 o                         
  -4   1   0         27.26         35.10         4.06 o                         
  -3   1   0        542.14        492.83         9.60 o                         
  -2   1   0        181.62        169.90         4.55 o                         
   2   1   0        838.60        812.62        10.68 o                         
   3   1   0        473.72        450.64         7.45 o                         
   4   1   0        790.04        748.31        14.27 o                         
   5   1   0         27.22         53.60         5.06 o                         
   6   1   0         10.98          9.62         4.33 o                         
   7   1   0        418.12        381.16        16.24 o                         
   8   1   0        252.82        246.35        37.38 o                         
   9   1   0         46.03         31.27        22.01 o                         
  10   1   0        121.60        120.10        33.59 o                         
  11   1   0          4.96         26.63        25.08 o                         
  12   1   0        123.26        169.72        46.49 o                         
 -12   2   0        508.73        456.84        58.04 o                         
 -11   2   0         31.10         35.63        22.95 o                         
 -10   2   0         41.52         24.26        14.60 o                         
  -9   2   0         94.83         69.28        16.14 o                         
  -8   2   0        466.18        495.98        22.23 o                         
  -7   2   0          0.30         -4.46         6.10 o                         
  -6   2   0          0.40         -4.74         4.74 o                         
  -5   2   0        223.22        240.21        11.09 o                         
  -4   2   0       2079.60       2021.72        27.63 o                         
  -3   2   0       6871.90       6632.98        63.87 o                         
  -2   2   0      34482.78      33041.70       268.67 o                         
  -1   2   0          2.54          4.67         1.71 o                         
   0   2   0         46.07         36.11         1.77 o                         
   1   2   0        200.60        203.53         4.18 o                         
   2   2   0        208.68        221.50         5.44 o                         
   3   2   0       1782.67       1860.98        23.15 o                         
   4   2   0        330.70        383.85        10.19 o                         
   5   2   0       1317.95       1234.43        24.44 o                         
   6   2   0        127.06        132.67        11.41 o                         
   7   2   0        220.21        252.13        37.18 o                         
   8   2   0        360.58        298.85        41.82 o                         
   9   2   0         16.38         40.50        23.86 o                         
  10   2   0        136.73        220.01        44.05 o                         
  11   2   0         29.75         51.89        29.71 o                         
 -12   3   0         65.24         94.63        23.75 o                         
 -11   3   0        118.60         91.67        22.46 o                         
 -10   3   0        114.75        124.14        16.26 o                         
  -9   3   0          1.27          6.76         7.74 o                         
  -8   3   0        238.39        232.06        16.77 o                         
  -7   3   0        399.16        437.30        24.44 o                         
  -6   3   0        157.52        170.96        14.52 o                         
  -5   3   0       1777.48       1799.01        42.87 o                         
  -4   3   0        297.68        250.31        14.55 o                         
  -3   3   0         66.51         57.27         3.14 o                         
  -2   3   0       1716.55       1764.72        18.83 o                         
  -1   3   0       3344.81       3290.37        46.22 o                         
   0   3   0        233.17        235.57         4.81 o                         
   1   3   0       1159.94       1125.58        13.98 o                         
   2   3   0        496.64        500.91         8.51 o                         
   3   3   0        590.00        581.80        11.63 o                         
   4   3   0        724.27        617.78        13.57 o                         
   5   3   0         14.04         15.51         5.25 o                         
   6   3   0        476.52        470.70        21.32 o                         
   7   3   0       3996.11       3852.23       168.08 o                         
   8   3   0        162.89        187.99        50.11 o                         
   9   3   0        143.14        112.54        21.94 o                         
  10   3   0         42.74         50.24        28.14 o                         
  11   3   0          5.86         12.33        26.21 o                         
 -12   4   0         15.45         11.63        14.11 o                         
 -11   4   0          9.63         10.54         9.44 o                         
 -10   4   0         12.68         -5.04         7.97 o                         
  -9   4   0         29.95         37.67         9.58 o                         
  -8   4   0         11.82         22.65        18.83 o                         
  -7   4   0       1734.15       1849.39        46.87 o                         
  -6   4   0        385.59        368.81        21.64 o                         
  -5   4   0       1624.38       1764.84        40.59 o                         
  -4   4   0       1203.35       1219.97        23.25 o                         
  -3   4   0        377.30        372.75         8.08 o                         
  -2   4   0        545.48        620.19        11.61 o                         
  -1   4   0        638.16        611.99         9.03 o                         
   0   4   0        167.73        159.80         5.03 o                         
   1   4   0        180.61        154.15         5.55 o                         
   2   4   0       2655.38       2906.34        30.49 o                         
   3   4   0         53.28         50.71         4.76 o                         
   4   4   0         54.26         54.04         5.23 o                         
   5   4   0        111.65        127.00         9.50 o                         
   6   4   0         36.16         27.76        11.82 o                         
   7   4   0         78.14         61.52        15.57 o                         
   8   4   0        594.66        617.59        42.87 o                         
   9   4   0         47.93         84.75        20.85 o                         
  10   4   0          5.36          7.60        19.81 o                         
  11   4   0        196.46        172.98        30.10 o                         
 -12   5   0        366.73        350.64        32.07 o                         
 -11   5   0         35.39         35.54        11.43 o                         
 -10   5   0        124.59         94.69        12.19 o                         
  -9   5   0         40.31         44.12        12.72 o                         
  -8   5   0        491.56        551.21        47.11 o                         
  -7   5   0          1.43         14.49         8.52 o                         
  -6   5   0        271.21        285.11        16.70 o                         
  -5   5   0       2328.87       2385.90        43.57 o                         
  -4   5   0         71.52         86.50         7.75 o                         
  -3   5   0       3016.98       3072.08        29.30 o                         
  -2   5   0        126.20        130.18         5.35 o                         
  -1   5   0       1321.77       1319.17        18.42 o                         
   0   5   0        327.30        322.42        13.40 o                         
   1   5   0        519.21        520.25        13.74 o                         
   2   5   0        762.50        797.93        15.97 o                         
   3   5   0         57.47         43.65         4.73 o                         
   4   5   0        969.99        972.40        28.61 o                         
   5   5   0       1906.28       1812.30        54.47 o                         
   6   5   0         27.69         44.71        20.07 o                         
   7   5   0          1.56        -16.30        18.74 o                         
   8   5   0        129.83        122.74        28.68 o                         
   9   5   0          7.47         14.18        15.07 o                         
  10   5   0        119.48        169.21        35.82 o                         
 -12   6   0         99.55        131.43        19.52 o                         
 -11   6   0         21.48         19.15        12.91 o                         
 -10   6   0         43.97         35.15        12.76 o                         
  -9   6   0          0.78          1.10         8.15 o                         
  -8   6   0          6.23          1.83         8.64 o                         
  -7   6   0        351.64        352.03        20.68 o                         
  -6   6   0          9.07         12.58         6.91 o                         
  -5   6   0          1.42         -1.36         4.71 o                         
  -4   6   0       2389.51       2328.73        34.39 o                         
  -3   6   0        617.10        630.13        12.97 o                         
  -2   6   0        360.64        351.67         8.57 o                         
  -1   6   0       2322.40       2381.93        30.42 o                         
   0   6   0        152.93        175.91        11.05 o                         
   1   6   0        930.63        887.99        19.53 o                         
   2   6   0        829.56        917.41        18.39 o                         
   3   6   0         55.62         40.75         6.64 o                         
   4   6   0          5.86          5.88         4.57 o                         
   5   6   0       2583.50       2425.62        90.01 o                         
   6   6   0         41.53         50.78        12.20 o                         
   7   6   0         55.20         48.67        14.91 o                         
   8   6   0         79.57        131.04        34.77 o                         
   9   6   0         13.75          4.82        24.33 o                         
 -12   7   0          0.17          9.34        14.80 o                         
 -11   7   0         66.46         72.94        20.37 o                         
 -10   7   0          7.52         20.07        15.36 o                         
  -9   7   0        145.03        142.56        26.14 o                         
  -8   7   0        201.68        214.09        18.61 o                         
  -7   7   0         14.64         11.17         7.64 o                         
  -6   7   0        478.98        471.45        37.90 o                         
  -5   7   0        869.89        926.68        24.29 o                         
  -4   7   0        538.40        560.33        13.91 o                         
  -3   7   0         90.78         77.92         5.88 o                         
  -2   7   0        791.38        811.25        19.37 o                         
  -1   7   0          7.37          3.26         3.41 o                         
   0   7   0        836.31        815.95        17.49 o                         
   1   7   0          5.84          8.55         4.24 o                         
   2   7   0        364.65        364.56        23.28 o                         
   3   7   0        616.04        610.98        21.63 o                         
   4   7   0          7.66          1.29         8.23 o                         
   5   7   0          0.07         -2.00         9.46 o                         
   6   7   0        214.94        184.85        20.23 o                         
   7   7   0          9.73         16.49        15.39 o                         
   8   7   0         23.14         15.59        15.58 o                         
   9   7   0         34.86         37.53        19.09 o                         
 -12   8   0         31.39         18.63        19.39 o                         
 -11   8   0        294.40        288.48        45.26 o                         
 -10   8   0          2.19         19.76        15.94 o                         
  -9   8   0        339.87        343.79        24.64 o                         
  -8   8   0        180.88        158.79        25.19 o                         
  -7   8   0        350.35        380.89        23.07 o                         
  -6   8   0        156.96        144.99        13.91 o                         
  -5   8   0       2023.43       2013.55        43.18 o                         
  -4   8   0         69.36         80.62        10.80 o                         
  -3   8   0        146.28        141.91         9.13 o                         
  -2   8   0         25.05         24.38         4.72 o                         
  -1   8   0        186.09        188.42         9.44 o                         
   0   8   0        300.23        312.28        11.84 o                         
   1   8   0        776.89        774.87        25.46 o                         
   2   8   0         89.86         89.21         9.03 o                         
   3   8   0        781.33        760.66        48.33 o                         
   4   8   0        487.03        455.98        37.20 o                         
   5   8   0         51.04         43.65        10.90 o                         
   6   8   0         26.80         27.07        12.31 o                         
   7   8   0         71.21         88.61        17.90 o                         
   8   8   0         81.61         89.82        19.68 o                         
 -11   9   0          0.02        -12.62        12.69 o                         
 -10   9   0         31.06          2.56        13.55 o                         
  -9   9   0         90.83         78.23        16.59 o                         
  -8   9   0        332.39        311.58        23.29 o                         
  -7   9   0        227.75        252.46        20.28 o                         
  -6   9   0         12.01         -6.32         7.54 o                         
  -5   9   0        174.13        157.32        14.73 o                         
  -4   9   0          3.69         -7.36         7.36 o                         
  -3   9   0         68.05         68.33         8.27 o                         
  -2   9   0        163.63        173.33        11.34 o                         
  -1   9   0        115.01        123.12        10.05 o                         
   0   9   0        475.65        468.76        18.88 o                         
   1   9   0          4.35         -1.12         5.74 o                         
   2   9   0         13.67         10.14         7.37 o                         
   3   9   0        619.88        605.87        28.39 o                         
   4   9   0        129.12        107.86        17.67 o                         
   5   9   0        298.97        315.86        30.30 o                         
   6   9   0         85.61         74.03        16.17 o                         
   7   9   0         43.85         59.72        16.58 o                         
 -11  10   0         35.29         18.47        16.10 o                         
 -10  10   0          7.27          9.03        13.23 o                         
  -9  10   0         21.38         -7.17        12.53 o                         
  -8  10   0       1308.04       1283.72        46.41 o                         
  -7  10   0        410.28        391.91        41.24 o                         
  -6  10   0        192.61        185.65        17.65 o                         
  -5  10   0        224.67        239.80        18.39 o                         
  -4  10   0        223.66        261.38        16.40 o                         
  -3  10   0          8.57          6.52         6.69 o                         
  -2  10   0         49.48         54.29         7.94 o                         
  -1  10   0        216.93        211.48        13.37 o                         
   0  10   0        146.79        178.11        13.78 o                         
   1  10   0        116.80        107.78        11.95 o                         
   2  10   0        121.85        133.19        15.48 o                         
   3  10   0        192.49        197.55        30.19 o                         
   4  10   0        273.47        279.54        27.41 o                         
   5  10   0         61.52         39.90        16.08 o                         
   6  10   0          4.46         -5.75        15.62 o                         
 -10  11   0         64.10         23.77        33.50 o                         
  -9  11   0          8.95        -12.04        12.04 o                         
  -8  11   0         11.29         12.85        15.95 o                         
  -7  11   0         65.10         60.82        17.46 o                         
  -6  11   0        200.98        160.10        16.88 o                         
  -5  11   0        132.84        105.50        15.65 o                         
  -4  11   0        134.22        145.94        16.75 o                         
  -3  11   0         74.66         93.20        12.14 o                         
  -2  11   0         37.82         32.76         8.58 o                         
  -1  11   0         77.73         91.54        10.15 o                         
   0  11   0        105.62        113.32        11.26 o                         
   1  11   0         51.11         55.30        12.63 o                         
   2  11   0          2.12          1.98         8.50 o                         
   3  11   0         33.93         42.97        14.11 o                         
   4  11   0         12.28          0.70        12.69 o                         
   5  11   0         49.72         53.28        17.83 o                         
  -9  12   0          4.97         -7.62        12.72 o                         
  -8  12   0         67.03        105.71        22.93 o                         
  -7  12   0          3.55         -4.27        11.40 o                         
  -6  12   0         31.67         23.25        11.83 o                         
  -5  12   0         70.97        106.01        27.69 o                         
  -4  12   0         44.51         63.67        15.34 o                         
  -3  12   0         49.75         37.38        11.84 o                         
  -2  12   0         18.00          9.61         8.60 o                         
  -1  12   0         78.99         77.35        12.33 o                         
   0  12   0        240.23        268.59        21.23 o                         
   1  12   0        107.11         83.48        21.60 o                         
   2  12   0          0.01         -6.10        24.03 o                         
   3  12   0          6.03         23.41        29.24 o                         
   4  12   0         92.62        111.07        44.17 o                         
  -8  13   0         35.53         50.19        20.82 o                         
  -7  13   0         37.57         24.96        16.10 o                         
  -6  13   0         48.31         57.46        22.94 o                         
  -5  13   0          3.65         10.79        12.80 o                         
  -4  13   0         11.48         30.44        26.29 o                         
  -3  13   0          0.01         -0.39        10.47 o                         
  -2  13   0          0.07         19.98        22.16 o                         
  -1  13   0        297.46        309.06        53.29 o                         
   0  13   0          5.77        -16.48        22.90 o                         
   1  13   0         64.64         63.04        22.81 o                         
   2  13   0          0.18         -6.86        24.75 o                         
  -6  14   0         81.93        104.71        22.17 o                         
  -5  14   0         34.43         14.89        13.87 o                         
  -4  14   0          0.01        -20.74        20.74 o                         
  -3  14   0         38.48         18.07        30.44 o                         
  -2  14   0         17.02         30.67        30.85 o                         
  -1  14   0          0.03         -3.60        25.03 o                         
   0 -14   1        128.74        181.22        48.51 o                         
   1 -14   1          0.41          5.53        23.98 o                         
   2 -14   1         26.93         21.39        27.43 o                         
   3 -14   1          0.17         17.16        28.72 o                         
   4 -14   1          0.48        -20.40        20.40 o                         
   5 -14   1         55.73         32.76        28.98 o                         
   6 -14   1          0.33        -12.81        12.81 o                         
  -2 -13   1        105.95         73.53        39.68 o                         
  -1 -13   1         64.97         54.99        23.08 o                         
   0 -13   1         40.31         17.87        18.82 o                         
   1 -13   1         62.00         60.54        31.44 o                         
   2 -13   1         20.19         -1.12        23.61 o                         
   3 -13   1         11.28         16.83         8.95 o                         
   4 -13   1         62.39         72.70        16.41 o                         
   5 -13   1         59.47         53.56        16.32 o                         
   6 -13   1        173.51        187.82        25.54 o                         
   7 -13   1         36.30         13.98        58.74 o                         
   8 -13   1          8.22         -0.55        15.83 o                         
  -4 -12   1         10.85        -13.21        33.32 o                         
  -3 -12   1         85.45         97.12        41.15 o                         
  -1 -12   1          8.65         -1.43        15.37 o                         
   0 -12   1         17.78         26.79        13.55 o                         
   1 -12   1        171.58        164.25        15.75 o                         
   2 -12   1        185.56        202.82        25.12 o                         
   3 -12   1         17.32          0.17         7.84 o                         
   4 -12   1         33.30         21.45        18.33 o                         
   5 -12   1         14.34         12.99        11.27 o                         
   6 -12   1          0.47         -9.78         9.78 o                         
   7 -12   1         66.48         54.52        17.26 o                         
   8 -12   1        123.98        107.05        19.40 o                         
   9 -12   1        470.39        518.63        46.06 o                         
  -5 -11   1        300.64        318.93        30.59 o                         
  -4 -11   1        125.04        117.81        18.90 o                         
  -3 -11   1         21.15         17.38        10.77 o                         
  -2 -11   1       1476.04       1458.79        41.13 o                         
  -1 -11   1         28.83         12.94         7.95 o                         
   0 -11   1         70.46         69.76         9.02 o                         
   1 -11   1          2.00         -1.18         5.25 o                         
   2 -11   1          4.65         -2.07         4.90 o                         
   3 -11   1          1.26         -6.33         6.33 o                         
   4 -11   1        143.67        122.24        19.64 o                         
   5 -11   1        491.16        467.14        31.03 o                         
   6 -11   1        225.68        178.09        19.89 o                         
   7 -11   1        161.83        154.71        24.13 o                         
   8 -11   1         70.87         61.12        23.09 o                         
   9 -11   1        116.48        148.61        21.56 o                         
  10 -11   1          5.81         -1.38        14.58 o                         
  -7 -10   1          0.49        -12.27        12.27 o                         
  -6 -10   1        120.73        152.02        39.67 o                         
  -5 -10   1         17.51         36.25        13.72 o                         
  -4 -10   1         65.68         45.22        16.31 o                         
  -3 -10   1         95.11        105.01        14.57 o                         
  -2 -10   1        290.92        296.93        18.73 o                         
  -1 -10   1        615.84        595.21        30.90 o                         
   0 -10   1         16.95         14.55         8.55 o                         
   1 -10   1         13.98          9.16         5.27 o                         
   2 -10   1        570.06        574.78        18.32 o                         
   3 -10   1        172.37        187.25        13.86 o                         
   4 -10   1          0.66         -1.58         4.47 o                         
   5 -10   1        435.07        424.29        23.98 o                         
   6 -10   1        431.49        505.71        29.96 o                         
   7 -10   1        139.14        118.13        15.15 o                         
   8 -10   1        166.65        157.61        21.19 o                         
   9 -10   1         10.00         42.75        15.53 o                         
  10 -10   1         99.58        123.55        21.54 o                         
  11 -10   1         61.71         58.06        25.44 o                         
  -8  -9   1          3.16         -8.15        13.22 o                         
  -7  -9   1          2.62        -11.94        11.94 o                         
  -6  -9   1          6.69         11.63        12.31 o                         
  -5  -9   1          7.25         17.02        11.38 o                         
  -4  -9   1        395.33        373.56        29.45 o                         
  -3  -9   1         38.69         43.62        10.06 o                         
  -2  -9   1          0.11          4.22         5.41 o                         
  -1  -9   1        539.20        525.08        19.85 o                         
   0  -9   1        245.32        245.91        19.40 o                         
   1  -9   1        210.33        179.27        11.24 o                         
   2  -9   1        130.12        153.36        10.24 o                         
   3  -9   1         21.23         37.45         6.29 o                         
   4  -9   1         97.33         73.97         8.77 o                         
   5  -9   1        152.17        158.20        14.12 o                         
   6  -9   1        326.04        339.03        21.05 o                         
   7  -9   1         33.51         19.83         8.90 o                         
   8  -9   1        351.03        319.96        23.15 o                         
   9  -9   1        241.90        281.27        26.33 o                         
  10  -9   1         67.38         64.11        17.17 o                         
  11  -9   1         14.97         18.34        18.95 o                         
  -8  -8   1          0.26         14.15        12.69 o                         
  -7  -8   1        302.83        397.18        31.23 o                         
  -6  -8   1        415.87        409.25        29.41 o                         
  -5  -8   1         17.83          8.69         9.25 o                         
  -4  -8   1       1335.25       1400.68        50.23 o                         
  -3  -8   1         37.20         21.89         6.42 o                         
  -2  -8   1        115.42        136.29        10.53 o                         
  -1  -8   1         51.38         59.77         6.63 o                         
   0  -8   1         24.34         27.11         4.40 o                         
   1  -8   1        286.14        286.79        10.05 o                         
   2  -8   1       1513.82       1495.88        23.63 o                         
   3  -8   1         52.90         48.74         5.50 o                         
   4  -8   1         20.27         21.56         3.03 o                         
   5  -8   1        411.92        419.79        26.49 o                         
   6  -8   1        649.35        659.96        25.31 o                         
   7  -8   1         22.76         20.53         8.67 o                         
   8  -8   1        111.16        110.64        14.76 o                         
   9  -8   1          7.02         12.16        10.56 o                         
  10  -8   1          4.63        -12.68        13.39 o                         
  11  -8   1         17.45         11.87        17.63 o                         
  12  -8   1        219.68        300.51        54.75 o                         
  -9  -7   1        142.49        166.88        31.30 o                         
  -8  -7   1        265.20        297.71        32.46 o                         
  -7  -7   1        177.06        152.40        19.80 o                         
  -6  -7   1         48.05         49.33        15.83 o                         
  -5  -7   1         22.76         11.68        14.65 o                         
  -4  -7   1         80.86        102.59         9.69 o                         
  -3  -7   1         68.51         66.75         7.79 o                         
  -2  -7   1        820.59        807.35        17.59 o                         
  -1  -7   1        786.94        861.49        19.03 o                         
   0  -7   1          0.04         -2.33         2.61 o                         
   1  -7   1        285.09        272.60         9.01 o                         
   2  -7   1        102.54        103.69         6.42 o                         
   3  -7   1         18.24         18.81         4.69 o                         
   4  -7   1         19.14         23.57         3.45 o                         
   5  -7   1        720.09        761.01        24.14 o                         
   6  -7   1       3729.59       3744.25        72.41 o                         
   7  -7   1          4.28          2.60         7.36 o                         
   8  -7   1         27.91         24.87         9.45 o                         
   9  -7   1        413.76        453.03        31.70 o                         
  10  -7   1         61.73         45.09        30.11 o                         
  11  -7   1        172.68        174.73        22.45 o                         
  12  -7   1         52.75         30.80        21.74 o                         
 -10  -6   1        185.04        221.84        32.82 o                         
  -9  -6   1        134.18        168.03        32.98 o                         
  -8  -6   1         38.54         42.64        16.69 o                         
  -7  -6   1        305.82        336.14        31.41 o                         
  -6  -6   1       1062.76       1006.82        37.52 o                         
  -5  -6   1        445.55        385.28        15.86 o                         
  -4  -6   1       1013.26        989.28        24.32 o                         
  -3  -6   1        279.28        285.80        10.82 o                         
  -2  -6   1        135.89        116.82         7.20 o                         
  -1  -6   1       1023.40       1104.01        20.94 o                         
   0  -6   1        175.41        194.98         7.03 o                         
   1  -6   1         35.96         43.54         3.98 o                         
   2  -6   1         40.81         56.61         4.11 o                         
   3  -6   1          3.03          3.02         3.25 o                         
   4  -6   1         41.19         46.28         4.84 o                         
   5  -6   1        621.24        627.53        23.99 o                         
   6  -6   1       1004.55       1037.47        29.04 o                         
   7  -6   1         15.99         14.41         7.79 o                         
   8  -6   1        730.65        776.63        32.61 o                         
   9  -6   1          0.70          3.98         8.58 o                         
  10  -6   1         84.16         62.57        12.20 o                         
  11  -6   1        164.91        173.52        19.76 o                         
  12  -6   1         52.63        112.19        27.19 o                         
 -10  -5   1         11.88          9.29        26.64 o                         
  -9  -5   1        106.86         79.93        20.37 o                         
  -8  -5   1         58.04         57.93        15.93 o                         
  -7  -5   1        159.47        171.27        22.37 o                         
  -6  -5   1        374.82        351.97        17.09 o                         
  -5  -5   1        206.68        249.73        13.19 o                         
  -4  -5   1          5.04         -0.14         3.33 o                         
  -3  -5   1        486.37        459.71        17.19 o                         
  -2  -5   1          1.29          6.61         2.65 o                         
  -1  -5   1        162.83        151.71         6.62 o                         
   0  -5   1         22.50         21.96         2.83 o                         
   1  -5   1        206.82        191.70         6.06 o                         
   2  -5   1        338.79        378.07         8.70 o                         
   3  -5   1      18319.50      19102.31       160.96 o                         
   4  -5   1       1828.29       1890.59        28.79 o                         
   5  -5   1        879.83        888.02        19.95 o                         
   6  -5   1        347.49        321.70        18.03 o                         
   7  -5   1          7.68         14.87         8.49 o                         
   8  -5   1        233.96        231.46        20.72 o                         
   9  -5   1        147.73        129.86        13.11 o                         
  10  -5   1        467.31        495.21        25.25 o                         
  11  -5   1         10.92         14.21        10.84 o                         
  12  -5   1          0.90          4.58        19.70 o                         
 -11  -4   1         70.61         72.44        22.75 o                         
 -10  -4   1        113.56        100.29        21.69 o                         
  -9  -4   1         11.48         19.00        15.91 o                         
  -8  -4   1          9.92         19.40        22.04 o                         
  -7  -4   1        126.94        117.43        12.34 o                         
  -6  -4   1         53.17         55.96         9.29 o                         
  -5  -4   1         94.73         99.60         5.50 o                         
  -4  -4   1        222.36        218.83         8.15 o                         
  -3  -4   1         11.80          7.44         2.42 o                         
  -2  -4   1        244.24        227.44         6.91 o                         
  -1  -4   1       1723.01       1795.50        21.74 o                         
   0  -4   1        478.73        419.92         7.74 o                         
   1  -4   1       4269.48       4193.72        42.37 o                         
   2  -4   1       2475.24       2504.91        31.09 o                         
   3  -4   1        127.83        153.03         5.79 o                         
   4  -4   1         30.26         15.82         3.76 o                         
   5  -4   1         48.87         45.07         8.07 o                         
   6  -4   1         31.34         23.00         8.45 o                         
   7  -4   1          5.48         -1.91         5.78 o                         
   8  -4   1         16.75         16.18         6.88 o                         
   9  -4   1         67.04         64.04        13.96 o                         
  10  -4   1          0.69          6.40         7.96 o                         
  11  -4   1          3.24          4.45        12.38 o                         
  12  -4   1         91.80        106.99        21.05 o                         
 -11  -3   1         54.89         98.74        35.42 o                         
 -10  -3   1        213.27        143.28        25.89 o                         
  -9  -3   1         79.51         82.07        24.77 o                         
  -8  -3   1          4.63         -7.46        10.53 o                         
  -7  -3   1        221.52        199.75        15.08 o                         
  -6  -3   1         14.90         16.88         7.06 o                         
  -5  -3   1         19.15         27.80         6.51 o                         
  -4  -3   1        851.48        870.31        19.66 o                         
  -3  -3   1        391.91        398.61         7.57 o                         
  -2  -3   1        236.71        259.19         7.36 o                         
  -1  -3   1        927.86        909.24        11.47 o                         
   0  -3   1       7273.56       7350.83        55.82 o                         
   1  -3   1      79680.96      72034.02       493.81 o                         
   2  -3   1      11631.01      11524.49        91.25 o                         
   3  -3   1       1307.81       1351.27        19.05 o                         
   4  -3   1        130.73        169.81        10.17 o                         
   5  -3   1        564.00        530.08        24.22 o                         
   6  -3   1       1661.33       1509.50        40.57 o                         
   7  -3   1          1.73         -5.55         5.55 o                         
   8  -3   1        751.65        770.75        25.74 o                         
   9  -3   1        118.28        120.15        13.46 o                         
  10  -3   1        442.85        468.14        25.94 o                         
  11  -3   1         22.44         32.15        26.48 o                         
  12  -3   1        180.77        210.91        35.30 o                         
 -12  -2   1          2.59         16.61        26.45 o                         
 -11  -2   1        499.73        591.65        71.42 o                         
 -10  -2   1        113.91        126.03        34.74 o                         
  -9  -2   1        273.31        268.58        44.56 o                         
  -8  -2   1         13.68         17.73        11.08 o                         
  -7  -2   1       1964.90       1915.71        41.41 o                         
  -6  -2   1        673.43        696.00        15.64 o                         
  -5  -2   1        173.37        180.17         9.27 o                         
  -4  -2   1       1404.08       1446.03        21.50 o                         
  -3  -2   1        168.46        123.21         4.20 o                         
  -2  -2   1       1997.82       1892.35        23.17 o                         
  -1  -2   1        124.52        110.08         4.32 o                         
   1  -2   1        476.88        488.82         7.55 o                         
   2  -2   1       1820.00       1800.84        21.19 o                         
   3  -2   1       3788.25       3837.51        45.26 o                         
   4  -2   1       1001.88        981.71        20.84 o                         
   5  -2   1        219.84        217.23        13.76 o                         
   6  -2   1        357.43        355.05        18.73 o                         
   7  -2   1         86.00         90.87        10.32 o                         
   8  -2   1        173.31        168.34        27.16 o                         
   9  -2   1         51.32         45.75        10.89 o                         
  10  -2   1        254.04        305.95        43.66 o                         
  11  -2   1        124.67        129.85        63.44 o                         
  12  -2   1          9.19         31.67        25.86 o                         
 -12  -1   1          0.68         11.51        24.29 o                         
 -11  -1   1        154.10        121.05        37.83 o                         
 -10  -1   1        335.61        302.06        47.92 o                         
  -9  -1   1         39.37         27.34        18.13 o                         
  -8  -1   1          1.26          1.45         4.13 o                         
  -7  -1   1        284.05        272.92        12.77 o                         
  -6  -1   1        622.73        622.99        20.34 o                         
  -5  -1   1        813.16        852.79        17.27 o                         
  -4  -1   1       1266.73       1399.52        21.92 o                         
  -3  -1   1          1.93          1.20         2.34 o                         
  -2  -1   1       5569.95       5265.94        51.22 o                         
   2  -1   1       1296.66       1199.15        14.14 o                         
   3  -1   1        112.76        104.24         5.23 o                         
   4  -1   1       1390.60       1492.21        26.83 o                         
   5  -1   1       3860.02       3940.97        57.10 o                         
   6  -1   1        220.13        255.55        15.93 o                         
   7  -1   1        249.27        228.19        18.18 o                         
   8  -1   1       1612.76       1711.26        68.81 o                         
   9  -1   1          0.01          0.24        15.05 o                         
  10  -1   1         86.74         97.20        28.85 o                         
  11  -1   1        262.55        217.76        42.14 o                         
  12  -1   1         80.12         89.63        40.09 o                         
 -12   0   1          2.67         -9.72        26.13 o                         
 -11   0   1        379.80        392.29        56.06 o                         
 -10   0   1          3.92         37.21        19.67 o                         
  -9   0   1        160.74        150.53        31.99 o                         
  -8   0   1         40.09         37.82         8.35 o                         
  -7   0   1         51.10         41.03         6.62 o                         
  -6   0   1        330.31        306.36        11.51 o                         
  -5   0   1        292.02        353.61        13.50 o                         
  -4   0   1        445.61        487.68        11.15 o                         
  -3   0   1       2185.01       2215.80        26.10 o                         
  -2   0   1       3263.02       3188.58        32.73 o                         
   2   0   1       1894.81       1788.41        18.98 o                         
   3   0   1        362.95        312.79        10.30 o                         
   4   0   1        269.66        272.30        12.83 o                         
   5   0   1          1.17          5.63         5.09 o                         
   6   0   1        556.67        511.02        53.17 o                         
   7   0   1        425.68        419.46        29.28 o                         
   8   0   1        835.11        810.29        38.97 o                         
   9   0   1       1159.78       1171.45        71.17 o                         
  10   0   1         16.44         -3.49        17.88 o                         
  11   0   1         54.88         77.46        31.40 o                         
  12   0   1         25.77          8.94        37.45 o                         
 -12   1   1         37.93         -2.26        22.79 o                         
 -11   1   1          5.66         -0.13        20.59 o                         
 -10   1   1        163.07        223.59        40.11 o                         
  -9   1   1         13.56         -3.19         6.17 o                         
  -8   1   1          1.09          1.07         5.59 o                         
  -7   1   1       1339.20       1311.31        28.85 o                         
  -6   1   1       1685.14       1734.84        27.69 o                         
  -5   1   1        119.50        158.79         8.91 o                         
  -4   1   1        657.67        647.65        14.18 o                         
  -3   1   1          4.84          2.74         2.36 o                         
  -2   1   1         55.15         66.21         3.10 o                         
   1   1   1        142.51        136.20         4.44 o                         
   2   1   1        488.42        463.51         9.86 o                         
   3   1   1       1295.80       1439.88        27.77 o                         
   4   1   1        924.61        922.71        46.76 o                         
   5   1   1        988.74       1004.26        50.11 o                         
   6   1   1         31.76         21.89        15.03 o                         
   7   1   1          6.55         12.67        15.67 o                         
   8   1   1        170.76        225.72        37.60 o                         
   9   1   1         85.01        106.73        29.04 o                         
  10   1   1        223.09        229.55        43.57 o                         
  11   1   1         46.14         96.50        33.46 o                         
  12   1   1          3.57        -15.96        15.96 o                         
 -12   2   1          0.35        -10.14        18.61 o                         
 -11   2   1        188.65        205.56        40.07 o                         
 -10   2   1         47.74         85.99        14.23 o                         
  -9   2   1        728.55        660.58        28.87 o                         
  -8   2   1        200.46        154.60        13.34 o                         
  -7   2   1        460.37        446.05        16.59 o                         
  -6   2   1       1421.98       1380.42        30.98 o                         
  -5   2   1         34.54         35.43         7.58 o                         
  -4   2   1        272.69        267.27         9.66 o                         
  -3   2   1       3407.90       3355.47        45.64 o                         
  -2   2   1      20963.41      20386.61       158.00 o                         
  -1   2   1       1490.86       1512.99        13.41 o                         
   0   2   1        121.65        105.78         3.09 o                         
   1   2   1         71.76         74.84         5.78 o                         
   2   2   1        988.82       1017.47        13.51 o                         
   3   2   1          5.36         14.14         2.87 o                         
   4   2   1        428.26        459.83        15.06 o                         
   5   2   1       1226.91       1206.86        28.18 o                         
   6   2   1       2444.33       2526.15        98.19 o                         
   7   2   1          8.66          9.93        15.75 o                         
   8   2   1        149.44        107.43        29.04 o                         
   9   2   1         44.15         42.59        23.22 o                         
  10   2   1          0.41         14.72        22.94 o                         
  11   2   1         27.23         -2.57        22.15 o                         
 -13   3   1         56.73         39.57        22.63 o                         
 -12   3   1        177.94        206.26        31.92 o                         
 -11   3   1        121.54        141.43        31.34 o                         
 -10   3   1        245.01        248.11        20.28 o                         
  -9   3   1         27.90         13.80        12.57 o                         
  -8   3   1          0.65          5.02        10.42 o                         
  -7   3   1        931.93        965.03        38.26 o                         
  -6   3   1          4.25         12.07         5.11 o                         
  -5   3   1       1018.20       1034.99        23.09 o                         
  -4   3   1        266.67        273.19         9.06 o                         
  -3   3   1        693.45        647.49        13.92 o                         
  -2   3   1       6613.20       6400.72        61.22 o                         
  -1   3   1        408.09        398.82         6.71 o                         
   0   3   1       1629.17       1628.88        21.14 o                         
   1   3   1       4643.45       4759.20        45.12 o                         
   2   3   1         56.09         69.47         6.88 o                         
   3   3   1       1388.85       1603.95        20.82 o                         
   4   3   1         81.25        124.02        13.32 o                         
   5   3   1        862.81        859.88        23.43 o                         
   6   3   1       1648.48       1635.90        53.42 o                         
   7   3   1        142.49        105.74        18.30 o                         
   8   3   1          0.06          3.81        11.30 o                         
   9   3   1        137.78        202.77        40.92 o                         
  10   3   1          2.07         21.70        24.39 o                         
  11   3   1          1.14         28.33        27.40 o                         
 -13   4   1        118.64        127.09        23.63 o                         
 -12   4   1         32.53         21.22        15.15 o                         
 -11   4   1        102.29         97.66        16.89 o                         
 -10   4   1        656.09        645.93        29.90 o                         
  -9   4   1        114.17        127.46        16.50 o                         
  -8   4   1          4.80         -6.04         6.04 o                         
  -7   4   1        753.84        741.81        28.37 o                         
  -6   4   1        524.88        479.00        12.63 o                         
  -5   4   1       1545.65       1601.80        56.34 o                         
  -4   4   1        789.44        853.77        26.39 o                         
  -3   4   1        396.39        427.37        16.48 o                         
  -2   4   1         74.71         90.15         4.56 o                         
  -1   4   1        287.11        301.72         7.85 o                         
   0   4   1       1229.45       1203.16        16.42 o                         
   1   4   1        217.91        191.73         7.03 o                         
   2   4   1       2356.50       2309.68        26.45 o                         
   3   4   1         65.77         54.62         3.98 o                         
   4   4   1          0.02         -2.74         6.10 o                         
   5   4   1        238.78        254.32        22.99 o                         
   6   4   1        191.49        193.34        21.91 o                         
   7   4   1        285.77        267.26        26.86 o                         
   8   4   1         21.28         37.09        15.24 o                         
   9   4   1         93.37         63.57        18.95 o                         
  10   4   1          0.38          7.16        16.10 o                         
 -12   5   1         18.99         14.75        14.39 o                         
 -11   5   1        749.06        828.55        38.29 o                         
 -10   5   1        158.61        176.70        21.37 o                         
  -9   5   1          1.63          6.44        10.05 o                         
  -8   5   1        268.84        256.49        21.39 o                         
  -7   5   1         12.18          6.95         8.65 o                         
  -6   5   1        143.70        131.81        12.52 o                         
  -5   5   1        463.70        404.90        10.64 o                         
  -4   5   1       1910.59       1883.64        32.17 o                         
  -3   5   1        407.29        370.73         7.75 o                         
  -2   5   1        329.55        306.65        10.60 o                         
  -1   5   1         18.00         19.93         2.97 o                         
   0   5   1        491.57        478.67        13.30 o                         
   1   5   1       1910.36       1927.83        27.86 o                         
   2   5   1        114.99         99.42         5.40 o                         
   3   5   1          6.36          6.68         2.65 o                         
   4   5   1         59.04         56.93        10.93 o                         
   5   5   1        992.97        942.35        53.98 o                         
   6   5   1        242.46        237.23        24.29 o                         
   7   5   1          0.41         -8.62         9.91 o                         
   8   5   1          0.01         -5.50        15.22 o                         
   9   5   1        408.49        450.14        53.85 o                         
  10   5   1         91.42        109.69        25.51 o                         
 -12   6   1         15.97         18.48        18.62 o                         
 -11   6   1         98.83         96.61        17.98 o                         
 -10   6   1        218.93        266.07        25.78 o                         
  -9   6   1          9.72         -0.60        10.20 o                         
  -8   6   1         28.61         20.22        10.00 o                         
  -7   6   1         99.68        102.10        12.27 o                         
  -6   6   1        121.88        126.57        11.85 o                         
  -5   6   1         44.51         32.33         6.84 o                         
  -4   6   1        250.50        235.29        11.70 o                         
  -3   6   1        424.66        409.27        11.29 o                         
  -2   6   1        742.40        763.45        13.60 o                         
  -1   6   1         29.78         42.85         4.90 o                         
   0   6   1        149.75        173.14        10.72 o                         
   1   6   1        222.24        203.56        12.19 o                         
   2   6   1         85.19         75.26         7.36 o                         
   3   6   1        102.45        104.67         4.06 o                         
   4   6   1        281.44        279.50        21.02 o                         
   5   6   1        538.29        536.62        28.14 o                         
   6   6   1         76.59        117.58        17.39 o                         
   7   6   1         20.27         28.89        21.69 o                         
   8   6   1        319.90        370.63        36.41 o                         
   9   6   1          2.31         36.43        19.53 o                         
 -12   7   1          0.51          8.89        14.32 o                         
 -11   7   1        353.09        424.12        41.18 o                         
 -10   7   1         13.77         -2.76        13.24 o                         
  -9   7   1        527.26        483.87        33.10 o                         
  -8   7   1        299.80        279.93        26.75 o                         
  -7   7   1        649.96        599.33        25.55 o                         
  -6   7   1       1895.34       2001.03        42.72 o                         
  -5   7   1        223.61        230.21        16.05 o                         
  -4   7   1         35.42         30.36         6.03 o                         
  -3   7   1        948.14        931.44        18.06 o                         
  -2   7   1        992.22        923.06        16.96 o                         
  -1   7   1        147.13        158.84         8.60 o                         
   0   7   1        821.23        865.98        19.02 o                         
   1   7   1        363.89        352.51        14.37 o                         
   2   7   1        170.86        165.02        10.65 o                         
   3   7   1        343.36        347.12        20.54 o                         
   4   7   1         89.97        107.87        14.65 o                         
   5   7   1        325.08        284.58        23.23 o                         
   6   7   1         82.73        121.98        18.27 o                         
   7   7   1          0.60          8.46        11.81 o                         
   8   7   1         26.57         22.66        18.91 o                         
   9   7   1        147.84        229.39        33.83 o                         
 -12   8   1        232.00        243.46        35.76 o                         
 -11   8   1          3.29         30.00        16.12 o                         
 -10   8   1        275.73        298.77        80.18 o                         
  -9   8   1         11.87          4.86        10.09 o                         
  -8   8   1          0.18          4.73         8.69 o                         
  -7   8   1         31.68         30.00         9.49 o                         
  -6   8   1         24.20         13.02         8.51 o                         
  -5   8   1        121.94        107.74         9.27 o                         
  -4   8   1        824.87        812.12        21.27 o                         
  -3   8   1          6.53         11.20         4.89 o                         
  -2   8   1        214.09        226.66        10.83 o                         
  -1   8   1         19.37          9.40         5.01 o                         
   0   8   1        123.88        139.99        11.78 o                         
   1   8   1         63.50         58.10        10.14 o                         
   2   8   1        188.36        196.03        17.06 o                         
   3   8   1        340.97        348.85        23.45 o                         
   4   8   1        183.00        187.52        16.75 o                         
   5   8   1        241.55        242.26        24.65 o                         
   6   8   1         27.58         22.57        12.60 o                         
   7   8   1          1.66          6.25        13.49 o                         
   8   8   1        420.24        413.02        34.91 o                         
 -11   9   1        138.62        168.31        28.52 o                         
 -10   9   1          7.21         -0.93        13.82 o                         
  -9   9   1        403.90        467.93        34.53 o                         
  -8   9   1          6.88         22.20         8.97 o                         
  -7   9   1         18.42         15.00         9.33 o                         
  -6   9   1        181.67        156.00        15.43 o                         
  -5   9   1         84.53         63.62         8.32 o                         
  -4   9   1         91.76         89.15         9.75 o                         
  -3   9   1        787.10        768.55        19.94 o                         
  -2   9   1        560.14        565.84        18.48 o                         
  -1   9   1          0.76         -4.21         4.21 o                         
   0   9   1         39.19         33.73        13.46 o                         
   1   9   1         19.07         24.10         7.72 o                         
   2   9   1        305.16        296.92        25.29 o                         
   3   9   1         85.95         86.08        14.03 o                         
   4   9   1         90.58         80.58        15.92 o                         
   5   9   1        307.18        332.40        47.32 o                         
   6   9   1         47.74         70.15        16.41 o                         
   7   9   1          0.63          4.18        14.17 o                         
 -11  10   1         53.37         55.73        19.11 o                         
 -10  10   1          3.73          7.34        12.88 o                         
  -9  10   1        185.59        157.40        21.84 o                         
  -8  10   1         33.36         79.41        16.19 o                         
  -7  10   1         15.69          9.70        10.03 o                         
  -6  10   1         48.63         51.53        10.94 o                         
  -5  10   1        223.18        206.46        17.66 o                         
  -4  10   1         49.72         50.81         9.45 o                         
  -3  10   1          8.83         13.56         6.58 o                         
  -2  10   1        362.86        396.12        21.55 o                         
  -1  10   1        171.37        163.40        18.03 o                         
   0  10   1          6.41          6.87         6.68 o                         
   1  10   1        183.64        197.92        16.13 o                         
   2  10   1         11.86         15.11         9.85 o                         
   3  10   1          6.14          9.17        11.41 o                         
   4  10   1         48.94         56.67        20.15 o                         
   5  10   1        227.15        222.28        31.27 o                         
   6  10   1         10.48          6.07        14.54 o                         
 -10  11   1          0.81         -1.18        14.23 o                         
  -9  11   1         52.05         36.22        15.78 o                         
  -8  11   1         81.33         98.51        21.32 o                         
  -7  11   1        464.56        526.85        34.52 o                         
  -6  11   1        232.53        240.74        37.22 o                         
  -5  11   1         75.72         82.35        12.82 o                         
  -4  11   1        151.75        151.40        17.81 o                         
  -3  11   1        102.35        109.32        12.83 o                         
  -2  11   1          3.41         -6.54         7.34 o                         
  -1  11   1          3.95         10.57         7.25 o                         
   0  11   1         22.66         26.86         9.96 o                         
   1  11   1        181.63        176.77        17.36 o                         
   2  11   1         39.04         48.27        13.84 o                         
   3  11   1         73.37         48.71        15.25 o                         
   4  11   1         58.46         77.03        31.15 o                         
   5  11   1          8.07        -11.06        26.57 o                         
  -9  12   1         89.26         82.94        20.20 o                         
  -8  12   1          5.82         -2.31        14.10 o                         
  -7  12   1          1.07         -0.73        13.00 o                         
  -6  12   1          0.04         11.69         9.89 o                         
  -5  12   1          5.68        -10.37        10.37 o                         
  -4  12   1         30.81         17.75        12.14 o                         
  -3  12   1         82.26         45.87        13.80 o                         
  -2  12   1          3.61          2.15         8.92 o                         
  -1  12   1          1.31         -0.13        12.85 o                         
   0  12   1        215.70        188.23        16.88 o                         
   1  12   1          0.59          5.13        10.35 o                         
   2  12   1         24.70         28.85        13.32 o                         
   3  12   1          0.00          1.32        10.80 o                         
  -8  13   1          1.32        -17.64        17.64 o                         
  -7  13   1        436.15        491.32        41.87 o                         
  -6  13   1          5.99         -1.26        11.56 o                         
  -5  13   1         58.62         37.68        15.42 o                         
  -4  13   1        159.92        198.73        29.16 o                         
  -3  13   1         40.84         37.92        13.12 o                         
  -2  13   1        270.11        270.86        25.67 o                         
  -1  13   1         63.20         88.12        37.06 o                         
   0  13   1        145.48        167.35        47.96 o                         
   1  13   1         18.85          1.17        25.18 o                         
  -5  14   1         23.95          9.39        14.28 o                         
  -4  14   1          0.08         35.90        31.56 o                         
  -3  14   1         33.49         31.29        31.12 o                         
  -2  14   1         44.86         49.56        35.40 o                         
  -1 -14   2        324.62        390.61        64.05 o                         
   0 -14   2         16.57         28.48        29.84 o                         
   1 -14   2         19.44          7.55        28.47 o                         
   2 -14   2         21.29          9.83        24.62 o                         
   3 -14   2         49.33         55.25        31.93 o                         
   4 -14   2          0.70         12.33        19.94 o                         
   5 -14   2        128.39        111.91        36.46 o                         
   6 -14   2        107.68        118.80        24.87 o                         
  -3 -13   2         70.84         43.11        34.56 o                         
  -2 -13   2         88.26         60.81        31.79 o                         
  -1 -13   2          9.05         11.89        18.93 o                         
   0 -13   2         97.33        104.86        25.69 o                         
   1 -13   2         39.09         52.67        29.66 o                         
   2 -13   2        346.13        423.31        61.68 o                         
   3 -13   2        138.39        145.38        40.41 o                         
   4 -13   2         19.15         24.58        11.50 o                         
   5 -13   2          0.08         -7.72        11.35 o                         
   6 -13   2         99.78         97.28        19.97 o                         
   7 -13   2        180.90        150.53        25.12 o                         
   8 -13   2         98.43         60.14        38.69 o                         
  -4 -12   2         83.16        109.95        42.26 o                         
  -3 -12   2         50.08        114.56        38.97 o                         
  -2 -12   2         71.68         96.77        33.83 o                         
  -1 -12   2         26.20         29.41        19.06 o                         
   0 -12   2         49.81         34.81        11.96 o                         
   1 -12   2         17.70         18.62        10.31 o                         
   2 -12   2         37.35         30.42        20.66 o                         
   3 -12   2         74.09         74.39        11.97 o                         
   4 -12   2          7.34          5.92        12.36 o                         
   5 -12   2         38.29         23.27        12.46 o                         
   6 -12   2        107.19         90.36        19.49 o                         
   7 -12   2         30.71         23.47        30.31 o                         
   8 -12   2          1.86        -16.16        16.16 o                         
   9 -12   2        130.96        155.94        23.83 o                         
  -6 -11   2        107.82        146.60        48.26 o                         
  -5 -11   2        266.54        300.38        34.31 o                         
  -4 -11   2        301.15        306.00        33.09 o                         
  -3 -11   2        194.06        191.47        36.33 o                         
  -2 -11   2         75.35         83.79        10.44 o                         
  -1 -11   2        109.61        118.88        10.72 o                         
   0 -11   2         61.40         56.13        10.25 o                         
   1 -11   2        110.23        118.32        10.20 o                         
   2 -11   2          3.96          8.42         5.50 o                         
   3 -11   2        818.12        778.15        28.46 o                         
   4 -11   2         49.19         57.49        22.34 o                         
   5 -11   2          5.54          4.65         8.51 o                         
   6 -11   2          3.50         11.51        13.12 o                         
   7 -11   2          0.45          5.65        13.54 o                         
   8 -11   2         60.21         46.49        14.95 o                         
   9 -11   2          3.36          0.26        13.19 o                         
  10 -11   2         80.24         91.39        27.09 o                         
  -7 -10   2         39.70         31.12        16.43 o                         
  -6 -10   2          0.02        -14.17        14.17 o                         
  -5 -10   2          1.08        -10.08        14.74 o                         
  -4 -10   2          0.07          2.70         8.26 o                         
  -3 -10   2          0.80         -1.60         6.89 o                         
  -2 -10   2          0.59         -6.43         6.43 o                         
  -1 -10   2        132.57        139.81        10.86 o                         
   0 -10   2          3.37          6.11         4.95 o                         
   1 -10   2         69.82         64.62         7.92 o                         
   2 -10   2        185.42        191.98        19.70 o                         
   3 -10   2        188.57        202.41        11.87 o                         
   4 -10   2         26.00         23.02        11.84 o                         
   5 -10   2          4.49         -7.40         7.40 o                         
   6 -10   2         79.69         82.37        13.93 o                         
   7 -10   2       1460.28       1442.04        61.52 o                         
   8 -10   2        286.02        305.23        40.32 o                         
   9 -10   2        119.58        116.20        19.98 o                         
  10 -10   2         88.94        108.82        26.00 o                         
  11 -10   2        317.42        388.59        43.32 o                         
  -8  -9   2        244.55        258.04        27.79 o                         
  -7  -9   2          5.36         -0.79        13.51 o                         
  -6  -9   2        160.32        134.97        21.43 o                         
  -5  -9   2        308.64        385.02        26.98 o                         
  -4  -9   2       1118.72       1141.93        37.05 o                         
  -3  -9   2        369.48        382.09        20.60 o                         
  -2  -9   2         27.30         37.51         8.68 o                         
  -1  -9   2        319.27        329.92        14.34 o                         
   0  -9   2        431.52        418.61        16.47 o                         
   1  -9   2        284.26        270.21        10.29 o                         
   2  -9   2        637.86        654.43        17.72 o                         
   3  -9   2        190.25        195.40        11.00 o                         
   4  -9   2        101.17        103.03        11.93 o                         
   5  -9   2        254.79        245.63        29.49 o                         
   6  -9   2        585.17        608.27        26.96 o                         
   7  -9   2          4.71          5.67         8.32 o                         
   8  -9   2        107.96         99.25        14.19 o                         
   9  -9   2         73.46         88.46        17.26 o                         
  10  -9   2         42.86         13.75        21.10 o                         
  11  -9   2          9.45         -5.26        17.16 o                         
  -9  -8   2        181.30        165.09        27.39 o                         
  -8  -8   2         53.78         67.15        16.71 o                         
  -7  -8   2          4.39          5.79        10.66 o                         
  -6  -8   2         48.85         37.16        14.35 o                         
  -5  -8   2        546.34        530.91        27.86 o                         
  -4  -8   2          0.26          0.63         5.58 o                         
  -3  -8   2        229.97        207.01        13.11 o                         
  -2  -8   2          3.47          4.40         6.97 o                         
  -1  -8   2       1602.05       1610.95        27.81 o                         
   0  -8   2          9.49          7.71         2.75 o                         
   1  -8   2         64.28         86.54         5.76 o                         
   2  -8   2         18.52         14.65         3.69 o                         
   3  -8   2        316.65        310.50        10.31 o                         
   4  -8   2       2721.13       2840.76        45.53 o                         
   5  -8   2       1258.84       1303.99        33.07 o                         
   6  -8   2         22.10         19.69         7.86 o                         
   7  -8   2        126.03        116.99        13.94 o                         
   8  -8   2        128.25        167.25        17.02 o                         
   9  -8   2         64.73         53.83        12.79 o                         
  10  -8   2          9.73          7.91        14.65 o                         
  11  -8   2        497.78        570.77        48.34 o                         
  -9  -7   2         19.32         32.94        17.60 o                         
  -8  -7   2        255.59        287.24        32.40 o                         
  -7  -7   2          6.43         13.87        11.06 o                         
  -6  -7   2          1.35         -8.76         8.76 o                         
  -5  -7   2        114.77        130.89        13.85 o                         
  -4  -7   2         43.90         37.72         8.40 o                         
  -3  -7   2        231.16        220.52        13.73 o                         
  -2  -7   2        106.61        103.03         8.82 o                         
  -1  -7   2         28.81         40.33         4.29 o                         
   0  -7   2          0.24          7.30         3.04 o                         
   1  -7   2         15.04         12.68         3.09 o                         
   2  -7   2       1933.92       1927.49        28.87 o                         
   3  -7   2        196.18        209.20         9.44 o                         
   4  -7   2          0.84         -0.64         2.02 o                         
   5  -7   2         74.56         88.96         6.47 o                         
   6  -7   2         64.11         64.51         9.93 o                         
   7  -7   2        244.90        249.33        17.84 o                         
   8  -7   2        105.26        102.07        13.64 o                         
   9  -7   2         68.26         44.18        13.72 o                         
  10  -7   2          5.47          6.13        11.17 o                         
  11  -7   2         72.75         74.58        18.27 o                         
  12  -7   2          1.57         -0.08        12.00 o                         
 -10  -6   2         14.28          8.76        17.20 o                         
  -9  -6   2        232.12        282.13        45.28 o                         
  -8  -6   2        443.24        421.12        46.05 o                         
  -7  -6   2         63.91         54.08        12.76 o                         
  -6  -6   2        389.54        375.71        26.45 o                         
  -5  -6   2        889.42        922.61        25.17 o                         
  -4  -6   2          1.43          1.23         3.76 o                         
  -3  -6   2        350.84        372.37        12.94 o                         
  -2  -6   2        659.78        710.51        22.38 o                         
  -1  -6   2         72.92         64.02         4.54 o                         
   0  -6   2       1122.15       1145.83        18.50 o                         
   1  -6   2        330.77        334.94        11.70 o                         
   2  -6   2         45.71         58.80         5.16 o                         
   3  -6   2       3063.23       3069.39        35.44 o                         
   4  -6   2        392.80        377.62        15.74 o                         
   5  -6   2        404.46        415.35        18.23 o                         
   6  -6   2         15.42         13.08         4.70 o                         
   7  -6   2       1238.23       1175.17        32.82 o                         
   8  -6   2        321.71        363.12        36.82 o                         
   9  -6   2        143.05        156.17        14.37 o                         
  10  -6   2        277.48        298.21        22.44 o                         
  11  -6   2         35.41         57.34        16.36 o                         
  12  -6   2         49.68         -7.85        27.37 o                         
 -11  -5   2        154.98        130.21        51.84 o                         
 -10  -5   2        642.25        659.60        64.83 o                         
  -9  -5   2         12.52         11.06        13.53 o                         
  -8  -5   2         41.60         29.99        11.92 o                         
  -7  -5   2         30.83         48.10         9.82 o                         
  -6  -5   2       1980.81       1896.35        39.55 o                         
  -5  -5   2        429.54        423.25        16.82 o                         
  -4  -5   2        401.86        407.07         9.63 o                         
  -3  -5   2        266.79        318.74         9.65 o                         
  -2  -5   2         94.10        131.07         8.03 o                         
  -1  -5   2       1701.55       1636.61        26.60 o                         
   0  -5   2        357.27        344.62         7.05 o                         
   1  -5   2        149.54        155.26         5.72 o                         
   2  -5   2        640.86        615.22        13.37 o                         
   3  -5   2       1060.87        947.34        13.62 o                         
   4  -5   2       1427.22       1480.53        25.20 o                         
   5  -5   2         51.23         46.51         6.14 o                         
   6  -5   2        124.86         93.00        10.83 o                         
   7  -5   2        259.59        276.80        25.44 o                         
   8  -5   2         23.72         24.67        14.39 o                         
   9  -5   2          0.09         -6.08         6.08 o                         
  10  -5   2          7.59          6.54         8.70 o                         
  11  -5   2         62.59         87.26        19.08 o                         
  12  -5   2        197.99        291.46        39.70 o                         
 -11  -4   2        270.12        334.91        38.96 o                         
 -10  -4   2          4.65          4.75        14.58 o                         
  -9  -4   2        111.19         96.37        21.07 o                         
  -8  -4   2        147.05        145.68        14.62 o                         
  -7  -4   2          0.41          1.72         6.42 o                         
  -6  -4   2         15.49         20.89         9.01 o                         
  -5  -4   2        420.05        430.25        18.79 o                         
  -4  -4   2       2194.31       2289.80        27.34 o                         
  -3  -4   2        779.85        836.22        22.56 o                         
  -2  -4   2          2.20          7.86         2.66 o                         
  -1  -4   2        367.38        309.77         8.05 o                         
   0  -4   2         99.85        106.44        14.26 o                         
   1  -4   2        793.36        787.26        11.77 o                         
   2  -4   2        402.49        413.37         8.29 o                         
   3  -4   2       1013.50        966.29        16.80 o                         
   4  -4   2          0.77          7.29         4.05 o                         
   5  -4   2        196.26        219.04        15.72 o                         
   6  -4   2        716.55        708.89        28.20 o                         
   7  -4   2       1045.50       1004.50        25.53 o                         
   8  -4   2        213.13        208.47        14.60 o                         
   9  -4   2        552.53        589.21        23.81 o                         
  10  -4   2        520.94        556.51        29.06 o                         
  11  -4   2         83.75         87.34        16.82 o                         
  12  -4   2        214.63        253.48        49.75 o                         
 -11  -3   2          8.70         -4.15        14.91 o                         
 -10  -3   2        526.93        496.43        42.16 o                         
  -9  -3   2        537.87        525.65        26.93 o                         
  -8  -3   2         86.28         84.95        16.66 o                         
  -7  -3   2        222.77        215.17        15.77 o                         
  -6  -3   2       2327.53       2301.03        43.14 o                         
  -5  -3   2        568.88        552.31         9.92 o                         
  -4  -3   2          1.04          2.75         2.73 o                         
  -3  -3   2          0.27         -2.49         2.67 o                         
  -2  -3   2       1116.38       1169.65        17.32 o                         
  -1  -3   2       4276.16       4270.75        41.57 o                         
   0  -3   2      10808.85      10836.10        92.28 o                         
   1  -3   2      33847.36      32927.91       267.27 o                         
   2  -3   2         73.77         55.94         3.66 o                         
   3  -3   2         61.11         41.12         2.87 o                         
   4  -3   2         29.49         26.38         4.60 o                         
   5  -3   2         61.13         70.47         8.63 o                         
   6  -3   2        342.19        322.81        23.01 o                         
   7  -3   2        165.01        142.07        11.53 o                         
   8  -3   2        206.88        210.10        14.39 o                         
   9  -3   2          1.21         -6.63         6.63 o                         
  10  -3   2        104.04        116.24        20.13 o                         
  11  -3   2        458.90        445.48        44.57 o                         
  12  -3   2          0.60        -15.31        16.58 o                         
 -12  -2   2        233.55        186.84        45.95 o                         
 -11  -2   2          1.99          4.47        23.60 o                         
 -10  -2   2         12.89         -0.60        20.79 o                         
  -9  -2   2          9.69         28.29        16.50 o                         
  -8  -2   2        265.15        239.17        19.94 o                         
  -7  -2   2          9.52          8.63         4.35 o                         
  -6  -2   2        444.55        493.83        14.12 o                         
  -5  -2   2         37.17         21.67         3.91 o                         
  -4  -2   2         64.94         94.78         6.39 o                         
  -3  -2   2       2224.32       2221.22        34.61 o                         
  -2  -2   2       1297.37       1306.47        15.61 o                         
  -1  -2   2        856.02        856.37         9.07 o                         
   0  -2   2       5349.83       5409.74        41.01 o                         
   1  -2   2         30.44         39.54         2.80 o                         
   2  -2   2        735.00        656.41         9.87 o                         
   3  -2   2        405.00        383.10         8.89 o                         
   4  -2   2        215.76        209.76         8.04 o                         
   5  -2   2        580.85        578.31        17.16 o                         
   6  -2   2       2837.72       2800.95        52.70 o                         
   7  -2   2        230.42        215.76        16.54 o                         
   8  -2   2          7.17         13.25         7.84 o                         
   9  -2   2        123.96        116.19        14.25 o                         
  10  -2   2         80.50        113.29        21.22 o                         
  11  -2   2        133.07        136.94        25.24 o                         
  12  -2   2         21.95          8.80        20.99 o                         
 -12  -1   2         37.35         42.51        31.23 o                         
 -11  -1   2          9.37         38.71        25.68 o                         
 -10  -1   2         23.49         59.04        25.54 o                         
  -9  -1   2          0.76         -3.70         7.57 o                         
  -8  -1   2       1217.11       1170.30        27.83 o                         
  -7  -1   2        273.16        270.55        17.05 o                         
  -6  -1   2          0.10         -2.58         4.36 o                         
  -5  -1   2       2146.26       2313.02        33.92 o                         
  -4  -1   2       2885.50       2848.36        38.60 o                         
  -3  -1   2        334.60        356.13        13.16 o                         
  -2  -1   2       4322.17       4128.58        37.66 o                         
   2  -1   2        977.17        923.19        10.35 o                         
   3  -1   2         13.59          5.84         2.70 o                         
   4  -1   2        250.25        227.72         9.74 o                         
   5  -1   2         75.92         84.40         8.89 o                         
   6  -1   2         52.76         57.48         9.28 o                         
   7  -1   2       1412.09       1450.07        53.84 o                         
   8  -1   2         16.27         23.28        17.09 o                         
   9  -1   2         23.34         -4.27        14.84 o                         
  10  -1   2        196.66        182.71        26.80 o                         
  11  -1   2          0.36         -3.91        12.98 o                         
  12  -1   2         24.41         29.74        19.17 o                         
 -12   0   2         63.46         37.76        30.19 o                         
 -11   0   2         92.86         94.49        30.81 o                         
 -10   0   2         14.72        -13.10        14.26 o                         
  -9   0   2        764.17        745.46        32.60 o                         
  -8   0   2        450.84        413.56        16.55 o                         
  -7   0   2        159.54        139.51        11.19 o                         
  -6   0   2       2730.75       2894.57        42.08 o                         
  -5   0   2       1169.88       1123.89        21.28 o                         
  -4   0   2       2061.25       2368.73        42.74 o                         
  -3   0   2         11.43         20.02         3.94 o                         
  -2   0   2       1294.81       1249.78        14.14 o                         
   1   0   2        310.69        314.76         6.06 o                         
   2   0   2       2048.17       2009.97        26.30 o                         
   3   0   2       2334.66       2182.97        37.68 o                         
   4   0   2       1502.13       1561.89        40.55 o                         
   5   0   2        256.75        235.51        26.27 o                         
   6   0   2        479.33        546.00        38.35 o                         
   7   0   2        516.95        506.68        47.69 o                         
   8   0   2        527.12        482.69        49.31 o                         
   9   0   2         30.52         22.02        19.33 o                         
  10   0   2          0.62         -4.71        17.36 o                         
  11   0   2         32.91         22.95        31.01 o                         
  12   0   2         34.58         19.64        20.76 o                         
 -13   1   2        162.22        177.23        43.52 o                         
 -12   1   2         36.91         54.96        30.59 o                         
 -11   1   2         13.04         52.69        24.89 o                         
 -10   1   2        270.60        256.11        30.92 o                         
  -9   1   2        174.40        164.91        19.36 o                         
  -8   1   2         84.62         86.70         9.41 o                         
  -7   1   2        171.07        173.73        12.24 o                         
  -6   1   2          5.91          9.93         5.11 o                         
  -5   1   2       3073.11       3138.60        46.97 o                         
  -4   1   2       1537.28       1700.39        28.56 o                         
  -3   1   2         11.86          6.71         3.12 o                         
  -2   1   2         82.60         94.29         4.38 o                         
   0   1   2        170.26        174.55         4.48 o                         
   1   1   2          3.63          3.01         2.06 o                         
   2   1   2       2671.23       2653.22        33.69 o                         
   3   1   2       3886.79       4004.80        54.62 o                         
   4   1   2        351.54        338.21        13.77 o                         
   5   1   2        690.11        652.22        40.51 o                         
   6   1   2         78.01         96.53        22.53 o                         
   7   1   2        443.94        520.39        49.03 o                         
   8   1   2        126.27        137.37        29.85 o                         
   9   1   2         50.92         40.49        25.52 o                         
  10   1   2        175.21        151.87        37.66 o                         
  11   1   2         18.54          3.75        17.43 o                         
 -13   2   2         23.93        -22.74        22.74 o                         
 -12   2   2        211.22        252.37        47.77 o                         
 -11   2   2         89.81         76.76        21.72 o                         
 -10   2   2        726.89        786.82        35.11 o                         
  -9   2   2        122.48        159.82        14.75 o                         
  -8   2   2        100.77        121.76        12.69 o                         
  -7   2   2         28.83         25.04         6.53 o                         
  -6   2   2          0.55          4.49         3.82 o                         
  -5   2   2       1476.86       1504.37        26.20 o                         
  -4   2   2        450.51        444.45        11.12 o                         
  -3   2   2       1203.37       1197.84        26.16 o                         
  -2   2   2        462.73        493.61         9.76 o                         
  -1   2   2       1096.75       1061.63        12.01 o                         
   0   2   2          3.56          8.57         2.15 o                         
   1   2   2        435.97        475.50         9.99 o                         
   2   2   2       1327.28       1331.36        19.11 o                         
   3   2   2       1335.29       1426.14        26.71 o                         
   4   2   2        233.58        267.65        16.39 o                         
   5   2   2        420.93        404.56        39.19 o                         
   6   2   2        264.43        252.72        34.70 o                         
   7   2   2        317.22        249.29        36.68 o                         
   8   2   2         98.65         58.48        25.82 o                         
   9   2   2         68.00         79.37        30.66 o                         
  10   2   2        152.18        147.73        36.72 o                         
  11   2   2        357.86        377.04        39.94 o                         
 -13   3   2        475.93        460.50        65.02 o                         
 -12   3   2         72.88         99.30        25.37 o                         
 -11   3   2          3.56          6.00        10.61 o                         
 -10   3   2        179.30        170.35        19.54 o                         
  -9   3   2        132.39        142.46        16.71 o                         
  -8   3   2        177.54        168.99        13.89 o                         
  -7   3   2          4.71          8.67         8.96 o                         
  -6   3   2        138.40        176.84        10.33 o                         
  -5   3   2       2039.11       2075.27        29.14 o                         
  -4   3   2         34.16         26.76         4.15 o                         
  -3   3   2         96.65         74.46         5.61 o                         
  -2   3   2        818.94        749.10        12.11 o                         
  -1   3   2          0.93         -0.07         2.23 o                         
   0   3   2         79.36         84.48         7.09 o                         
   1   3   2        863.25        866.95        11.23 o                         
   2   3   2        897.28        840.98        24.06 o                         
   3   3   2        490.96        493.52        17.07 o                         
   4   3   2        422.07        354.98        29.49 o                         
   5   3   2        130.42        156.31        18.59 o                         
   6   3   2        213.55        235.93        32.63 o                         
   7   3   2        352.73        359.32        30.84 o                         
   8   3   2         72.81        120.16        22.84 o                         
   9   3   2         42.77         21.49        21.82 o                         
  10   3   2        290.05        305.91        54.09 o                         
  11   3   2        349.26        480.64        71.41 o                         
 -13   4   2          0.43        -16.51        16.51 o                         
 -12   4   2         19.39         44.89        17.87 o                         
 -11   4   2          6.21         -8.30        10.35 o                         
 -10   4   2        379.66        417.93        29.07 o                         
  -9   4   2        236.71        250.82        26.41 o                         
  -8   4   2       1103.01       1096.14        44.80 o                         
  -7   4   2          8.86         12.06         5.52 o                         
  -6   4   2        261.80        290.16        12.93 o                         
  -5   4   2       1612.64       1687.54        30.86 o                         
  -4   4   2          1.52         -0.27         3.32 o                         
  -3   4   2        569.58        572.87        17.54 o                         
  -2   4   2          0.38          1.09         2.08 o                         
  -1   4   2       4091.60       4069.09        43.02 o                         
   0   4   2       1007.18        954.92        15.77 o                         
   1   4   2        189.04        207.11         6.28 o                         
   2   4   2       2731.85       2941.21        36.50 o                         
   3   4   2         36.64         21.30         7.31 o                         
   4   4   2        637.09        616.77        35.82 o                         
   5   4   2          6.91          6.91         8.43 o                         
   6   4   2         14.36          0.62         8.93 o                         
   7   4   2        114.23         61.10        23.62 o                         
   8   4   2        177.21        218.96        36.56 o                         
   9   4   2         38.77         57.97        18.75 o                         
  10   4   2        114.08        149.03        27.11 o                         
 -13   5   2         89.09         85.80        21.60 o                         
 -12   5   2        217.28        266.56        24.62 o                         
 -11   5   2        108.20         82.43        18.76 o                         
 -10   5   2        129.04        116.90        22.26 o                         
  -9   5   2        103.60        136.97        36.17 o                         
  -8   5   2        737.29        752.76        37.83 o                         
  -7   5   2         40.72         45.26        13.74 o                         
  -6   5   2         31.41         41.32         9.70 o                         
  -5   5   2        813.04        810.12        17.97 o                         
  -4   5   2       1049.35       1085.29        23.40 o                         
  -3   5   2        895.04        839.14        18.76 o                         
  -2   5   2       1275.79       1265.15        16.29 o                         
  -1   5   2        128.67        132.82         6.54 o                         
   0   5   2        315.19        297.56        10.02 o                         
   1   5   2       1508.42       1650.55        21.24 o                         
   2   5   2        243.29        232.57         9.07 o                         
   3   5   2        238.69        272.22        12.29 o                         
   4   5   2        984.37        955.21        42.58 o                         
   5   5   2         22.50         16.96         8.93 o                         
   6   5   2       1150.15       1213.80        48.81 o                         
   7   5   2         29.95         12.71        27.78 o                         
   8   5   2          1.41         19.83        14.22 o                         
   9   5   2        145.07        163.65        28.43 o                         
 -12   6   2         93.37        117.44        23.47 o                         
 -11   6   2         58.85         46.33        28.86 o                         
 -10   6   2        263.17        219.63        24.58 o                         
  -9   6   2        175.86        151.19        20.18 o                         
  -8   6   2        126.66        139.47        21.14 o                         
  -7   6   2         51.08         39.40        10.68 o                         
  -6   6   2        138.84        130.62         8.04 o                         
  -5   6   2        440.71        439.73        20.73 o                         
  -4   6   2        324.64        323.13        16.96 o                         
  -3   6   2         15.65         21.86         4.05 o                         
  -2   6   2        569.58        564.17        12.01 o                         
  -1   6   2       3107.41       3154.11        40.69 o                         
   0   6   2        211.25        230.86        11.96 o                         
   1   6   2        239.22        262.43         8.69 o                         
   2   6   2        373.31        371.39         7.88 o                         
   3   6   2          3.15          2.19         6.94 o                         
   4   6   2        139.18        123.24        15.28 o                         
   5   6   2         33.26         50.58        12.22 o                         
   6   6   2          5.91          1.06         9.93 o                         
   7   6   2         85.87         83.76        27.61 o                         
   8   6   2         36.71         43.85        18.40 o                         
   9   6   2         28.50         18.43        17.37 o                         
 -12   7   2         34.36         43.32        20.47 o                         
 -11   7   2         18.70          1.75        16.39 o                         
 -10   7   2         14.97         10.53        15.40 o                         
  -9   7   2        185.97        183.43        21.65 o                         
  -8   7   2         11.42          8.20         8.67 o                         
  -7   7   2          3.94          5.35         7.91 o                         
  -6   7   2          0.15          1.21         6.13 o                         
  -5   7   2        686.24        713.95        24.01 o                         
  -4   7   2        246.11        244.77        13.07 o                         
  -3   7   2          5.56          4.28         3.68 o                         
  -2   7   2         48.11         52.15         4.82 o                         
  -1   7   2        384.54        412.39        13.45 o                         
   0   7   2         67.28         77.45         7.65 o                         
   1   7   2        511.12        486.66        22.68 o                         
   2   7   2         88.16         87.78         7.08 o                         
   3   7   2        789.49        784.82        26.73 o                         
   4   7   2         70.90         56.39        10.81 o                         
   5   7   2        175.15        196.59        20.77 o                         
   6   7   2        357.97        356.43        28.63 o                         
   7   7   2         49.29         51.11        15.28 o                         
   8   7   2         99.37         73.23        22.00 o                         
 -12   8   2         23.75          1.98        36.07 o                         
 -11   8   2         28.82          9.44        17.71 o                         
 -10   8   2          2.44        -11.94        11.94 o                         
  -9   8   2          2.36         -4.59         8.12 o                         
  -8   8   2          4.67         -7.14         7.14 o                         
  -7   8   2         37.37         44.68         9.60 o                         
  -6   8   2          1.00         -4.65         6.98 o                         
  -5   8   2        755.57        748.91        29.19 o                         
  -4   8   2        219.04        211.03         8.54 o                         
  -3   8   2        172.54        194.45        18.37 o                         
  -2   8   2        206.43        209.56        12.47 o                         
  -1   8   2        150.66        142.18        11.54 o                         
   0   8   2        110.92        131.17        12.32 o                         
   1   8   2         10.64         11.62         7.76 o                         
   2   8   2        122.79        122.44        19.53 o                         
   3   8   2          6.59          9.48         7.88 o                         
   4   8   2        325.18        316.09        22.14 o                         
   5   8   2        264.41        256.83        24.10 o                         
   6   8   2          8.31         -1.36        11.27 o                         
   7   8   2         95.74         90.31        19.58 o                         
 -11   9   2          7.36         13.54        19.14 o                         
 -10   9   2         34.23         25.36        15.40 o                         
  -9   9   2          9.33         -8.53        10.06 o                         
  -8   9   2         19.83         12.91         9.75 o                         
  -7   9   2         58.01         57.43        12.28 o                         
  -6   9   2         90.28        115.79        14.31 o                         
  -5   9   2         18.58         18.99         6.45 o                         
  -4   9   2         22.83          5.20         6.25 o                         
  -3   9   2         78.16         72.01         8.27 o                         
  -2   9   2        145.48        139.77        14.27 o                         
  -1   9   2         52.06         53.41         8.29 o                         
   0   9   2          3.25         -3.00         6.06 o                         
   1   9   2         77.00         83.24        18.68 o                         
   2   9   2         46.26         30.81        10.71 o                         
   3   9   2         11.80         19.07        10.59 o                         
   4   9   2          0.23         -7.21         9.73 o                         
   5   9   2          1.02         13.61        11.51 o                         
   6   9   2        133.64        148.22        22.29 o                         
 -11  10   2          1.23        -13.39        13.39 o                         
 -10  10   2        357.39        358.31        32.45 o                         
  -9  10   2         79.50         70.00        18.07 o                         
  -8  10   2        316.39        301.14        27.38 o                         
  -7  10   2        155.46        149.04        16.83 o                         
  -6  10   2        231.91        230.73        23.12 o                         
  -5  10   2        113.32        131.75        21.48 o                         
  -4  10   2         76.72         88.80        14.88 o                         
  -3  10   2         80.90         88.08        11.61 o                         
  -2  10   2        475.34        484.45        25.47 o                         
  -1  10   2         19.76         35.33         8.03 o                         
   0  10   2        130.10        117.34        13.52 o                         
   1  10   2        150.48        160.87        27.99 o                         
   2  10   2         68.49         60.95        13.32 o                         
   3  10   2          3.25         -9.41         9.41 o                         
   4  10   2         83.59         60.17        17.61 o                         
   5  10   2         58.06         73.54        20.50 o                         
 -10  11   2        249.87        235.24        27.67 o                         
  -9  11   2          4.06        -10.92        10.92 o                         
  -8  11   2         34.59         38.37        17.65 o                         
  -7  11   2         83.01         60.82        15.43 o                         
  -6  11   2        105.98        126.42        21.14 o                         
  -5  11   2        136.83        110.23        15.23 o                         
  -4  11   2        306.80        260.03        22.25 o                         
  -3  11   2          0.56          1.60        10.34 o                         
  -2  11   2          8.81         16.31         8.40 o                         
  -1  11   2         91.21        120.19        12.60 o                         
   0  11   2          1.81         12.45         7.96 o                         
   1  11   2         14.41         12.65         9.63 o                         
   2  11   2         68.08         74.62        16.75 o                         
   3  11   2          9.52         12.54        21.48 o                         
   4  11   2         78.58         67.41        31.89 o                         
  -9  12   2         17.29          6.36        14.41 o                         
  -8  12   2        104.75        143.93        27.44 o                         
  -7  12   2         27.57         34.51        14.39 o                         
  -6  12   2        295.47        300.77        36.23 o                         
  -5  12   2          0.48        -11.75        14.23 o                         
  -4  12   2         22.44         22.60        13.92 o                         
  -3  12   2         11.19         15.67        11.25 o                         
  -2  12   2        335.06        353.63        25.03 o                         
  -1  12   2          1.16          1.03         8.69 o                         
   0  12   2        101.04         78.50        14.01 o                         
   1  12   2         59.01         37.24        28.76 o                         
   2  12   2        162.25        172.30        35.29 o                         
   3  12   2        258.95        308.67        31.29 o                         
  -7  13   2          0.15         10.11        18.54 o                         
  -6  13   2          4.49          0.67        11.34 o                         
  -5  13   2        286.38        205.09        27.46 o                         
  -4  13   2        187.36        160.63        22.62 o                         
  -3  13   2        419.07        370.60        31.92 o                         
  -2  13   2         21.56          5.84        11.03 o                         
  -1  13   2        253.54        193.13        25.66 o                         
   0  13   2         30.92          3.52        19.87 o                         
   1  13   2          0.64        -15.72        18.81 o                         
  -1 -14   3        240.65        145.97        42.92 o                         
   0 -14   3        151.08        168.64        44.06 o                         
   1 -14   3          4.28         -3.15        24.53 o                         
   2 -14   3         77.75         40.50        27.05 o                         
   3 -14   3        119.57        139.67        40.62 o                         
   4 -14   3         68.03         76.45        34.26 o                         
   5 -14   3          8.13        -20.54        20.54 o                         
   6 -14   3         75.62         49.24        30.48 o                         
  -3 -13   3          3.09        -13.97        23.94 o                         
  -2 -13   3         76.79        136.07        43.71 o                         
  -1 -13   3          2.49         19.53        18.25 o                         
   0 -13   3         35.07         13.69        26.54 o                         
   1 -13   3         45.69         63.79        29.34 o                         
   2 -13   3         17.94         22.53        24.48 o                         
   3 -13   3         41.54        111.05        36.47 o                         
   4 -13   3        223.13        212.78        22.16 o                         
   5 -13   3         82.63         97.77        18.02 o                         
   6 -13   3         46.14          7.36        30.36 o                         
   7 -13   3          2.32         10.40        14.79 o                         
   8 -13   3        229.72        171.93        33.07 o                         
  -5 -12   3          0.37        -25.50        25.50 o                         
  -4 -12   3        638.04        765.63        87.83 o                         
  -3 -12   3        163.84        143.65        40.35 o                         
  -2 -12   3         16.44          9.75        18.59 o                         
  -1 -12   3         56.90         54.69        21.56 o                         
   0 -12   3       1157.93       1154.08        37.79 o                         
   1 -12   3          5.48         -4.30         9.00 o                         
   2 -12   3         92.54        118.17        23.52 o                         
   3 -12   3        385.99        400.58        21.92 o                         
   4 -12   3          1.14         -1.88         7.71 o                         
   5 -12   3        386.67        429.45        37.30 o                         
   6 -12   3        110.94         98.16        27.93 o                         
   7 -12   3          1.53         31.40        16.47 o                         
   8 -12   3        159.22        146.90        28.62 o                         
   9 -12   3         10.71          3.05        15.28 o                         
  -6 -11   3         49.17         55.46        16.26 o                         
  -5 -11   3        122.32        130.97        28.09 o                         
  -4 -11   3        230.95        138.88        65.09 o                         
  -3 -11   3         22.31         -3.46        14.95 o                         
  -2 -11   3          8.07         20.99        12.50 o                         
  -1 -11   3        223.61        230.91        22.56 o                         
   0 -11   3        787.54        755.19        28.84 o                         
   1 -11   3        120.36        131.30         9.18 o                         
   2 -11   3         36.41         35.42         6.75 o                         
   3 -11   3         23.96         38.37        12.09 o                         
   4 -11   3          3.46         -5.74         7.54 o                         
   5 -11   3          1.46          1.45         7.32 o                         
   6 -11   3        546.66        485.98        62.67 o                         
   7 -11   3         35.94         29.83        11.34 o                         
   8 -11   3         71.04         45.63        15.14 o                         
   9 -11   3        106.00        107.51        41.99 o                         
  10 -11   3          0.75         17.78        20.31 o                         
  -7 -10   3        390.36        455.01        38.92 o                         
  -6 -10   3         26.07         33.41        23.68 o                         
  -5 -10   3          1.11        -22.45        23.72 o                         
  -4 -10   3        209.69        213.03        18.82 o                         
  -3 -10   3        367.94        365.54        19.26 o                         
  -2 -10   3        364.37        378.59        15.52 o                         
  -1 -10   3         17.13         23.85         5.27 o                         
   0 -10   3        771.01        785.81        33.62 o                         
   1 -10   3         24.20         24.67         4.99 o                         
   2 -10   3        115.67        128.04         9.53 o                         
   3 -10   3        100.19        101.14         8.78 o                         
   4 -10   3          2.01          7.31         7.53 o                         
   5 -10   3         10.80          0.81         7.86 o                         
   6 -10   3        108.36         92.28        13.36 o                         
   7 -10   3        209.03        210.71        19.29 o                         
   8 -10   3         63.36         73.31        14.10 o                         
   9 -10   3          0.28          4.56        15.61 o                         
  10 -10   3          1.22         23.89        20.71 o                         
  -8  -9   3        157.32        148.13        25.38 o                         
  -7  -9   3        102.86        117.87        21.38 o                         
  -6  -9   3        289.57        267.02        27.67 o                         
  -5  -9   3        495.34        500.48        58.34 o                         
  -4  -9   3         41.03         71.33        11.65 o                         
  -3  -9   3        446.60        484.28        18.37 o                         
  -2  -9   3         60.09         68.04        11.68 o                         
  -1  -9   3        186.99        172.07         8.76 o                         
   0  -9   3        193.88        188.65         8.03 o                         
   1  -9   3        194.84        182.81         7.32 o                         
   2  -9   3         55.98         39.27         8.18 o                         
   3  -9   3        799.80        857.40        22.65 o                         
   4  -9   3         64.30         76.46         8.22 o                         
   5  -9   3        478.07        447.43        25.64 o                         
   6  -9   3         33.88         37.05         9.93 o                         
   7  -9   3        613.94        568.06        28.35 o                         
   8  -9   3         45.75         29.37        14.47 o                         
   9  -9   3        280.09        215.05        38.69 o                         
  10  -9   3         97.33        107.69        19.54 o                         
  11  -9   3         15.74         -0.26        13.37 o                         
  -9  -8   3        121.90        131.81        26.07 o                         
  -8  -8   3          7.30         26.38        12.81 o                         
  -7  -8   3        398.92        434.69        36.77 o                         
  -6  -8   3          1.41          3.19         8.10 o                         
  -5  -8   3        340.48        336.57        23.58 o                         
  -4  -8   3        902.63        968.03        26.40 o                         
  -3  -8   3        202.14        190.37        12.95 o                         
  -2  -8   3         10.10         14.68         3.88 o                         
  -1  -8   3        322.23        327.23        24.63 o                         
   0  -8   3         15.14         13.00         4.08 o                         
   1  -8   3        214.22        220.79         7.90 o                         
   2  -8   3         28.32         31.64         5.53 o                         
   3  -8   3        681.11        706.30        18.14 o                         
   4  -8   3         25.27         42.24         5.42 o                         
   5  -8   3          1.19          7.89         6.41 o                         
   6  -8   3        230.40        223.56        16.76 o                         
   7  -8   3         28.58         25.03         9.62 o                         
   8  -8   3          3.16          7.81        11.28 o                         
   9  -8   3         11.02         12.88        11.64 o                         
  10  -8   3         86.97         66.78        20.14 o                         
  11  -8   3         86.27         94.97        41.50 o                         
 -10  -7   3        286.68        399.91        42.18 o                         
  -9  -7   3          0.07        -14.69        14.69 o                         
  -8  -7   3        131.33        140.01        23.44 o                         
  -7  -7   3        351.60        412.66        44.21 o                         
  -6  -7   3          4.10         12.17         9.40 o                         
  -5  -7   3          9.38         15.35         6.40 o                         
  -4  -7   3         12.01          7.75         9.90 o                         
  -3  -7   3       1143.55       1166.87        22.61 o                         
  -2  -7   3        152.35        152.25         7.74 o                         
  -1  -7   3        159.34        203.52         9.40 o                         
   0  -7   3       1332.65       1258.96        19.29 o                         
   1  -7   3        346.88        342.46         9.37 o                         
   2  -7   3          0.11         -2.92         2.92 o                         
   3  -7   3         42.04         39.00         7.65 o                         
   4  -7   3         88.88         82.09         6.86 o                         
   5  -7   3         98.80        103.85         8.63 o                         
   6  -7   3         25.51         12.17         6.57 o                         
   7  -7   3         52.79         78.90        11.53 o                         
   8  -7   3        670.71        723.38        35.61 o                         
   9  -7   3         90.60         94.13        31.65 o                         
  10  -7   3         13.64         15.85        12.01 o                         
  11  -7   3        282.28        276.84        29.03 o                         
  12  -7   3          0.43         -7.77        15.83 o                         
 -10  -6   3          2.46         32.63        29.58 o                         
  -9  -6   3         34.42         28.46        16.46 o                         
  -8  -6   3        330.11        353.49        39.98 o                         
  -7  -6   3        286.95        329.82        43.66 o                         
  -6  -6   3        473.21        470.49        27.73 o                         
  -5  -6   3       1164.13       1160.64        22.53 o                         
  -4  -6   3        280.87        281.94        13.00 o                         
  -3  -6   3          0.05          0.56         3.50 o                         
  -2  -6   3         21.88         23.65         3.67 o                         
  -1  -6   3         39.03         60.09         5.96 o                         
   0  -6   3          1.22          1.09         2.22 o                         
   1  -6   3      12511.01      13044.91       132.89 o                         
   2  -6   3       8599.40       9242.12        97.94 o                         
   3  -6   3       1041.88       1105.81        17.35 o                         
   4  -6   3        885.21        886.40        19.45 o                         
   5  -6   3        333.27        335.98        13.69 o                         
   6  -6   3          5.96         -1.94         6.42 o                         
   7  -6   3        101.65         98.27        14.52 o                         
   8  -6   3         31.23         18.42        11.97 o                         
   9  -6   3        382.27        373.91        21.11 o                         
  10  -6   3        104.09        103.17        14.61 o                         
  11  -6   3        129.41        130.51        20.46 o                         
  12  -6   3        119.96        108.38        28.38 o                         
 -11  -5   3          0.84        -12.16        15.91 o                         
 -10  -5   3         92.69        133.01        24.32 o                         
  -9  -5   3         12.16         -8.08         8.08 o                         
  -8  -5   3        186.83        143.09        22.60 o                         
  -7  -5   3        198.10        168.44        14.75 o                         
  -6  -5   3        796.95        828.50        27.66 o                         
  -5  -5   3          1.61         -3.44         3.44 o                         
  -4  -5   3        305.22        300.62         9.11 o                         
  -3  -5   3       1919.50       1902.91        31.66 o                         
  -2  -5   3        156.57        167.18         7.07 o                         
  -1  -5   3        125.86        104.95         4.08 o                         
   0  -5   3        759.60        725.91        17.00 o                         
   1  -5   3        750.35        761.65        14.47 o                         
   2  -5   3        386.04        445.03        12.15 o                         
   3  -5   3          0.37          2.09         1.70 o                         
   4  -5   3        573.39        529.39        14.59 o                         
   5  -5   3        101.95        115.47        11.05 o                         
   6  -5   3        101.08        103.38        13.16 o                         
   7  -5   3        401.81        399.55        22.19 o                         
   8  -5   3        648.22        650.32        25.93 o                         
   9  -5   3         15.58         10.69         7.60 o                         
  10  -5   3         12.97         17.54         9.75 o                         
  11  -5   3         89.41         68.33        22.53 o                         
  12  -5   3         12.49         35.85        30.73 o                         
 -11  -4   3         29.66         15.92        16.63 o                         
 -10  -4   3         21.68         31.49        17.42 o                         
  -9  -4   3         45.81          6.21        10.67 o                         
  -8  -4   3         48.88         71.60        11.70 o                         
  -7  -4   3       1163.04       1151.38        31.28 o                         
  -6  -4   3         16.78         20.61         4.12 o                         
  -5  -4   3        411.82        397.33        14.81 o                         
  -4  -4   3        309.09        335.03         9.73 o                         
  -3  -4   3       1206.01       1222.40        18.79 o                         
  -2  -4   3         12.37          7.17         2.38 o                         
  -1  -4   3        104.62         75.48         4.65 o                         
   0  -4   3       1037.94       1142.12        20.88 o                         
   1  -4   3         54.59         43.89         4.02 o                         
   2  -4   3        646.59        598.75        11.32 o                         
   3  -4   3        750.76        719.37        16.39 o                         
   4  -4   3        710.44        683.05        19.51 o                         
   5  -4   3         91.41         94.46        11.92 o                         
   6  -4   3       1105.12       1094.62        24.97 o                         
   7  -4   3        334.67        351.72        17.30 o                         
   8  -4   3          0.47          6.40         6.74 o                         
   9  -4   3        314.53        323.65        21.38 o                         
  10  -4   3         21.70         17.11         9.89 o                         
  11  -4   3         21.09         52.28        28.85 o                         
  12  -4   3         67.54         55.34        35.35 o                         
 -12  -3   3         13.30         25.64        29.76 o                         
 -11  -3   3          9.47         17.63        16.80 o                         
 -10  -3   3         93.34        110.73        18.51 o                         
  -9  -3   3          9.00         18.56         9.02 o                         
  -8  -3   3         75.54         73.28        10.91 o                         
  -7  -3   3       1016.18        947.71        26.99 o                         
  -6  -3   3          0.16          0.80         4.07 o                         
  -5  -3   3       1009.04        975.81        24.12 o                         
  -4  -3   3       1547.91       1611.81        28.96 o                         
  -3  -3   3        574.52        722.53        13.16 o                         
  -2  -3   3         29.92         20.45         2.26 o                         
  -1  -3   3        118.11        113.96         3.89 o                         
   0  -3   3      18732.42      19058.41       156.05 o                         
   1  -3   3       3273.53       3324.59        31.44 o                         
   2  -3   3        178.26        173.72         5.31 o                         
   3  -3   3        539.17        535.52        10.33 o                         
   4  -3   3       1016.29       1006.59        19.11 o                         
   5  -3   3        335.62        339.41        14.83 o                         
   6  -3   3          0.45          2.54         4.72 o                         
   7  -3   3         27.69         33.49         9.57 o                         
   8  -3   3       2046.39       2114.58        58.22 o                         
   9  -3   3          0.14          4.10         7.88 o                         
  10  -3   3        191.18        200.70        26.96 o                         
  11  -3   3          4.17         -9.80        12.01 o                         
  12  -3   3          4.63         18.30        25.34 o                         
 -12  -2   3        233.19        233.90        51.06 o                         
 -11  -2   3        133.37        126.86        37.32 o                         
 -10  -2   3         17.76         38.47        13.09 o                         
  -9  -2   3         63.66         87.86        18.05 o                         
  -8  -2   3         14.12         18.16         5.21 o                         
  -7  -2   3        736.79        702.34        18.51 o                         
  -6  -2   3        864.70        873.49        19.81 o                         
  -5  -2   3       1072.39       1108.07        22.84 o                         
  -4  -2   3        341.49        349.42        10.81 o                         
  -3  -2   3          0.27          3.20         1.93 o                         
  -2  -2   3       1001.71        980.21        12.77 o                         
  -1  -2   3         67.45         78.45         2.87 o                         
   0  -2   3       1995.89       1917.87        19.09 o                         
   1  -2   3        813.10        762.71         8.53 o                         
   2  -2   3          3.35          4.50         1.70 o                         
   3  -2   3       1921.52       2000.50        25.14 o                         
   4  -2   3         32.64         20.46         3.80 o                         
   5  -2   3        187.32        154.11         8.60 o                         
   6  -2   3          0.65         -0.50         8.94 o                         
   7  -2   3         32.84         23.82         7.05 o                         
   8  -2   3        249.75        285.54        19.58 o                         
   9  -2   3         14.43          4.47        18.11 o                         
  10  -2   3         22.44         31.95        15.95 o                         
  11  -2   3          0.24         -3.26        15.53 o                         
  12  -2   3         45.08         69.64        35.29 o                         
 -12  -1   3          7.37         16.31        27.48 o                         
 -11  -1   3        328.89        377.07        54.85 o                         
 -10  -1   3         16.99         18.65        11.00 o                         
  -9  -1   3          3.05         13.52         9.44 o                         
  -8  -1   3        856.19        801.06        23.43 o                         
  -7  -1   3        714.61        750.06        21.52 o                         
  -6  -1   3         54.80         52.25         6.81 o                         
  -5  -1   3        556.60        696.11        19.48 o                         
  -4  -1   3       2146.24       2080.67        34.21 o                         
  -3  -1   3        814.46        809.62        12.75 o                         
  -2  -1   3        840.91        852.77        10.69 o                         
  -1  -1   3        149.80        122.94         3.48 o                         
   0  -1   3       1107.42       1098.69        17.77 o                         
   1  -1   3        134.75        159.02         5.06 o                         
   2  -1   3         94.38         89.20         4.65 o                         
   3  -1   3          0.08          3.77         2.72 o                         
   4  -1   3       1146.44       1101.88        22.55 o                         
   5  -1   3       2445.99       2559.38        41.06 o                         
   6  -1   3        243.29        207.57        16.19 o                         
   7  -1   3        303.97        275.78        25.34 o                         
   8  -1   3         59.87         57.80        18.99 o                         
   9  -1   3        238.48        228.37        26.01 o                         
  10  -1   3         26.52         52.19        17.31 o                         
  11  -1   3          4.62         -3.84        16.17 o                         
 -12   0   3        405.95        293.30        52.69 o                         
 -11   0   3        154.22        198.92        41.85 o                         
 -10   0   3         11.20         34.91        32.54 o                         
  -9   0   3        406.06        394.10        20.26 o                         
  -8   0   3        272.49        289.07        16.63 o                         
  -7   0   3         70.74         69.47         8.98 o                         
  -6   0   3        210.76        236.64        12.08 o                         
  -5   0   3        418.13        470.20        17.76 o                         
  -4   0   3        739.83        768.95        20.83 o                         
  -3   0   3        144.06        141.10        12.26 o                         
  -2   0   3       1660.76       1702.92        17.07 o                         
  -1   0   3         10.60         18.61         1.82 o                         
   0   0   3       2858.55       2691.43        24.31 o                         
   1   0   3        470.51        458.61         8.10 o                         
   2   0   3        330.83        288.80         9.20 o                         
   3   0   3       3047.07       3081.79        64.13 o                         
   4   0   3        625.84        738.18        28.13 o                         
   5   0   3        153.79        126.71        14.49 o                         
   6   0   3        667.03        693.86        43.37 o                         
   7   0   3       2699.55       2851.41       105.60 o                         
   8   0   3        304.85        325.23        40.58 o                         
   9   0   3        132.88        183.87        25.06 o                         
  10   0   3         34.89         24.21        15.83 o                         
  11   0   3        146.14        194.78        49.89 o                         
 -13   1   3         10.91         34.36        27.12 o                         
 -12   1   3         12.21        -12.39        18.44 o                         
 -11   1   3        107.84        102.03        33.20 o                         
 -10   1   3        102.07        119.29        13.04 o                         
  -9   1   3         24.43         28.70         8.50 o                         
  -8   1   3        623.18        613.07        21.11 o                         
  -7   1   3          0.23         -5.22         5.22 o                         
  -6   1   3        799.18        834.78        21.60 o                         
  -5   1   3        301.32        268.45        12.40 o                         
  -4   1   3        630.19        663.29        15.30 o                         
  -3   1   3        340.64        342.50        11.12 o                         
  -2   1   3        126.56        134.03         4.71 o                         
  -1   1   3       2174.30       2083.86        17.26 o                         
   0   1   3        135.79        129.60         5.03 o                         
   1   1   3       7872.26       7909.65        70.14 o                         
   2   1   3        254.54        266.35         9.79 o                         
   3   1   3        526.81        591.74        19.54 o                         
   4   1   3        363.46        321.55        18.35 o                         
   5   1   3         48.98         55.10        13.62 o                         
   6   1   3          3.18          8.26        10.09 o                         
   7   1   3         60.99         63.30        23.25 o                         
   8   1   3         19.01        -10.81        14.29 o                         
   9   1   3         51.21         58.20        16.88 o                         
  10   1   3          0.03         -7.68        19.82 o                         
  11   1   3         24.19         19.67        23.58 o                         
 -13   2   3         99.44         74.55        31.93 o                         
 -12   2   3        453.59        475.57        45.53 o                         
 -11   2   3          5.97          3.45        15.07 o                         
 -10   2   3         85.82         83.07        14.25 o                         
  -9   2   3        414.11        389.96        17.76 o                         
  -8   2   3        498.95        513.59        22.00 o                         
  -7   2   3        465.70        490.89        20.26 o                         
  -6   2   3        279.41        293.90        13.66 o                         
  -5   2   3        849.05        901.40        18.37 o                         
  -4   2   3       2023.56       2143.18        33.65 o                         
  -3   2   3         84.63        118.14        10.69 o                         
  -2   2   3        277.50        269.47         6.02 o                         
  -1   2   3       2421.79       2430.37        25.88 o                         
   0   2   3       4518.36       4382.26        45.27 o                         
   1   2   3          4.69         13.56         2.03 o                         
   2   2   3       3518.36       3824.44        49.54 o                         
   3   2   3        157.86        170.59        11.35 o                         
   4   2   3         96.69        141.33        13.86 o                         
   5   2   3        427.08        454.59        31.64 o                         
   6   2   3          0.04        -10.56        10.56 o                         
   7   2   3        777.83        722.42        53.00 o                         
   8   2   3        212.08        207.17        36.20 o                         
   9   2   3         17.24         28.26        14.63 o                         
  10   2   3          3.31         -6.05        14.45 o                         
  11   2   3         28.25         27.73        32.43 o                         
 -13   3   3         40.18         43.76        19.30 o                         
 -12   3   3          0.40         13.42        15.84 o                         
 -11   3   3        413.76        454.09        33.02 o                         
 -10   3   3         24.70         16.74        12.78 o                         
  -9   3   3        407.97        400.28        33.20 o                         
  -8   3   3        333.63        313.18        16.30 o                         
  -7   3   3          0.92         -7.88         7.88 o                         
  -6   3   3        454.63        464.94        18.59 o                         
  -5   3   3        111.91        103.14         8.09 o                         
  -4   3   3         91.06        110.80        10.06 o                         
  -3   3   3        250.87        259.22        10.90 o                         
  -2   3   3        592.02        586.29        11.37 o                         
  -1   3   3        572.63        554.87        10.43 o                         
   0   3   3       3014.06       3011.83        34.57 o                         
   1   3   3       2809.57       2839.90        30.97 o                         
   2   3   3        783.11        857.51        22.19 o                         
   3   3   3        843.28        852.78        21.19 o                         
   4   3   3        334.26        359.01        23.79 o                         
   5   3   3         97.06        106.90        16.18 o                         
   6   3   3         12.85         13.28        10.95 o                         
   7   3   3        201.23        241.43        39.71 o                         
   8   3   3        100.35         83.43        29.08 o                         
   9   3   3        105.92         91.66        33.73 o                         
  10   3   3          4.05          2.04        24.39 o                         
 -13   4   3        126.86        140.84        30.75 o                         
 -12   4   3        243.14        314.70        74.75 o                         
 -11   4   3          5.11          6.78        11.76 o                         
 -10   4   3         36.90         20.83        24.38 o                         
  -9   4   3         50.25         83.31        17.86 o                         
  -8   4   3         53.36         81.18        23.58 o                         
  -7   4   3        282.00        260.78        16.89 o                         
  -6   4   3         46.00         52.57         6.79 o                         
  -5   4   3        194.38        226.72        11.29 o                         
  -4   4   3       1827.96       1874.24        53.45 o                         
  -3   4   3        280.81        298.97         9.48 o                         
  -2   4   3        153.78        159.54         7.40 o                         
  -1   4   3          0.30          2.56         3.00 o                         
   0   4   3        640.90        586.99        12.39 o                         
   1   4   3        835.63        911.17        15.49 o                         
   2   4   3         45.47         46.56         5.13 o                         
   3   4   3        157.96        160.73        13.78 o                         
   4   4   3        811.95        862.36        30.47 o                         
   5   4   3       1000.39        936.29        39.87 o                         
   6   4   3        753.71        641.05        37.18 o                         
   7   4   3          1.25        -10.72        12.61 o                         
   8   4   3        216.04        224.06        35.04 o                         
   9   4   3         45.52         15.66        15.93 o                         
  10   4   3        101.49        117.06        27.29 o                         
 -13   5   3          0.05         -9.29        14.73 o                         
 -12   5   3         40.24         27.47        15.13 o                         
 -11   5   3        461.29        354.18        35.15 o                         
 -10   5   3         88.29         72.59        19.08 o                         
  -9   5   3        131.02         88.13        49.03 o                         
  -8   5   3        162.13        137.69        22.58 o                         
  -7   5   3         15.44         24.23        12.43 o                         
  -6   5   3         82.47        108.96        16.40 o                         
  -5   5   3        388.36        399.43        20.75 o                         
  -4   5   3          5.02          4.98         4.29 o                         
  -3   5   3        624.94        593.96        14.02 o                         
  -2   5   3        463.40        440.26        12.95 o                         
  -1   5   3          9.00          7.59         4.12 o                         
   0   5   3        335.39        310.07        10.28 o                         
   1   5   3        508.32        541.28        14.88 o                         
   2   5   3          4.99          8.94         3.72 o                         
   3   5   3        401.60        417.92        14.69 o                         
   4   5   3       1114.66       1077.64        35.66 o                         
   5   5   3        155.74        139.65        17.02 o                         
   6   5   3         65.85         81.23        32.45 o                         
   7   5   3        215.47        194.91        26.64 o                         
   8   5   3          0.12         16.03        15.47 o                         
   9   5   3        750.65        845.30        58.24 o                         
 -12   6   3        154.75        139.28        22.33 o                         
 -11   6   3         22.14         21.82        26.09 o                         
 -10   6   3         36.64          5.96        13.97 o                         
  -9   6   3          1.22          6.34        13.11 o                         
  -8   6   3          2.32         -2.59        10.57 o                         
  -7   6   3        208.75        208.69        17.33 o                         
  -6   6   3        137.40        119.36         9.19 o                         
  -5   6   3         43.32         54.03         9.94 o                         
  -4   6   3        274.50        296.29        17.11 o                         
  -3   6   3        445.36        471.11        15.04 o                         
  -2   6   3        178.93        174.36         6.92 o                         
  -1   6   3        299.18        312.36        10.33 o                         
   0   6   3        151.40        152.80         9.79 o                         
   1   6   3         38.69         37.26         6.39 o                         
   2   6   3         10.34          1.55         7.22 o                         
   3   6   3          1.97         -9.28         9.28 o                         
   4   6   3         68.87         45.97        11.96 o                         
   5   6   3        356.68        361.79        29.81 o                         
   6   6   3         65.58         58.20        14.32 o                         
   7   6   3         46.57         49.26        18.56 o                         
   8   6   3        422.32        494.67        44.59 o                         
   9   6   3         85.96         49.46        21.13 o                         
 -12   7   3        151.56        137.43        52.03 o                         
 -11   7   3         56.39         61.70        21.01 o                         
 -10   7   3         23.19         23.74        27.26 o                         
  -9   7   3        306.07        316.93        33.90 o                         
  -8   7   3        805.62        822.80        36.84 o                         
  -7   7   3        391.03        381.89        22.52 o                         
  -6   7   3          2.56          7.32         6.49 o                         
  -5   7   3          2.79         -3.95         4.75 o                         
  -4   7   3          0.69         -1.33         3.31 o                         
  -3   7   3        249.91        224.22        11.70 o                         
  -2   7   3         69.72         68.65         5.57 o                         
  -1   7   3          5.02          3.01         4.60 o                         
   0   7   3        898.56        911.27        26.68 o                         
   1   7   3        126.09        116.12        13.91 o                         
   2   7   3         52.24         61.27        11.55 o                         
   3   7   3        184.80        199.82        16.96 o                         
   4   7   3        212.05        230.46        19.20 o                         
   5   7   3         95.50         90.66        26.99 o                         
   6   7   3        227.53        219.98        23.96 o                         
   7   7   3         38.63         41.83        16.61 o                         
   8   7   3        100.77        139.07        23.13 o                         
 -12   8   3         64.75         52.83        22.50 o                         
 -11   8   3         33.89         48.97        20.47 o                         
 -10   8   3        146.92        200.76        30.10 o                         
  -9   8   3         81.35         92.45        17.26 o                         
  -8   8   3        137.56        112.05        16.96 o                         
  -7   8   3         63.19         74.73        16.97 o                         
  -6   8   3        168.38        171.91        17.74 o                         
  -5   8   3         20.48         16.91         6.30 o                         
  -4   8   3        117.65        122.27         9.10 o                         
  -3   8   3        204.47        219.49        20.51 o                         
  -2   8   3        247.98        258.98        14.34 o                         
  -1   8   3        128.79        117.91        12.05 o                         
   0   8   3         10.11          1.16         7.26 o                         
   1   8   3         37.30         37.43         9.64 o                         
   2   8   3         77.31         87.94        14.55 o                         
   3   8   3        208.28        226.49        21.32 o                         
   4   8   3          2.68         -2.65         9.73 o                         
   5   8   3        125.51        114.10        19.44 o                         
   6   8   3        209.34        211.88        24.21 o                         
   7   8   3         18.60         21.64        14.92 o                         
 -11   9   3         60.20         41.79        23.22 o                         
 -10   9   3         37.34         27.04        15.98 o                         
  -9   9   3          0.91         -7.60        10.46 o                         
  -8   9   3         78.56         98.29        13.68 o                         
  -7   9   3        161.66        157.07        18.72 o                         
  -6   9   3        183.75        199.45        20.10 o                         
  -5   9   3         62.99         52.14         9.29 o                         
  -4   9   3         58.93         47.38         9.03 o                         
  -3   9   3         66.03         77.49         9.49 o                         
  -2   9   3         11.14         23.71         6.87 o                         
  -1   9   3        632.75        607.67        23.77 o                         
   0   9   3        570.44        615.15        36.44 o                         
   1   9   3        450.05        475.13        38.37 o                         
   2   9   3          1.43         -1.07         8.61 o                         
   3   9   3         11.85          6.34        10.55 o                         
   4   9   3         68.79         75.95        18.70 o                         
   5   9   3         13.12         18.91        21.14 o                         
   6   9   3          0.01         18.58        15.32 o                         
 -11  10   3         89.41        108.98        27.04 o                         
 -10  10   3          7.34         17.79        14.79 o                         
  -9  10   3        243.65        219.19        41.37 o                         
  -8  10   3        116.34        123.63        16.66 o                         
  -7  10   3         25.89         17.62        11.05 o                         
  -6  10   3         15.76         22.10         9.81 o                         
  -5  10   3        312.04        299.65        25.62 o                         
  -4  10   3         77.23         61.71        10.24 o                         
  -3  10   3        389.68        378.61        21.71 o                         
  -2  10   3         18.51          2.44         7.37 o                         
  -1  10   3        730.04        743.15        34.72 o                         
   0  10   3         78.62         69.53        11.50 o                         
   1  10   3        856.42        907.19        34.00 o                         
   2  10   3          7.49         18.47        12.61 o                         
   3  10   3         12.82         20.56        19.85 o                         
   4  10   3        436.35        476.44        41.72 o                         
   5  10   3         25.65         27.32        16.81 o                         
 -10  11   3        247.04        265.85        29.59 o                         
  -9  11   3        109.17        139.09        22.28 o                         
  -8  11   3        266.53        247.74        36.30 o                         
  -7  11   3        197.35        198.81        22.63 o                         
  -6  11   3          8.49         -7.02        10.71 o                         
  -5  11   3          3.82        -11.90        11.90 o                         
  -4  11   3          2.76         12.55        11.42 o                         
  -3  11   3         60.35         60.42        11.69 o                         
  -2  11   3         23.78         12.08        10.10 o                         
  -1  11   3        335.23        312.87        20.70 o                         
   0  11   3         67.59         54.43        11.83 o                         
   1  11   3         48.52         65.89        15.49 o                         
   2  11   3         23.09         31.48        16.39 o                         
   3  11   3         38.40         52.96        18.03 o                         
   4  11   3        256.63        279.91        32.83 o                         
  -9  12   3        131.33        121.16        26.99 o                         
  -8  12   3         22.03         27.41        16.27 o                         
  -7  12   3          5.94         10.31        11.49 o                         
  -6  12   3         57.74         64.74        17.92 o                         
  -5  12   3         67.27         48.55        14.04 o                         
  -4  12   3          5.24          2.46        12.95 o                         
  -3  12   3         12.37         19.41        12.01 o                         
  -2  12   3         73.28         75.53        16.45 o                         
  -1  12   3          8.19          5.41        18.18 o                         
   0  12   3        425.52        396.47        33.48 o                         
   1  12   3         27.43         22.51        12.90 o                         
   2  12   3         28.92         25.89        15.65 o                         
  -7  13   3        112.72        101.16        34.26 o                         
  -6  13   3        402.37        411.62        38.03 o                         
  -5  13   3          0.28          7.41        14.52 o                         
  -4  13   3         69.06         58.67        18.44 o                         
  -3  13   3         19.47         16.56        13.77 o                         
  -2  13   3         46.64         42.65        15.78 o                         
  -1  13   3          5.80          2.86        12.81 o                         
   0  13   3         12.07          1.27        10.39 o                         
  -1 -14   4         36.08         42.21        32.95 o                         
   0 -14   4         14.14          6.18        23.89 o                         
   1 -14   4         31.04         58.22        31.96 o                         
   2 -14   4        144.28        190.67        44.20 o                         
   3 -14   4        143.29        153.06        40.55 o                         
   4 -14   4         21.96         79.62        31.89 o                         
   5 -14   4        141.70        167.38        41.52 o                         
   6 -14   4         98.09         77.53        33.32 o                         
  -3 -13   4         32.16          3.40        33.75 o                         
  -2 -13   4        173.33        205.49        46.88 o                         
  -1 -13   4        248.39        249.41        27.16 o                         
   0 -13   4         26.12         14.55        14.25 o                         
   1 -13   4        293.79        303.23        49.50 o                         
   2 -13   4        415.62        319.43        61.09 o                         
   3 -13   4         21.60          6.48        22.25 o                         
   4 -13   4          0.35         26.37        20.96 o                         
   5 -13   4         52.59         67.69        27.52 o                         
   6 -13   4          4.30         51.52        30.23 o                         
   7 -13   4          3.24        -20.95        20.95 o                         
   8 -13   4         58.35         80.49        18.22 o                         
  -5 -12   4         11.09         -7.35        27.44 o                         
  -4 -12   4          1.00         -4.07        29.01 o                         
  -3 -12   4        221.98        248.15        50.12 o                         
  -2 -12   4        228.16        206.47        24.21 o                         
  -1 -12   4        109.71        140.38        27.82 o                         
   0 -12   4         98.72        108.32        16.46 o                         
   1 -12   4        108.80        118.51        14.70 o                         
   2 -12   4         25.71         41.20        15.92 o                         
   3 -12   4          1.89          1.91        14.53 o                         
   4 -12   4        153.13        143.20        37.37 o                         
   5 -12   4        116.06        117.98        23.10 o                         
   6 -12   4         10.67          6.95        14.01 o                         
   7 -12   4        352.00        314.25        60.11 o                         
   8 -12   4        209.63        172.51        48.25 o                         
   9 -12   4        112.13        115.06        21.74 o                         
  -6 -11   4        160.77        225.76        57.09 o                         
  -5 -11   4          3.02        -11.46        26.34 o                         
  -4 -11   4          7.69         23.89        27.27 o                         
  -3 -11   4        103.19        123.15        34.52 o                         
  -2 -11   4        584.70        618.18        31.24 o                         
  -1 -11   4         93.78        110.08        16.77 o                         
   0 -11   4          0.45         -4.89         7.86 o                         
   1 -11   4        362.08        340.55        21.37 o                         
   2 -11   4          8.31          7.68         7.49 o                         
   3 -11   4         17.31         23.22         9.32 o                         
   4 -11   4        377.41        373.76        23.81 o                         
   5 -11   4        520.59        515.87        27.72 o                         
   6 -11   4          3.65         -0.11        12.95 o                         
   7 -11   4          4.20         -1.16        16.59 o                         
   8 -11   4          0.44          8.90        13.44 o                         
   9 -11   4         13.79         11.32        22.31 o                         
  10 -11   4          0.34         14.75        15.88 o                         
  -7 -10   4        161.13        166.56        24.74 o                         
  -6 -10   4         15.77         29.92        35.96 o                         
  -5 -10   4          0.38        -18.76        19.52 o                         
  -4 -10   4         40.89         30.65         8.71 o                         
  -3 -10   4          0.19         -4.41         6.77 o                         
  -2 -10   4        119.72        120.74        14.03 o                         
  -1 -10   4        538.57        555.06        31.47 o                         
   0 -10   4         20.94         29.42        11.55 o                         
   1 -10   4        189.70        231.38        16.88 o                         
   2 -10   4        582.15        579.19        18.75 o                         
   3 -10   4        125.78        128.25        11.23 o                         
   4 -10   4         46.24         43.28        10.19 o                         
   5 -10   4         58.87         70.54        13.08 o                         
   6 -10   4         80.48        101.07        16.79 o                         
   7 -10   4         21.37         23.05        11.88 o                         
   8 -10   4         69.00         83.21        17.79 o                         
   9 -10   4          2.25         -3.62        11.32 o                         
  10 -10   4        117.82         97.94        20.03 o                         
  -8  -9   4         19.10          3.77        27.83 o                         
  -7  -9   4         21.90         14.42        12.29 o                         
  -6  -9   4        274.80        283.43        27.10 o                         
  -5  -9   4         34.28         59.81        12.04 o                         
  -4  -9   4         17.35         23.46         7.17 o                         
  -3  -9   4        631.42        628.22        20.98 o                         
  -2  -9   4        216.29        240.12        18.04 o                         
  -1  -9   4         62.88         46.32        10.89 o                         
   0  -9   4          0.73          1.83         9.20 o                         
   1  -9   4        457.33        421.96        28.89 o                         
   2  -9   4       1792.92       1747.17        33.50 o                         
   3  -9   4        298.98        308.42        14.23 o                         
   4  -9   4        676.81        637.50        17.91 o                         
   5  -9   4          2.49         11.02         7.31 o                         
   6  -9   4        732.12        757.14        32.16 o                         
   7  -9   4         65.15         92.11        16.20 o                         
   8  -9   4          6.58        -12.01        12.01 o                         
   9  -9   4         42.90         33.79        13.75 o                         
  10  -9   4         20.72         -8.97        11.94 o                         
  11  -9   4        187.55        165.20        23.92 o                         
  -9  -8   4         44.74         50.27        20.33 o                         
  -8  -8   4          1.35         19.66        14.92 o                         
  -7  -8   4        221.13        192.20        21.54 o                         
  -6  -8   4         68.74         76.23        11.92 o                         
  -5  -8   4       1186.18       1166.44        31.06 o                         
  -4  -8   4         75.68         65.82         8.92 o                         
  -3  -8   4          4.67         10.43         6.51 o                         
  -2  -8   4       1834.46       1836.87        44.28 o                         
  -1  -8   4        406.10        384.45        29.56 o                         
   0  -8   4        186.79        191.47        29.91 o                         
   1  -8   4        174.12        176.63         8.83 o                         
   2  -8   4         20.85         17.87         4.25 o                         
   3  -8   4       1233.62       1258.83        23.18 o                         
   4  -8   4        172.13        175.50         6.66 o                         
   5  -8   4        509.31        488.57        21.93 o                         
   6  -8   4        177.02        152.99        17.27 o                         
   7  -8   4        112.94         90.89        18.79 o                         
   8  -8   4         90.49         87.48        13.61 o                         
   9  -8   4        153.73        191.20        19.30 o                         
  10  -8   4          2.01        -10.15        11.77 o                         
  11  -8   4          0.74        -11.19        12.50 o                         
 -10  -7   4        141.71        162.54        28.83 o                         
  -9  -7   4         98.44        125.38        26.93 o                         
  -8  -7   4          1.12          0.31        12.33 o                         
  -7  -7   4          8.90         -7.29         9.43 o                         
  -6  -7   4        422.37        428.80        24.66 o                         
  -5  -7   4         26.36         26.23        13.17 o                         
  -4  -7   4        637.63        647.17        21.15 o                         
  -3  -7   4          0.85          4.77         4.58 o                         
  -2  -7   4         39.22         33.74         4.26 o                         
  -1  -7   4          4.34         -5.52        10.81 o                         
   0  -7   4        113.79        105.02        11.70 o                         
   1  -7   4       1410.44       1404.83        25.68 o                         
   2  -7   4        749.31        774.70        16.01 o                         
   3  -7   4        211.62        199.15        10.50 o                         
   4  -7   4          0.75          4.05         4.42 o                         
   5  -7   4        569.16        563.26        25.35 o                         
   6  -7   4        376.12        373.65        24.47 o                         
   7  -7   4        167.30        156.91        17.70 o                         
   8  -7   4          0.21         -0.43         8.29 o                         
   9  -7   4        331.85        320.37        23.68 o                         
  10  -7   4         51.20         46.25        22.23 o                         
  11  -7   4        192.85        207.46        27.88 o                         
 -10  -6   4        194.30        149.19        26.31 o                         
  -9  -6   4         73.17        109.73        19.02 o                         
  -8  -6   4         91.23         82.14        15.09 o                         
  -7  -6   4          2.12          8.31         8.76 o                         
  -6  -6   4          0.08          0.36         8.10 o                         
  -5  -6   4        876.68        837.63        18.41 o                         
  -4  -6   4        109.01        111.54         7.36 o                         
  -3  -6   4        381.30        423.94        13.26 o                         
  -2  -6   4        118.25        109.78         6.62 o                         
  -1  -6   4         93.11        100.87         4.22 o                         
   0  -6   4        431.07        445.26        27.97 o                         
   1  -6   4       3374.12       3482.26        54.98 o                         
   2  -6   4       1463.80       1508.19        31.44 o                         
   3  -6   4       1155.34       1170.43        31.10 o                         
   4  -6   4        318.00        339.52        24.46 o                         
   5  -6   4         34.04         23.27         7.72 o                         
   6  -6   4         41.79         30.31         8.74 o                         
   7  -6   4        141.58        140.61        12.48 o                         
   8  -6   4         66.04         50.91         9.73 o                         
   9  -6   4        279.52        306.54        19.74 o                         
  10  -6   4        159.50        144.02        20.31 o                         
  11  -6   4          5.07          0.00        29.36 o                         
 -11  -5   4          7.18        -11.79        15.86 o                         
 -10  -5   4        298.41        321.38        29.53 o                         
  -9  -5   4         79.63         65.99        15.17 o                         
  -8  -5   4         13.47         10.48         8.35 o                         
  -7  -5   4         31.70         28.41         9.38 o                         
  -6  -5   4       1965.71       1962.86        56.08 o                         
  -5  -5   4         12.21         22.82         5.15 o                         
  -4  -5   4        246.82        259.34        13.20 o                         
  -3  -5   4        829.39        813.17        20.37 o                         
  -2  -5   4         11.84         23.52         3.66 o                         
  -1  -5   4        155.44        146.87         5.17 o                         
   0  -5   4        109.61         97.99        10.51 o                         
   1  -5   4         34.70         46.52         4.03 o                         
   2  -5   4         22.95         16.91         3.23 o                         
   3  -5   4        659.88        713.43        14.77 o                         
   4  -5   4         88.14        107.02         6.25 o                         
   5  -5   4        966.58       1012.81        25.22 o                         
   6  -5   4        477.38        474.77        19.87 o                         
   7  -5   4        362.77        347.86        19.22 o                         
   8  -5   4         22.82         30.74         8.15 o                         
   9  -5   4          9.37         -3.39         8.16 o                         
  10  -5   4        386.35        374.78        29.35 o                         
  11  -5   4          0.88          2.34        23.75 o                         
  12  -5   4          0.11        -16.01        16.01 o                         
 -11  -4   4         33.01         49.64        21.16 o                         
 -10  -4   4          0.08         -4.85        10.51 o                         
  -9  -4   4         16.80          3.92        11.26 o                         
  -8  -4   4        197.36        206.91        17.11 o                         
  -7  -4   4        609.49        591.20        23.01 o                         
  -6  -4   4        584.83        563.34        41.38 o                         
  -5  -4   4        200.19        220.31        11.21 o                         
  -4  -4   4         15.44         17.79         4.50 o                         
  -3  -4   4         36.80         51.39         4.17 o                         
  -2  -4   4       2303.27       2277.32        28.65 o                         
  -1  -4   4         10.69         18.31         2.42 o                         
   0  -4   4        324.51        341.23         7.04 o                         
   1  -4   4        251.37        268.29         6.75 o                         
   2  -4   4        115.60        120.75         5.11 o                         
   3  -4   4        139.80        143.05         6.24 o                         
   4  -4   4         91.07        113.34         8.66 o                         
   5  -4   4         36.84         27.11         4.64 o                         
   6  -4   4       1178.89       1235.38        26.75 o                         
   7  -4   4        573.23        566.77        19.58 o                         
   8  -4   4        923.18        923.41        30.27 o                         
   9  -4   4        145.96        151.94        15.52 o                         
  10  -4   4         37.16         17.52        12.72 o                         
  11  -4   4         19.31          4.79        25.73 o                         
  12  -4   4        104.06        105.01        34.21 o                         
 -12  -3   4        123.93         79.70        26.84 o                         
 -11  -3   4          6.26        -12.21        12.21 o                         
 -10  -3   4        384.06        370.20        36.85 o                         
  -9  -3   4        239.06        251.42        40.69 o                         
  -8  -3   4        128.69        143.13        14.42 o                         
  -7  -3   4        325.74        354.57        14.48 o                         
  -6  -3   4       1085.18       1091.28        31.80 o                         
  -5  -3   4        386.63        416.25        15.38 o                         
  -4  -3   4        146.09        137.49         5.49 o                         
  -3  -3   4       1918.56       2073.93        24.61 o                         
  -2  -3   4        255.80        276.47         6.47 o                         
  -1  -3   4        663.30        634.45         9.41 o                         
   0  -3   4        332.91        350.98         6.83 o                         
   1  -3   4        312.65        296.21         6.33 o                         
   2  -3   4       3345.34       3331.67        34.10 o                         
   3  -3   4        299.28        298.59         7.71 o                         
   4  -3   4        785.79        850.73        15.83 o                         
   5  -3   4          7.19         10.24         4.00 o                         
   6  -3   4        156.90        153.80        13.32 o                         
   7  -3   4        305.78        280.32        16.90 o                         
   8  -3   4       1212.39       1248.27        32.75 o                         
   9  -3   4         68.27         82.41        17.68 o                         
  10  -3   4        345.03        424.89        38.00 o                         
  11  -3   4         19.53          0.97        24.09 o                         
 -12  -2   4         12.43         11.34        27.35 o                         
 -11  -2   4         66.15         63.36        15.60 o                         
 -10  -2   4          2.46          9.79         9.88 o                         
  -9  -2   4        482.45        390.01        26.75 o                         
  -8  -2   4          2.32         -0.58         7.22 o                         
  -7  -2   4        260.31        262.06        16.33 o                         
  -6  -2   4        919.92        853.78        21.51 o                         
  -5  -2   4         59.83         68.93         7.90 o                         
  -4  -2   4       1079.35       1256.33        18.46 o                         
  -3  -2   4       4506.22       4766.79        49.24 o                         
  -2  -2   4          3.60          3.60         1.93 o                         
  -1  -2   4       1038.87        988.21        12.01 o                         
   0  -2   4        302.07        292.15         5.02 o                         
   1  -2   4       1211.89       1208.96        15.61 o                         
   2  -2   4       1303.00       1280.29        16.85 o                         
   3  -2   4       1818.42       1772.25        23.45 o                         
   4  -2   4        120.04        119.24         7.43 o                         
   5  -2   4        140.73        148.96         9.30 o                         
   6  -2   4        106.27        101.90         9.62 o                         
   7  -2   4         27.59          7.07         9.91 o                         
   8  -2   4          2.23          0.51         9.50 o                         
   9  -2   4         45.29         35.11        15.32 o                         
  10  -2   4        262.73        299.19        33.05 o                         
  11  -2   4         26.01         56.89        28.16 o                         
 -12  -1   4         51.22         70.27        31.65 o                         
 -11  -1   4         63.24         60.79        14.70 o                         
 -10  -1   4        637.44        746.68        34.72 o                         
  -9  -1   4        204.24        181.22        14.54 o                         
  -8  -1   4        145.97        112.85        12.10 o                         
  -7  -1   4       1744.66       1629.04        42.40 o                         
  -6  -1   4        637.24        571.13        19.55 o                         
  -5  -1   4         69.44         87.10         9.87 o                         
  -4  -1   4        185.70        187.84        10.73 o                         
  -3  -1   4         13.98         16.94         2.08 o                         
  -2  -1   4        997.43       1001.95        12.48 o                         
  -1  -1   4        648.15        599.36         9.86 o                         
   0  -1   4        286.60        282.49         7.11 o                         
   1  -1   4       4792.67       4644.39        66.97 o                         
   2  -1   4       1635.62       1604.58        28.82 o                         
   3  -1   4          0.46         -1.92         3.38 o                         
   4  -1   4         69.51         74.52         8.35 o                         
   5  -1   4        380.57        360.69        16.93 o                         
   6  -1   4        240.35        264.81        17.86 o                         
   7  -1   4         11.02         14.72        11.75 o                         
   8  -1   4        227.26        196.17        22.62 o                         
   9  -1   4         33.99         28.91        15.37 o                         
  10  -1   4         46.91         59.26        19.42 o                         
  11  -1   4         15.59          2.48        13.56 o                         
 -13   0   4         31.42         -5.23        21.04 o                         
 -12   0   4        369.26        354.51        57.27 o                         
 -11   0   4        133.78        170.01        23.64 o                         
 -10   0   4         99.35        131.92        17.81 o                         
  -9   0   4        619.42        619.28        23.02 o                         
  -8   0   4          1.63          0.72         6.60 o                         
  -7   0   4         36.16         29.91         7.69 o                         
  -6   0   4          3.78         -3.57         4.58 o                         
  -5   0   4       2275.92       2643.84        49.86 o                         
  -4   0   4          8.30         11.20         3.22 o                         
  -3   0   4         32.83         44.95         4.01 o                         
  -2   0   4        497.11        480.94         9.64 o                         
  -1   0   4       1918.67       1919.13        22.38 o                         
   0   0   4       1808.53       1767.62        24.12 o                         
   1   0   4       1003.81       1018.52        21.25 o                         
   2   0   4       2922.05       2867.31        46.44 o                         
   3   0   4         83.18        128.98         9.83 o                         
   4   0   4         19.67         26.28         6.41 o                         
   5   0   4        118.45        110.89        11.56 o                         
   6   0   4        229.49        215.50        20.81 o                         
   7   0   4        169.47        189.74        38.54 o                         
   8   0   4         48.54          8.84        12.77 o                         
   9   0   4        605.34        592.03        35.43 o                         
  10   0   4          5.02          3.35        13.92 o                         
  11   0   4         15.52         37.29        20.16 o                         
 -13   1   4         24.32         37.35        32.14 o                         
 -12   1   4          0.79         -4.53        21.30 o                         
 -11   1   4        259.90        315.70        50.30 o                         
 -10   1   4        629.99        634.17        25.51 o                         
  -9   1   4        177.66        156.23        13.79 o                         
  -8   1   4          0.03         -5.09         5.51 o                         
  -7   1   4       1514.41       1549.23        37.74 o                         
  -6   1   4         14.65         16.42         5.96 o                         
  -5   1   4        981.85       1062.48        22.19 o                         
  -4   1   4        874.65        961.99        33.71 o                         
  -3   1   4        379.80        396.61        12.56 o                         
  -2   1   4       2375.28       2300.95        29.01 o                         
  -1   1   4         23.95         25.24         2.76 o                         
   0   1   4        100.99         92.79         6.05 o                         
   1   1   4       3834.40       3906.17        51.89 o                         
   2   1   4          1.05         -0.21         3.41 o                         
   3   1   4        883.94       1030.01        22.69 o                         
   4   1   4          7.30          9.56         4.94 o                         
   5   1   4        111.49        100.86        16.58 o                         
   6   1   4       1127.59       1024.66        33.02 o                         
   7   1   4        324.29        305.84        23.07 o                         
   8   1   4        197.24        213.34        26.16 o                         
   9   1   4          9.79          5.19        19.25 o                         
  10   1   4         26.14         30.46        16.78 o                         
  11   1   4         83.89         80.92        37.66 o                         
 -13   2   4          0.35        -22.31        23.65 o                         
 -12   2   4         76.29         40.32        19.21 o                         
 -11   2   4        147.10        127.21        21.26 o                         
 -10   2   4       1546.92       1496.06        52.02 o                         
  -9   2   4        932.97        933.31        27.93 o                         
  -8   2   4        307.90        321.00        20.01 o                         
  -7   2   4        106.23        118.47        12.34 o                         
  -6   2   4        361.69        349.19        15.49 o                         
  -5   2   4        438.08        425.58        23.78 o                         
  -4   2   4        338.43        346.66        14.51 o                         
  -3   2   4       1734.26       1615.54        39.28 o                         
  -2   2   4          3.12          3.89         2.68 o                         
  -1   2   4        579.73        571.66        11.47 o                         
   0   2   4          2.15          5.99         2.90 o                         
   1   2   4         27.94         20.76         6.41 o                         
   2   2   4          0.33          1.20         2.78 o                         
   3   2   4        110.20         99.81         8.47 o                         
   4   2   4          0.58          2.10         6.19 o                         
   5   2   4       3417.75       3363.45        84.27 o                         
   6   2   4        293.18        309.13        21.98 o                         
   7   2   4         81.68         86.78        14.53 o                         
   8   2   4         82.33         82.17        22.00 o                         
   9   2   4        245.51        217.46        29.07 o                         
  10   2   4        386.01        569.54        69.63 o                         
 -13   3   4        131.47        126.32        31.52 o                         
 -12   3   4         12.29         15.22        16.71 o                         
 -11   3   4        307.17        354.70        28.24 o                         
 -10   3   4         10.42         12.44        12.81 o                         
  -9   3   4        177.30        194.69        31.83 o                         
  -8   3   4         42.26         40.76         9.30 o                         
  -7   3   4        251.18        232.75        17.05 o                         
  -6   3   4        316.48        313.72        14.14 o                         
  -5   3   4         51.45         47.01         6.45 o                         
  -4   3   4        376.29        373.43        16.68 o                         
  -3   3   4          0.14          3.78         3.92 o                         
  -2   3   4       2923.15       2890.37        30.77 o                         
  -1   3   4        395.82        421.84         9.92 o                         
   0   3   4       1814.51       1904.88        28.24 o                         
   1   3   4        493.52        634.08        19.32 o                         
   2   3   4        223.04        234.27        10.10 o                         
   3   3   4          0.07          4.08         3.97 o                         
   4   3   4         94.65        103.82        10.62 o                         
   5   3   4        976.96        885.87        26.79 o                         
   6   3   4        903.29        873.35        32.29 o                         
   7   3   4         17.02         33.16        12.98 o                         
   8   3   4         68.17         72.27        28.57 o                         
   9   3   4        437.03        409.50        57.40 o                         
  10   3   4          7.04         -2.71        28.56 o                         
 -13   4   4        206.92        162.75        31.70 o                         
 -12   4   4        173.62        205.32        24.99 o                         
 -11   4   4         44.76         24.97        12.98 o                         
 -10   4   4         56.06         65.27        17.65 o                         
  -9   4   4        124.50        106.54        27.38 o                         
  -8   4   4         61.18         46.33        10.17 o                         
  -7   4   4       2664.97       2688.09        46.56 o                         
  -6   4   4        306.10        285.70        15.07 o                         
  -5   4   4        296.01        339.09        19.82 o                         
  -4   4   4        414.42        432.32        27.60 o                         
  -3   4   4       1573.51       1642.83        26.19 o                         
  -2   4   4          2.28          1.64         1.97 o                         
  -1   4   4        326.74        314.70        12.79 o                         
   0   4   4        471.05        537.67        19.32 o                         
   1   4   4        138.39        123.19         6.97 o                         
   2   4   4       2012.69       1975.71        39.07 o                         
   3   4   4        342.73        327.65        22.27 o                         
   4   4   4          4.16          2.81         4.99 o                         
   5   4   4         55.49         64.76         9.60 o                         
   6   4   4         53.41         55.45        13.85 o                         
   7   4   4        150.50        194.94        31.73 o                         
   8   4   4         10.52          9.18        14.28 o                         
   9   4   4         83.91         79.21        32.05 o                         
 -13   5   4          1.25         28.69        35.44 o                         
 -12   5   4         65.08         91.86        19.43 o                         
 -11   5   4        383.83        420.31        38.75 o                         
 -10   5   4         23.53          9.87        12.86 o                         
  -9   5   4         31.59         21.80        14.89 o                         
  -8   5   4          6.20         10.28        13.18 o                         
  -7   5   4          9.59          6.47         5.95 o                         
  -6   5   4         21.57         15.68         9.56 o                         
  -5   5   4         79.04         78.18        10.99 o                         
  -4   5   4        299.26        268.06        14.26 o                         
  -3   5   4        802.44        778.73        17.45 o                         
  -2   5   4        389.54        380.35         9.39 o                         
  -1   5   4        404.34        436.24        16.12 o                         
   0   5   4        748.20        771.22        17.99 o                         
   1   5   4        120.80        132.84        11.38 o                         
   2   5   4         68.80         73.92         8.79 o                         
   3   5   4          0.82         -4.86         4.86 o                         
   4   5   4        522.47        527.14        28.15 o                         
   5   5   4         96.79         69.23        13.51 o                         
   6   5   4        179.76        170.09        21.30 o                         
   7   5   4        270.43        317.11        33.38 o                         
   8   5   4         50.51         46.75        18.24 o                         
   9   5   4          6.04         -3.46        16.79 o                         
 -12   6   4         47.10         62.39        22.32 o                         
 -11   6   4        247.58        222.47        30.80 o                         
 -10   6   4        298.55        296.25        33.55 o                         
  -9   6   4        133.24         96.52        20.81 o                         
  -8   6   4          1.05         -5.80        11.37 o                         
  -7   6   4         57.15         65.30        17.53 o                         
  -6   6   4          3.98         14.53         8.74 o                         
  -5   6   4        322.16        336.24        25.36 o                         
  -4   6   4         20.06         27.15         7.67 o                         
  -3   6   4         54.15         65.16        10.71 o                         
  -2   6   4        129.81        117.31         6.57 o                         
  -1   6   4         79.99         66.43        10.08 o                         
   0   6   4         56.50         66.65         9.51 o                         
   1   6   4       1014.51        983.23        20.27 o                         
   2   6   4        110.74        125.73        17.51 o                         
   3   6   4        276.54        258.76        16.82 o                         
   4   6   4          0.02         -1.36         7.85 o                         
   5   6   4        198.69        190.16        21.07 o                         
   6   6   4         19.74         11.55        12.10 o                         
   7   6   4          5.55         14.61        13.32 o                         
   8   6   4          5.23        -12.45        13.55 o                         
 -12   7   4        178.23        217.89        34.02 o                         
 -11   7   4         89.31        120.48        33.42 o                         
 -10   7   4         11.00         15.50        13.82 o                         
  -9   7   4        244.74        235.36        39.52 o                         
  -8   7   4        313.11        331.61        22.62 o                         
  -7   7   4         14.74         26.31        10.70 o                         
  -6   7   4        707.76        684.87        31.12 o                         
  -5   7   4        127.82        126.24        13.43 o                         
  -4   7   4        428.66        423.75        22.83 o                         
  -3   7   4        234.22        215.98        13.42 o                         
  -2   7   4         46.07         54.75         6.31 o                         
  -1   7   4        247.50        267.72        16.30 o                         
   0   7   4        711.43        760.62        24.54 o                         
   1   7   4        578.92        641.88        28.27 o                         
   2   7   4       1300.33       1249.62        34.90 o                         
   3   7   4        251.08        237.36        25.88 o                         
   4   7   4         36.65         24.98        10.28 o                         
   5   7   4        255.68        244.99        24.30 o                         
   6   7   4        254.33        265.53        26.73 o                         
   7   7   4        173.50        167.81        24.08 o                         
 -12   8   4         59.34         36.28        21.35 o                         
 -11   8   4         86.41         69.88        23.30 o                         
 -10   8   4        629.03        699.36        53.96 o                         
  -9   8   4        735.62        699.50        40.17 o                         
  -8   8   4         13.79         13.65        10.22 o                         
  -7   8   4        710.82        693.09        30.42 o                         
  -6   8   4         19.73         22.14        10.49 o                         
  -5   8   4        431.93        418.69        22.69 o                         
  -4   8   4         18.04         18.06         8.12 o                         
  -3   8   4        348.29        353.34        24.06 o                         
  -2   8   4        107.80        103.01        10.94 o                         
  -1   8   4         21.99         26.57         8.32 o                         
   0   8   4        533.81        506.04        23.48 o                         
   1   8   4         72.01         72.37        11.87 o                         
   2   8   4        121.98        124.41        16.64 o                         
   3   8   4         54.82         81.26        19.83 o                         
   4   8   4        114.10        144.73        23.17 o                         
   5   8   4          9.41          4.40        14.57 o                         
   6   8   4        228.46        265.16        58.76 o                         
   7   8   4          0.44         -1.94        14.31 o                         
 -11   9   4          7.50         24.61        17.86 o                         
 -10   9   4         67.64         69.74        16.80 o                         
  -9   9   4          6.67         -8.91         9.97 o                         
  -8   9   4        153.64        144.15        17.43 o                         
  -7   9   4        126.84        128.56        17.26 o                         
  -6   9   4        323.20        318.83        29.88 o                         
  -5   9   4          3.96          3.51         8.59 o                         
  -4   9   4        359.64        373.59        30.90 o                         
  -3   9   4         98.96         93.58        11.84 o                         
  -2   9   4        102.71        124.39        13.05 o                         
  -1   9   4        182.90        172.53        17.87 o                         
   0   9   4          0.07         -6.39         7.04 o                         
   1   9   4        268.59        275.96        39.63 o                         
   2   9   4          1.02         -1.10         9.61 o                         
   3   9   4          2.20         10.95        22.71 o                         
   4   9   4         51.84         42.87        16.95 o                         
   5   9   4         22.07         17.67        26.17 o                         
   6   9   4        113.59        104.96        24.67 o                         
 -11  10   4         42.42         41.75        18.24 o                         
 -10  10   4        222.96        211.17        26.76 o                         
  -9  10   4          3.36          3.51        11.92 o                         
  -8  10   4         13.81          4.73        18.93 o                         
  -7  10   4        149.27        148.16        20.30 o                         
  -6  10   4        285.04        303.66        25.47 o                         
  -5  10   4        133.88        132.99        17.62 o                         
  -4  10   4        256.94        282.70        19.60 o                         
  -3  10   4         37.96         46.77        11.50 o                         
  -2  10   4        442.30        457.60        23.71 o                         
  -1  10   4        135.77        133.44        14.14 o                         
   0  10   4         24.76         31.09        11.39 o                         
   1  10   4         32.95         66.55        14.31 o                         
   2  10   4         57.98         64.80        18.11 o                         
   3  10   4         32.82         34.26        16.23 o                         
   4  10   4          6.32          9.51        16.75 o                         
 -10  11   4          3.19        -13.86        13.86 o                         
  -9  11   4         60.27         82.10        18.92 o                         
  -8  11   4         85.78         57.09        37.85 o                         
  -7  11   4         70.93         35.43        12.79 o                         
  -6  11   4        523.08        558.83        35.59 o                         
  -5  11   4        173.00        126.87        18.64 o                         
  -4  11   4         24.09         27.51        13.75 o                         
  -3  11   4         27.38         25.83        10.79 o                         
  -2  11   4        155.34        139.51        17.96 o                         
  -1  11   4          3.41          4.43        10.58 o                         
   0  11   4        208.55        188.71        42.41 o                         
   1  11   4          9.95          5.44        12.18 o                         
   2  11   4          0.81          3.88        13.59 o                         
   3  11   4          0.18         -3.78        13.83 o                         
  -8  12   4          6.36         10.81        12.45 o                         
  -7  12   4         29.29         13.26        14.52 o                         
  -6  12   4         73.90         84.65        19.26 o                         
  -5  12   4         24.97          3.08        11.28 o                         
  -4  12   4         46.53         29.64        15.24 o                         
  -3  12   4        272.14        284.72        44.56 o                         
  -2  12   4         14.02         16.88        11.71 o                         
  -1  12   4        152.69        151.08        22.57 o                         
   0  12   4         56.34         41.88        18.98 o                         
   1  12   4        127.73        154.93        24.30 o                         
  -6  13   4         29.83         28.34        14.41 o                         
  -5  13   4          8.50         10.93        14.89 o                         
  -4  13   4        161.31        151.70        28.81 o                         
  -3  13   4        321.70        277.93        30.47 o                         
  -2  13   4        155.70        161.53        24.47 o                         
  -1  13   4         75.22         64.99        18.12 o                         
  -2 -14   5         18.20         36.07        25.90 o                         
  -1 -14   5          0.57        -21.58        24.12 o                         
   0 -14   5        337.23        328.70        54.21 o                         
   1 -14   5         43.01         25.13        28.43 o                         
   2 -14   5         92.37        110.70        34.63 o                         
   3 -14   5        170.92        148.76        39.37 o                         
   4 -14   5         24.51          3.59        22.09 o                         
   5 -14   5         19.54         39.18        27.70 o                         
   6 -14   5        178.42        164.11        22.95 o                         
  -4 -13   5         86.96         57.98        39.45 o                         
  -3 -13   5          6.40         10.96        27.74 o                         
  -2 -13   5         16.98         -5.46        21.15 o                         
  -1 -13   5          4.00          6.41        12.77 o                         
   0 -13   5         61.71         52.58        12.95 o                         
   1 -13   5        387.11        342.68        36.36 o                         
   2 -13   5         71.71         63.07        19.00 o                         
   3 -13   5         66.39         66.91        32.34 o                         
   4 -13   5         30.62         29.41         8.81 o                         
   5 -13   5         34.52         23.73        23.03 o                         
   6 -13   5         63.06         37.23        17.02 o                         
   7 -13   5         17.86         14.55        14.37 o                         
   8 -13   5         89.56         94.41        18.63 o                         
  -5 -12   5          7.45        -17.73        27.12 o                         
  -4 -12   5        467.96        412.24        64.77 o                         
  -3 -12   5        161.48        188.35        44.05 o                         
  -2 -12   5         10.54         16.55        15.57 o                         
  -1 -12   5        157.08        183.37        17.76 o                         
   0 -12   5        104.09        138.55        24.83 o                         
   1 -12   5          8.19         -1.97         8.41 o                         
   2 -12   5        171.19        151.60        23.33 o                         
   3 -12   5          7.90         11.77         7.42 o                         
   4 -12   5          7.39          1.25         7.54 o                         
   5 -12   5          1.61         -4.99         8.08 o                         
   6 -12   5        315.00        292.50        24.40 o                         
   7 -12   5         12.38          4.71        11.78 o                         
   8 -12   5        287.84        351.79        30.73 o                         
   9 -12   5         11.13         15.02        14.80 o                         
  -6 -11   5         19.38         35.26        27.11 o                         
  -5 -11   5        388.14        369.86        64.06 o                         
  -3 -11   5        106.49        114.52        24.69 o                         
  -2 -11   5          0.02          8.65         8.60 o                         
  -1 -11   5         97.75        118.23        16.78 o                         
   0 -11   5        591.90        624.05        28.64 o                         
   1 -11   5         31.05         49.51        10.17 o                         
   2 -11   5          1.16          3.05         4.69 o                         
   3 -11   5        145.49        145.55        14.02 o                         
   4 -11   5        482.66        499.97        84.45 o                         
   5 -11   5         29.91         26.57        13.95 o                         
   6 -11   5          1.65         11.76        15.73 o                         
   7 -11   5        254.88        300.39        27.65 o                         
   8 -11   5         15.28          4.95        11.22 o                         
   9 -11   5         93.99         78.66        18.28 o                         
  -7 -10   5        273.81        280.55        29.33 o                         
  -6 -10   5         84.14         81.10        30.07 o                         
  -5 -10   5          6.84          4.12         8.31 o                         
  -4 -10   5          5.68          6.92         6.17 o                         
  -3 -10   5        351.24        364.91        14.74 o                         
  -2 -10   5          2.54         -0.75         7.06 o                         
  -1 -10   5         94.74         95.68        14.54 o                         
   0 -10   5        182.60        171.00        17.33 o                         
   1 -10   5         11.96         13.78         5.19 o                         
   2 -10   5        726.60        744.32        20.72 o                         
   3 -10   5          0.06         -5.62         5.62 o                         
   4 -10   5         50.61         55.09        22.55 o                         
   5 -10   5        224.04        208.38        33.37 o                         
   6 -10   5        257.57        233.89        18.74 o                         
   7 -10   5         86.25         64.33        12.26 o                         
   8 -10   5         87.49         78.14        20.11 o                         
   9 -10   5          1.84         -0.30        13.69 o                         
  10 -10   5         42.93         45.04        16.96 o                         
  -8  -9   5         32.83         16.72        12.91 o                         
  -7  -9   5         13.25         -7.06         9.16 o                         
  -6  -9   5        106.35         90.86        16.41 o                         
  -5  -9   5        913.74        858.39        79.15 o                         
  -4  -9   5        392.12        353.13        17.20 o                         
  -3  -9   5        111.74        103.97         9.81 o                         
  -2  -9   5          7.32          7.88         9.01 o                         
  -1  -9   5        267.48        275.24        25.38 o                         
   0  -9   5        394.32        415.57        29.70 o                         
   1  -9   5          0.05          0.22         2.54 o                         
   2  -9   5        206.00        230.95        12.65 o                         
   3  -9   5       2881.16       2890.72        56.77 o                         
   4  -9   5          7.40          7.00         5.47 o                         
   5  -9   5         87.49        102.82        18.65 o                         
   6  -9   5         15.40         21.14         8.58 o                         
   7  -9   5        540.94        514.66        27.16 o                         
   8  -9   5         75.74         82.74        13.79 o                         
   9  -9   5         19.35          5.21        11.77 o                         
  10  -9   5         16.14         22.28        15.17 o                         
  -9  -8   5         17.23          0.63        14.30 o                         
  -8  -8   5         44.55         27.96        20.30 o                         
  -7  -8   5        161.33        151.87        32.93 o                         
  -6  -8   5        174.97        165.78        19.08 o                         
  -5  -8   5        280.64        296.89        18.07 o                         
  -4  -8   5        261.70        254.31        17.33 o                         
  -3  -8   5        146.33        127.08        10.71 o                         
  -2  -8   5         42.26         49.90         5.70 o                         
  -1  -8   5        341.19        318.51        25.12 o                         
   0  -8   5        178.89        205.89        20.23 o                         
   1  -8   5         44.99         46.33         4.44 o                         
   2  -8   5        762.34        765.02        16.61 o                         
   3  -8   5         74.05         59.78         8.54 o                         
   4  -8   5        361.36        388.34        10.23 o                         
   5  -8   5        108.04        134.27        14.06 o                         
   6  -8   5        167.30        162.90        14.96 o                         
   7  -8   5       1036.13       1045.89        32.84 o                         
   8  -8   5         27.77         16.10         9.77 o                         
   9  -8   5          2.74         -3.80         8.13 o                         
  10  -8   5         30.85         34.81        15.96 o                         
  11  -8   5        450.25        489.92        37.44 o                         
 -10  -7   5          9.95         12.87        14.09 o                         
  -9  -7   5         92.84        112.98        22.66 o                         
  -8  -7   5         39.13         13.40        12.85 o                         
  -7  -7   5        215.14        211.34        19.51 o                         
  -6  -7   5        137.53        142.67        13.68 o                         
  -5  -7   5          1.69         -5.08         5.08 o                         
  -4  -7   5        307.99        309.67        18.84 o                         
  -3  -7   5        416.94        438.17        12.37 o                         
  -2  -7   5        159.72        164.75         7.04 o                         
  -1  -7   5         27.47         33.56         2.34 o                         
   0  -7   5        711.15        657.71        16.32 o                         
   1  -7   5        456.51        481.19        13.56 o                         
   2  -7   5         11.60         18.18         4.34 o                         
   3  -7   5         22.29         17.89         5.21 o                         
   4  -7   5         22.75         22.59         3.31 o                         
   5  -7   5         47.84         64.09         9.14 o                         
   6  -7   5          6.93         -8.12         8.12 o                         
   7  -7   5         16.76         12.05         7.52 o                         
   8  -7   5        442.26        464.01        23.64 o                         
   9  -7   5        388.06        384.63        25.91 o                         
  10  -7   5         24.21         19.92        13.58 o                         
  11  -7   5          3.04         -3.33        16.95 o                         
 -10  -6   5          5.55         -0.04        12.41 o                         
  -9  -6   5         24.96         16.19        12.94 o                         
  -8  -6   5        258.34        260.64        29.47 o                         
  -7  -6   5        167.26        148.90        15.83 o                         
  -6  -6   5        124.20        117.74        13.41 o                         
  -5  -6   5       1996.57       1929.54        32.09 o                         
  -4  -6   5          5.87          7.00         4.20 o                         
  -3  -6   5         47.42         51.06         5.58 o                         
  -2  -6   5       2647.59       2760.59        38.71 o                         
  -1  -6   5       1045.94       1090.94        20.74 o                         
   0  -6   5       1020.23       1140.62        20.47 o                         
   1  -6   5       2879.51       2968.29        41.00 o                         
   2  -6   5        122.92        122.68         7.88 o                         
   3  -6   5        333.30        332.22         9.17 o                         
   4  -6   5        586.32        550.60        13.76 o                         
   5  -6   5         72.14         81.45        12.05 o                         
   6  -6   5         25.41         23.56         7.13 o                         
   7  -6   5        566.36        596.03        19.96 o                         
   8  -6   5         77.65         88.09        10.66 o                         
   9  -6   5         26.93         35.18        11.66 o                         
  10  -6   5        135.90        134.25        20.28 o                         
  11  -6   5          1.97         -1.64        24.15 o                         
 -11  -5   5          6.73        -10.79        13.76 o                         
 -10  -5   5          0.29         -4.52        12.62 o                         
  -9  -5   5         94.74         76.05        12.68 o                         
  -8  -5   5        103.41        115.06        15.32 o                         
  -7  -5   5         43.90         35.42        15.07 o                         
  -6  -5   5         81.63         70.32        11.36 o                         
  -5  -5   5        360.01        371.90        10.42 o                         
  -4  -5   5        853.70        805.22        17.96 o                         
  -3  -5   5       1135.78       1171.91        21.77 o                         
  -2  -5   5       1170.82       1198.72        45.20 o                         
  -1  -5   5        815.31        814.14        16.28 o                         
   0  -5   5        191.41        151.12         6.25 o                         
   1  -5   5        150.13        157.49         6.87 o                         
   2  -5   5        346.89        345.06         8.59 o                         
   3  -5   5        257.20        272.86         9.13 o                         
   4  -5   5        381.44        385.06        14.64 o                         
   5  -5   5         26.25         18.92         4.68 o                         
   6  -5   5        733.92        739.46        20.60 o                         
   7  -5   5         20.35         22.36         6.78 o                         
   8  -5   5        182.73        187.73        17.24 o                         
   9  -5   5         72.02         80.70        14.47 o                         
  10  -5   5          0.65        -13.63        13.76 o                         
  11  -5   5        463.43        469.10        65.58 o                         
 -11  -4   5        106.70         96.83        20.06 o                         
 -10  -4   5         48.40         24.77        13.04 o                         
  -9  -4   5        303.72        303.35        21.64 o                         
  -8  -4   5          1.03         -4.80         8.29 o                         
  -7  -4   5         46.32         29.45         9.79 o                         
  -6  -4   5        320.85        323.32        19.84 o                         
  -5  -4   5       2271.59       2173.18        40.06 o                         
  -4  -4   5       1888.58       1988.07        29.21 o                         
  -3  -4   5         11.56          2.86         2.43 o                         
  -2  -4   5        392.66        400.41         8.62 o                         
  -1  -4   5          0.55         -0.26         1.83 o                         
   0  -4   5        878.92        900.75        13.29 o                         
   1  -4   5        836.43        839.82        13.07 o                         
   2  -4   5          8.09         10.84         2.18 o                         
   3  -4   5       1545.64       1478.10        28.44 o                         
   4  -4   5       1452.16       1412.67        20.53 o                         
   5  -4   5         63.40         60.89         6.61 o                         
   6  -4   5         11.90         10.57         4.42 o                         
   7  -4   5        108.81        103.97        11.82 o                         
   8  -4   5        117.75        131.48        13.53 o                         
   9  -4   5        106.33         92.68        18.48 o                         
  10  -4   5         78.58         77.75        33.98 o                         
  11  -4   5          0.21        -20.62        20.62 o                         
 -12  -3   5        156.17        174.93        24.55 o                         
 -11  -3   5        335.26        329.81        29.22 o                         
 -10  -3   5         39.34         39.21        12.02 o                         
  -9  -3   5        145.02        147.35        15.42 o                         
  -8  -3   5        144.23        155.93        11.49 o                         
  -7  -3   5       1407.71       1314.66        37.82 o                         
  -6  -3   5          7.71         11.49        14.08 o                         
  -5  -3   5        416.72        424.77        16.09 o                         
  -4  -3   5       3126.15       3371.71        39.23 o                         
  -3  -3   5        275.11        306.36         7.33 o                         
  -2  -3   5        552.68        590.09        10.62 o                         
  -1  -3   5        566.83        531.18        10.30 o                         
   0  -3   5        128.00        112.52         5.27 o                         
   1  -3   5         15.89         13.06         2.23 o                         
   2  -3   5       3170.55       3049.46        34.80 o                         
   3  -3   5         16.03         20.14         3.05 o                         
   4  -3   5        295.15        289.06         9.52 o                         
   5  -3   5         45.99         47.74         7.23 o                         
   6  -3   5          0.19          0.41         4.37 o                         
   7  -3   5        197.38        210.00        24.48 o                         
   8  -3   5       1243.08       1256.41        47.76 o                         
   9  -3   5         10.78         -0.32        12.81 o                         
  10  -3   5         80.44         70.04        29.45 o                         
  11  -3   5        120.92        106.57        37.08 o                         
 -12  -2   5         20.85          5.76        16.80 o                         
 -11  -2   5         12.75         14.08        11.69 o                         
 -10  -2   5          0.45          1.07        10.74 o                         
  -9  -2   5        829.70        799.15        33.10 o                         
  -8  -2   5        720.54        677.29        20.69 o                         
  -7  -2   5         31.38         26.27         7.75 o                         
  -6  -2   5        455.50        490.84        17.77 o                         
  -5  -2   5       2376.41       2564.94        47.88 o                         
  -4  -2   5        218.54        221.95         8.74 o                         
  -3  -2   5        254.74        301.70         7.80 o                         
  -2  -2   5        817.82        768.51        11.57 o                         
  -1  -2   5        130.39        141.63         3.96 o                         
   0  -2   5        160.45        139.87         6.24 o                         
   1  -2   5        172.17        182.63         9.06 o                         
   2  -2   5        492.15        549.67        13.14 o                         
   3  -2   5       1236.89       1165.69        24.72 o                         
   4  -2   5        219.01        296.18        13.94 o                         
   5  -2   5        249.93        276.85        31.62 o                         
   6  -2   5       1088.55       1113.30        31.42 o                         
   7  -2   5          3.90          7.38         9.73 o                         
   8  -2   5         81.07         81.46        40.90 o                         
   9  -2   5         64.76         49.15        15.64 o                         
  10  -2   5         33.67         47.70        25.29 o                         
  11  -2   5          8.81         17.39        21.73 o                         
 -12  -1   5         27.76         56.07        19.97 o                         
 -11  -1   5        356.37        408.39        30.69 o                         
 -10  -1   5        359.15        359.14        27.20 o                         
  -9  -1   5        225.60        206.48        15.81 o                         
  -8  -1   5       1339.43       1325.40        32.66 o                         
  -7  -1   5         11.64         19.10         8.55 o                         
  -6  -1   5         15.66         20.31         7.65 o                         
  -5  -1   5        396.48        383.08        17.46 o                         
  -4  -1   5       4660.91       4804.98        50.10 o                         
  -3  -1   5        753.47        779.05        12.27 o                         
  -2  -1   5       1527.31       1483.66        17.80 o                         
  -1  -1   5        833.34        757.16        10.35 o                         
   0  -1   5        125.81        127.22         5.70 o                         
   1  -1   5       1211.66       1233.02        31.79 o                         
   2  -1   5         80.88         85.75         9.01 o                         
   3  -1   5        732.63        769.69        25.95 o                         
   4  -1   5         91.72        103.26         9.86 o                         
   5  -1   5        247.98        251.97        16.52 o                         
   6  -1   5       1521.11       1528.76        38.98 o                         
   7  -1   5       1105.72       1067.97        48.44 o                         
   8  -1   5        155.34        139.84        20.45 o                         
   9  -1   5        175.67        190.29        49.90 o                         
  10  -1   5        264.45        278.00        31.39 o                         
  11  -1   5          4.91         16.15        17.18 o                         
 -13   0   5         21.62         -7.83        25.66 o                         
 -12   0   5        137.10        214.48        45.66 o                         
 -11   0   5         28.33         11.87        13.00 o                         
 -10   0   5         36.01         19.94         8.73 o                         
  -9   0   5          0.31          5.62         7.08 o                         
  -8   0   5        851.44        788.66        27.20 o                         
  -7   0   5          9.67          9.61         8.89 o                         
  -6   0   5        729.69        753.20        25.32 o                         
  -5   0   5        137.68        119.97        11.09 o                         
  -4   0   5        449.46        456.89        12.50 o                         
  -3   0   5       1716.11       1961.77        26.48 o                         
  -2   0   5       1560.25       1634.78        25.26 o                         
  -1   0   5        584.44        548.31        12.39 o                         
   0   0   5       3673.33       3564.36        42.28 o                         
   1   0   5        234.20        236.29        10.39 o                         
   2   0   5       2048.77       2329.28        35.81 o                         
   3   0   5       2818.99       2841.71        49.95 o                         
   4   0   5        270.79        278.12        16.21 o                         
   5   0   5        285.41        301.41        18.51 o                         
   6   0   5       1107.31       1090.04        40.45 o                         
   7   0   5         67.36         65.83        16.88 o                         
   8   0   5        342.84        349.41        25.79 o                         
   9   0   5         19.97         34.51        12.22 o                         
  10   0   5          3.77         13.80        13.27 o                         
  11   0   5         35.75         14.88        25.10 o                         
 -13   1   5         73.32         45.33        30.80 o                         
 -12   1   5         28.16          3.60        24.61 o                         
 -11   1   5        370.64        344.17        37.38 o                         
 -10   1   5         23.08         24.06         9.57 o                         
  -9   1   5         92.33        125.88        13.22 o                         
  -8   1   5       1327.70       1299.76        36.72 o                         
  -7   1   5        345.37        307.80        38.71 o                         
  -6   1   5       1094.74       1110.10        30.82 o                         
  -5   1   5       3014.14       3080.97        46.65 o                         
  -4   1   5        170.74        144.82         9.93 o                         
  -3   1   5       3751.18       3948.54        51.99 o                         
  -2   1   5       1979.81       1979.63        27.24 o                         
  -1   1   5       2103.49       2090.50        34.57 o                         
   0   1   5          0.34          5.69         3.43 o                         
   1   1   5        123.09         85.63         7.89 o                         
   2   1   5        705.85        738.26        22.14 o                         
   3   1   5        678.28        741.56        19.30 o                         
   4   1   5       1234.28       1244.03        28.40 o                         
   5   1   5         67.35         74.44        10.92 o                         
   6   1   5       1069.73       1031.90        33.66 o                         
   7   1   5        193.89        232.64        30.19 o                         
   8   1   5        127.73        113.31        17.32 o                         
   9   1   5         84.11        106.01        18.13 o                         
  10   1   5        406.51        485.45       156.45 o                         
 -13   2   5        105.26        187.03        46.78 o                         
 -12   2   5        222.53        156.93        40.83 o                         
 -11   2   5         62.89         43.05        16.55 o                         
 -10   2   5          6.78         -6.19         6.19 o                         
  -9   2   5        117.21        134.45        14.52 o                         
  -8   2   5        417.24        395.12        21.32 o                         
  -7   2   5         29.38         27.30         7.94 o                         
  -6   2   5         78.33         73.91        10.50 o                         
  -5   2   5        926.02       1017.35        25.65 o                         
  -4   2   5        734.29        767.46        29.23 o                         
  -3   2   5        267.45        293.70        10.68 o                         
  -2   2   5         71.47         85.59         4.89 o                         
  -1   2   5       2424.90       2387.57        32.42 o                         
   0   2   5        196.60        178.48         9.09 o                         
   1   2   5       2267.41       2500.08        38.00 o                         
   2   2   5        206.79        162.97        12.44 o                         
   3   2   5       1389.93       1336.30        28.07 o                         
   4   2   5        144.08        123.47        15.77 o                         
   5   2   5       1190.86       1108.66        41.40 o                         
   6   2   5        375.76        393.00        24.76 o                         
   7   2   5          4.43         -5.23         7.71 o                         
   8   2   5        296.11        360.37        27.60 o                         
   9   2   5        139.04        135.84        25.69 o                         
  10   2   5          2.95         17.03        17.64 o                         
 -13   3   5          0.70         23.11        25.15 o                         
 -12   3   5         80.22         86.04        33.98 o                         
 -11   3   5        565.21        580.66        42.87 o                         
 -10   3   5        497.68        481.15        38.52 o                         
  -9   3   5        117.18        144.96        15.42 o                         
  -8   3   5        298.39        305.85        19.96 o                         
  -7   3   5        193.20        212.19        13.61 o                         
  -6   3   5         53.63         59.29         8.96 o                         
  -5   3   5        393.42        340.07        16.86 o                         
  -4   3   5        942.76        965.40        32.35 o                         
  -3   3   5        604.07        622.66        20.36 o                         
  -2   3   5        368.83        455.18        12.99 o                         
  -1   3   5         22.40         21.30         4.35 o                         
   0   3   5        187.48        217.93         9.69 o                         
   1   3   5        196.25        204.09        19.39 o                         
   2   3   5         10.59          2.26         2.36 o                         
   3   3   5         23.28         11.20         4.48 o                         
   4   3   5        608.85        595.75        20.36 o                         
   5   3   5          2.57          6.11         6.84 o                         
   6   3   5        319.46        326.89        23.13 o                         
   7   3   5        210.75        183.09        26.94 o                         
   8   3   5         24.19         41.12        20.50 o                         
   9   3   5         35.49         44.20        49.79 o                         
 -13   4   5        166.28        183.98        32.57 o                         
 -12   4   5         49.77         37.82        18.00 o                         
 -11   4   5         15.72         25.59        20.87 o                         
 -10   4   5        747.14        761.66        57.64 o                         
  -9   4   5        374.24        443.97        36.73 o                         
  -8   4   5        114.63        133.04        33.86 o                         
  -7   4   5         42.35         68.85         9.80 o                         
  -6   4   5        585.24        574.15        21.04 o                         
  -5   4   5        212.94        207.08        16.22 o                         
  -4   4   5        999.89        918.65        42.83 o                         
  -3   4   5        543.56        553.25        18.64 o                         
  -2   4   5        899.87        890.39        15.61 o                         
  -1   4   5       2576.91       2757.92        41.07 o                         
   0   4   5          0.11          1.94         3.55 o                         
   1   4   5         13.60         14.19         6.53 o                         
   2   4   5       2041.56       2161.69        49.39 o                         
   3   4   5          0.14          1.32         3.05 o                         
   4   4   5        579.36        569.88        23.85 o                         
   5   4   5         25.72         36.87         9.48 o                         
   6   4   5         12.09          4.26         8.93 o                         
   7   4   5        105.82        106.21        18.07 o                         
   8   4   5          4.49         -1.64        13.89 o                         
   9   4   5         11.45         22.26        26.48 o                         
 -13   5   5         63.69         46.58        16.19 o                         
 -12   5   5        451.32        444.16        42.41 o                         
 -11   5   5         38.75         33.78        23.00 o                         
 -10   5   5        120.10        128.34        32.97 o                         
  -9   5   5       1961.63       1982.96        95.67 o                         
  -8   5   5         52.51         51.33        13.58 o                         
  -7   5   5         11.26          7.75         6.91 o                         
  -6   5   5        288.65        302.55        32.05 o                         
  -5   5   5       1013.76        928.55        36.72 o                         
  -4   5   5         71.79         51.02         8.88 o                         
  -3   5   5        106.66        118.73         9.49 o                         
  -2   5   5       1071.01       1074.01        18.49 o                         
  -1   5   5        309.50        314.93        16.14 o                         
   0   5   5         77.50         81.30         7.60 o                         
   1   5   5        201.63        190.29        14.69 o                         
   2   5   5         38.97         29.21         8.91 o                         
   3   5   5        570.77        594.93        25.73 o                         
   4   5   5        121.44        138.01        20.53 o                         
   5   5   5          8.20          5.63         9.06 o                         
   6   5   5         37.34         24.11        11.24 o                         
   7   5   5         24.86         18.26        12.21 o                         
   8   5   5         17.26         11.78        18.49 o                         
 -12   6   5        173.56        222.40        37.77 o                         
 -11   6   5          3.15        -10.18        10.18 o                         
 -10   6   5         30.32         14.44        15.66 o                         
  -9   6   5         16.14         19.12        23.44 o                         
  -8   6   5         43.26         26.06        14.27 o                         
  -7   6   5        144.46        166.85        14.64 o                         
  -6   6   5        123.81        139.87        20.83 o                         
  -5   6   5        921.18       1021.86        30.58 o                         
  -4   6   5        153.88        165.58        14.49 o                         
  -3   6   5       1082.08       1158.13        26.77 o                         
  -2   6   5         63.75         57.83         5.38 o                         
  -1   6   5        809.97        792.00        23.79 o                         
   0   6   5         15.22         11.03         6.75 o                         
   1   6   5         90.38        113.94        12.69 o                         
   2   6   5         73.60         77.80        13.02 o                         
   3   6   5         29.08         30.76        12.13 o                         
   4   6   5          0.05         -7.80         7.80 o                         
   5   6   5        208.52        213.61        19.89 o                         
   6   6   5          9.32          2.57        11.50 o                         
   7   6   5        251.50        258.91        28.36 o                         
   8   6   5         18.54         10.77        15.10 o                         
 -12   7   5        118.46        142.94        30.03 o                         
 -11   7   5          2.00          3.23        12.83 o                         
 -10   7   5         68.36         67.17        42.69 o                         
  -9   7   5        184.27        189.93        29.29 o                         
  -8   7   5        646.72        743.84        43.46 o                         
  -7   7   5        210.91        220.62        20.21 o                         
  -6   7   5        585.77        599.43        40.15 o                         
  -5   7   5         14.63         33.42        12.12 o                         
  -4   7   5        300.37        308.37        14.55 o                         
  -3   7   5        327.22        347.14        16.77 o                         
  -2   7   5        676.92        720.58        22.90 o                         
  -1   7   5        180.79        194.87        15.12 o                         
   0   7   5       1628.32       1711.85        39.48 o                         
   1   7   5          0.01         -1.14         6.83 o                         
   2   7   5        224.07        175.56        20.16 o                         
   3   7   5        151.36        188.13        18.05 o                         
   4   7   5         20.93         -8.54         8.90 o                         
   5   7   5          6.22         -3.04        11.17 o                         
   6   7   5         13.63         21.10        14.17 o                         
   7   7   5         40.16         52.73        17.53 o                         
 -12   8   5         73.44         49.13        18.12 o                         
 -11   8   5        113.53         91.40        26.34 o                         
 -10   8   5         46.11         46.68        18.37 o                         
  -9   8   5        294.70        304.90        23.43 o                         
  -8   8   5          0.10         -8.47         8.47 o                         
  -7   8   5        523.31        561.82        50.25 o                         
  -6   8   5         27.51         35.29        12.94 o                         
  -5   8   5       1127.65       1169.33        35.76 o                         
  -4   8   5          0.16          2.61         5.05 o                         
  -3   8   5         27.52         19.23         9.24 o                         
  -2   8   5        558.37        576.60        25.18 o                         
  -1   8   5          1.31         -3.79         5.95 o                         
   0   8   5        256.62        226.15        22.36 o                         
   1   8   5        392.23        358.98        22.70 o                         
   2   8   5         47.35         38.39        11.41 o                         
   3   8   5          1.72         10.53        10.19 o                         
   4   8   5        103.08        101.23        18.47 o                         
   5   8   5         42.79         12.66        16.29 o                         
   6   8   5          0.25         -5.12        14.77 o                         
 -11   9   5         10.53         -7.65        21.56 o                         
 -10   9   5        151.53        221.31        47.64 o                         
  -9   9   5         22.12         19.59        11.52 o                         
  -8   9   5          0.35         -8.38         8.38 o                         
  -7   9   5         25.08         -0.03        18.00 o                         
  -6   9   5         33.25         25.26        14.64 o                         
  -5   9   5         10.32         -0.37         7.68 o                         
  -4   9   5         30.91         31.91        10.42 o                         
  -3   9   5         28.73         15.64         8.31 o                         
  -2   9   5        175.12        178.78        18.54 o                         
  -1   9   5         49.09         55.23        10.30 o                         
   0   9   5          1.07         -7.17         7.17 o                         
   1   9   5        308.16        283.25        21.37 o                         
   2   9   5        559.88        517.49        33.69 o                         
   3   9   5         24.08         38.42        14.71 o                         
   4   9   5         63.41         90.15        22.04 o                         
   5   9   5          0.00         16.26        17.16 o                         
 -10  10   5          0.31          4.06        14.99 o                         
  -9  10   5        110.89        161.78        19.06 o                         
  -8  10   5        276.80        314.64        28.37 o                         
  -7  10   5         20.55         21.65        12.88 o                         
  -6  10   5         85.13         85.39        16.46 o                         
  -5  10   5        676.37        572.14        40.26 o                         
  -4  10   5        416.21        360.31        34.19 o                         
  -3  10   5        108.97         98.29        17.26 o                         
  -2  10   5        354.74        366.09        26.23 o                         
  -1  10   5        836.75        826.60        29.69 o                         
   0  10   5        209.04        231.75        20.02 o                         
   1  10   5         35.10         18.91        11.71 o                         
   2  10   5          0.01        -10.33        10.33 o                         
   3  10   5         57.24         50.59        19.56 o                         
   4  10   5          7.58        -10.86        15.26 o                         
  -9  11   5         52.41         53.95        16.75 o                         
  -8  11   5          2.79          9.96        12.70 o                         
  -7  11   5         89.08         87.56        17.33 o                         
  -6  11   5          4.51          6.05        15.65 o                         
  -5  11   5          4.30         -4.64        10.31 o                         
  -4  11   5        393.16        278.61        36.47 o                         
  -3  11   5        146.53        122.42        20.13 o                         
  -2  11   5         11.75          2.66        11.93 o                         
  -1  11   5         39.71         18.13        19.00 o                         
   0  11   5        111.91        111.94        17.52 o                         
   1  11   5          8.96          2.49        10.79 o                         
   2  11   5        186.31        234.96        30.09 o                         
  -8  12   5         12.14         14.73        37.00 o                         
  -7  12   5         93.65         91.20        18.71 o                         
  -6  12   5         20.75          0.62        12.28 o                         
  -5  12   5         89.78         98.65        18.66 o                         
  -4  12   5         31.32         49.73        19.86 o                         
  -3  12   5        130.67         85.87        23.07 o                         
  -2  12   5         25.93         27.95        17.81 o                         
  -1  12   5         43.44         27.42        15.92 o                         
   0  12   5        114.70         92.05        20.33 o                         
  -5  13   5          0.28          5.17        13.40 o                         
  -4  13   5        153.28        116.16        34.42 o                         
  -3  13   5         30.55         33.56        16.40 o                         
  -2 -14   6          2.36          3.88        17.55 o                         
  -1 -14   6         34.66         33.79        18.96 o                         
   0 -14   6         33.81          7.04        23.27 o                         
   1 -14   6         25.54         46.09        26.63 o                         
   2 -14   6         20.93         58.19        31.98 o                         
   3 -14   6          0.63         -4.54        19.92 o                         
   4 -14   6        133.33        170.52        38.76 o                         
   5 -14   6          0.06         20.56        23.35 o                         
   6 -14   6        425.63        412.24        30.40 o                         
  -4 -13   6          9.33        -24.21        24.21 o                         
  -3 -13   6         15.98         21.22        26.17 o                         
  -2 -13   6         30.05         90.62        35.79 o                         
  -1 -13   6          4.27         -4.45         7.59 o                         
   0 -13   6          0.05          6.32        11.58 o                         
   1 -13   6         55.22         85.57        26.17 o                         
   2 -13   6         15.29         29.45        15.99 o                         
   3 -13   6         40.97         15.67        16.66 o                         
   4 -13   6        184.13        227.38        30.00 o                         
   5 -13   6          6.29         14.94        11.27 o                         
   6 -13   6        227.93        225.83        23.35 o                         
   7 -13   6         22.35         16.33        13.39 o                         
  -5 -12   6        144.32        134.74        43.20 o                         
  -4 -12   6        280.71        332.18        56.17 o                         
  -3 -12   6        111.33        122.35        27.64 o                         
  -2 -12   6         19.22         20.23        10.08 o                         
  -1 -12   6         15.02         15.23         8.82 o                         
   0 -12   6         19.17         21.60         9.28 o                         
   1 -12   6        267.67        283.03        20.54 o                         
   2 -12   6        228.59        249.23        65.90 o                         
   3 -12   6        795.96        775.03        40.25 o                         
   4 -12   6        652.45        581.86        27.32 o                         
   5 -12   6        254.48        289.40        22.68 o                         
   6 -12   6         13.00         17.05         9.92 o                         
   7 -12   6        153.47        165.45        21.04 o                         
   8 -12   6        317.01        294.07        30.37 o                         
  -7 -11   6         13.51         -1.45        28.86 o                         
  -6 -11   6        243.88        222.73        53.43 o                         
  -5 -11   6          1.52         -7.20        22.29 o                         
  -4 -11   6        127.85        141.08        39.40 o                         
  -3 -11   6         17.39         21.30         8.51 o                         
  -2 -11   6        436.69        471.23        27.02 o                         
  -1 -11   6        127.54        154.78        19.32 o                         
   0 -11   6          0.16         -0.15         8.40 o                         
   1 -11   6       1021.57       1008.38        35.75 o                         
   2 -11   6          1.60         -4.47         4.47 o                         
   3 -11   6        591.00        534.59        23.72 o                         
   4 -11   6         36.71         29.47         9.93 o                         
   5 -11   6         14.48          7.21         8.61 o                         
   6 -11   6         84.84         85.65        13.54 o                         
   7 -11   6         10.67         13.44         9.78 o                         
   8 -11   6         98.84        100.18        18.47 o                         
   9 -11   6         67.14         62.17        17.54 o                         
  -8 -10   6          1.81          3.22        14.44 o                         
  -7 -10   6         75.13         99.97        19.84 o                         
  -6 -10   6        206.08        238.67        23.97 o                         
  -5 -10   6         15.03          9.11        11.49 o                         
  -4 -10   6        240.48        248.77        23.41 o                         
  -3 -10   6         25.89         19.68        12.83 o                         
  -2 -10   6        273.66        253.71        30.35 o                         
  -1 -10   6         43.27         30.01        15.68 o                         
   0 -10   6        309.68        326.26        22.68 o                         
   1 -10   6         39.10         35.32         7.46 o                         
   2 -10   6        772.52        787.43        21.31 o                         
   3 -10   6          1.33         -2.42         4.92 o                         
   4 -10   6          3.74         -3.37         6.48 o                         
   5 -10   6         32.79         28.40         9.18 o                         
   6 -10   6         16.04         12.14         9.02 o                         
   7 -10   6        124.29        118.31        16.09 o                         
   8 -10   6        224.76        233.44        23.20 o                         
   9 -10   6         27.54         10.30        11.61 o                         
  10 -10   6          4.10         -2.42        14.13 o                         
  -9  -9   6         37.11         49.25        20.24 o                         
  -8  -9   6         17.32         10.28        11.80 o                         
  -7  -9   6          2.07         -2.25         8.62 o                         
  -6  -9   6        123.42        120.54        18.08 o                         
  -5  -9   6        142.07        140.98        13.14 o                         
  -4  -9   6        260.56        292.64        14.02 o                         
  -3  -9   6         95.28         83.16         8.80 o                         
  -2  -9   6          0.30          5.53         7.03 o                         
  -1  -9   6        867.35        904.35       100.02 o                         
   0  -9   6        178.88        174.98        16.19 o                         
   1  -9   6       2889.40       2895.21        38.94 o                         
   2  -9   6        806.81        805.68        26.55 o                         
   3  -9   6        122.65        132.23        10.48 o                         
   4  -9   6        428.50        435.15        22.31 o                         
   5  -9   6         39.63         34.41         8.71 o                         
   6  -9   6         15.42          0.49         9.06 o                         
   7  -9   6         24.79          9.88         8.34 o                         
   8  -9   6        195.19        215.70        20.87 o                         
   9  -9   6        304.06        303.84        31.38 o                         
  10  -9   6          0.82         -8.11        10.71 o                         
  -9  -8   6         53.80         52.02        17.92 o                         
  -8  -8   6         22.99          1.93        14.38 o                         
  -7  -8   6          6.18         -2.28         8.43 o                         
  -6  -8   6        383.72        329.68        20.53 o                         
  -5  -8   6         45.10         52.82        13.14 o                         
  -4  -8   6          3.82          2.46         5.07 o                         
  -3  -8   6        296.53        278.38        12.79 o                         
  -2  -8   6         74.17         93.38         8.58 o                         
  -1  -8   6          3.41          1.66         7.34 o                         
   0  -8   6         74.79         70.83         6.25 o                         
   1  -8   6        922.69        907.51        18.73 o                         
   2  -8   6         40.77         48.67         7.65 o                         
   3  -8   6        112.19        122.23        16.17 o                         
   4  -8   6         75.35         74.62         9.03 o                         
   5  -8   6         83.62         61.11        10.20 o                         
   6  -8   6         30.90         37.45        14.37 o                         
   7  -8   6          0.63         12.35         8.85 o                         
   8  -8   6        508.49        505.91        25.40 o                         
   9  -8   6        146.47        170.74        22.42 o                         
  10  -8   6         68.58         37.25        15.28 o                         
  11  -8   6          0.75          7.36        14.27 o                         
 -10  -7   6         29.88         31.44        18.14 o                         
  -9  -7   6          2.57          8.79        15.99 o                         
  -8  -7   6          7.70         28.74        13.37 o                         
  -7  -7   6         26.95         33.66        11.03 o                         
  -6  -7   6        172.20        174.43        15.12 o                         
  -5  -7   6         24.27         23.77         5.67 o                         
  -4  -7   6        772.04        721.16        21.82 o                         
  -3  -7   6       1673.27       1724.62        38.85 o                         
  -2  -7   6         41.54         45.33         4.53 o                         
  -1  -7   6          6.98         10.29         2.54 o                         
   0  -7   6        398.25        369.26        10.16 o                         
   1  -7   6        111.97        118.76         9.05 o                         
   2  -7   6        619.37        638.14        19.60 o                         
   3  -7   6        694.14        676.05        14.62 o                         
   4  -7   6         18.01         23.49         4.75 o                         
   5  -7   6        800.46        769.06        29.79 o                         
   6  -7   6        549.68        535.26        21.76 o                         
   7  -7   6        178.59        166.29        14.37 o                         
   8  -7   6        150.95        131.34        14.06 o                         
   9  -7   6        721.59        724.04        33.91 o                         
  10  -7   6          0.27         -8.19        11.98 o                         
  11  -7   6         96.96         81.03        25.24 o                         
 -11  -6   6        292.88        315.48        57.36 o                         
 -10  -6   6          0.06         -8.44        11.57 o                         
  -9  -6   6         11.32         13.75        22.13 o                         
  -8  -6   6        165.37        146.79        17.67 o                         
  -7  -6   6        266.00        271.15        20.81 o                         
  -6  -6   6        616.66        575.96        38.27 o                         
  -5  -6   6        324.86        298.00        15.66 o                         
  -4  -6   6       1354.85       1451.77        33.71 o                         
  -3  -6   6        277.18        300.49        11.14 o                         
  -2  -6   6        766.43        712.14        25.16 o                         
  -1  -6   6       1057.27       1131.60        19.68 o                         
   0  -6   6        125.00        117.80         6.72 o                         
   1  -6   6        844.47        843.21        16.83 o                         
   2  -6   6          3.37          3.67         3.04 o                         
   3  -6   6        280.87        276.20         8.54 o                         
   4  -6   6        407.59        406.42        10.73 o                         
   5  -6   6         57.01         67.79         6.46 o                         
   6  -6   6         13.48         10.92         7.10 o                         
   7  -6   6         67.43         64.07        12.14 o                         
   8  -6   6       1013.80        994.70        33.42 o                         
   9  -6   6        730.49        710.88        37.23 o                         
  10  -6   6        161.58        208.86        30.53 o                         
  11  -6   6         43.52         68.78        35.20 o                         
 -11  -5   6          0.01          6.79        12.92 o                         
 -10  -5   6          5.42         25.18        13.19 o                         
  -9  -5   6         15.61         23.07        11.63 o                         
  -8  -5   6         59.12         53.77        12.26 o                         
  -7  -5   6        527.66        531.30        26.65 o                         
  -6  -5   6         28.16         24.46         8.71 o                         
  -5  -5   6         98.57        100.80         7.09 o                         
  -4  -5   6        637.31        679.16        14.28 o                         
  -3  -5   6        788.73        777.58        33.06 o                         
  -2  -5   6         23.87         20.49         3.66 o                         
  -1  -5   6        224.65        214.31         7.73 o                         
   0  -5   6       2806.46       2792.70        34.85 o                         
   1  -5   6        183.53        213.56         6.79 o                         
   2  -5   6        305.87        329.59         8.48 o                         
   3  -5   6         56.63         52.31         4.13 o                         
   4  -5   6         66.40         78.85         6.15 o                         
   5  -5   6          5.92          3.97         3.65 o                         
   6  -5   6         45.62         43.04         5.95 o                         
   7  -5   6        366.47        370.65        17.03 o                         
   8  -5   6        580.11        680.63        31.90 o                         
   9  -5   6        141.66        109.73        32.51 o                         
  10  -5   6         59.68          3.45        23.29 o                         
  11  -5   6          2.20        -16.04        20.20 o                         
 -12  -4   6          6.30         -1.26        13.37 o                         
 -11  -4   6        125.00        112.01        19.62 o                         
 -10  -4   6         62.25         77.53        15.90 o                         
  -9  -4   6          9.14         21.17         9.36 o                         
  -8  -4   6        423.93        353.64        24.38 o                         
  -7  -4   6          3.53         -2.11         7.06 o                         
  -6  -4   6        457.35        462.23        23.10 o                         
  -5  -4   6        186.54        189.61         8.70 o                         
  -4  -4   6         78.92         71.83         4.43 o                         
  -3  -4   6       2262.39       2405.60        31.89 o                         
  -2  -4   6       2851.62       2950.50        33.38 o                         
  -1  -4   6        204.20        231.43         6.57 o                         
   0  -4   6        139.52        133.61         5.09 o                         
   1  -4   6       1701.49       1578.73        19.83 o                         
   2  -4   6        500.39        492.79        18.56 o                         
   3  -4   6          1.02         -1.62         3.21 o                         
   4  -4   6        456.50        432.71        10.54 o                         
   5  -4   6         16.48         16.07         4.42 o                         
   6  -4   6         99.87         86.23         8.33 o                         
   7  -4   6        250.39        293.49        22.90 o                         
   8  -4   6        394.96        394.11        30.17 o                         
   9  -4   6         57.45         74.14        29.17 o                         
  10  -4   6        431.88        436.12        58.90 o                         
  11  -4   6          7.48          2.72        22.76 o                         
 -12  -3   6         80.29         64.63        17.55 o                         
 -11  -3   6         28.30         33.69        12.51 o                         
 -10  -3   6         97.31        117.04        15.44 o                         
  -9  -3   6          0.42         12.67         8.81 o                         
  -8  -3   6        171.18        143.41        16.36 o                         
  -7  -3   6        507.25        510.22        24.33 o                         
  -6  -3   6          3.79          5.94         6.15 o                         
  -5  -3   6        307.01        351.57        11.66 o                         
  -4  -3   6        744.13        674.84        13.94 o                         
  -3  -3   6          0.07          0.14         1.99 o                         
  -2  -3   6       1195.65       1328.79        17.32 o                         
  -1  -3   6       1772.81       1834.30        19.87 o                         
   0  -3   6       1497.77       1450.04        20.85 o                         
   1  -3   6        543.90        521.59         9.60 o                         
   2  -3   6        882.01        880.19        16.44 o                         
   3  -3   6       1679.69       1714.30        24.76 o                         
   4  -3   6       1384.85       1482.89        27.23 o                         
   5  -3   6        913.72        945.96        25.82 o                         
   6  -3   6        447.57        496.79        25.33 o                         
   7  -3   6        244.32        303.10        34.16 o                         
   8  -3   6        168.66        176.85        21.81 o                         
   9  -3   6         20.20         25.91        19.71 o                         
  10  -3   6         75.50        106.90        33.26 o                         
  11  -3   6         76.39         63.78        29.34 o                         
 -12  -2   6        108.88        102.49        19.62 o                         
 -11  -2   6        426.74        446.11        45.95 o                         
 -10  -2   6         35.35         40.98        12.55 o                         
  -9  -2   6          4.78         -6.71         6.71 o                         
  -8  -2   6          0.74         -6.80         6.83 o                         
  -7  -2   6       1088.69       1046.74        33.31 o                         
  -6  -2   6       1165.01       1148.74        28.16 o                         
  -5  -2   6         48.98         46.39         5.20 o                         
  -4  -2   6       1069.33       1110.18        21.23 o                         
  -3  -2   6       3165.70       3286.90        35.28 o                         
  -2  -2   6        901.28        955.43        13.79 o                         
  -1  -2   6         75.19         92.71         5.12 o                         
   0  -2   6       3512.08       3460.65        39.36 o                         
   1  -2   6       1848.25       1724.93        34.09 o                         
   2  -2   6       1482.34       1510.18        45.00 o                         
   3  -2   6         89.61         82.21         7.44 o                         
   4  -2   6        239.25        225.65        13.00 o                         
   5  -2   6        213.17        217.29        14.77 o                         
   6  -2   6        239.03        249.27        22.69 o                         
   7  -2   6       3023.49       2906.98        74.99 o                         
   8  -2   6          1.84         -8.93        20.21 o                         
   9  -2   6        665.07        683.09        66.99 o                         
  10  -2   6         26.54         15.39        20.98 o                         
  11  -2   6         92.37         81.11        31.54 o                         
 -12  -1   6         15.93         12.45        16.87 o                         
 -11  -1   6         42.19         30.18        12.45 o                         
 -10  -1   6        429.39        491.80        57.76 o                         
  -9  -1   6        240.23        263.42        26.09 o                         
  -8  -1   6        440.46        395.69        25.57 o                         
  -7  -1   6       1773.94       1676.09        53.15 o                         
  -6  -1   6        437.35        426.76        20.27 o                         
  -5  -1   6          0.04          7.31         4.68 o                         
  -4  -1   6       2748.04       2786.85        33.23 o                         
  -3  -1   6          3.60         -0.01         2.35 o                         
  -2  -1   6         30.83         23.60         3.28 o                         
  -1  -1   6        131.41        125.03         5.83 o                         
   0  -1   6         80.09         66.84         5.50 o                         
   1  -1   6        963.36        921.48        38.04 o                         
   2  -1   6       3017.40       3411.05        70.52 o                         
   3  -1   6        228.20        217.00        12.12 o                         
   4  -1   6        643.43        614.25        20.64 o                         
   5  -1   6       1516.56       1478.54        36.44 o                         
   6  -1   6        408.93        412.04        80.32 o                         
   7  -1   6        130.58        128.49        18.07 o                         
   8  -1   6        163.12        168.65        21.96 o                         
   9  -1   6          1.23        -14.00        14.00 o                         
  10  -1   6        224.65        223.60        31.65 o                         
  11  -1   6          4.64         -2.42        16.50 o                         
 -13   0   6        174.65        138.13        41.12 o                         
 -12   0   6         35.48         51.52        36.47 o                         
 -11   0   6         42.93         62.40        17.66 o                         
 -10   0   6        563.48        561.38        47.96 o                         
  -9   0   6        746.23        739.94        26.50 o                         
  -8   0   6         31.86         27.57         8.26 o                         
  -7   0   6          9.53          9.73         9.65 o                         
  -6   0   6        978.65        865.80        30.51 o                         
  -5   0   6        126.54        105.08         7.71 o                         
  -4   0   6        353.51        333.84        10.02 o                         
  -3   0   6       1710.57       1689.20        24.78 o                         
  -2   0   6       3047.92       3132.08        42.63 o                         
  -1   0   6       1029.95       1100.48        20.58 o                         
   0   0   6         45.57         71.15         5.47 o                         
   1   0   6        677.76        670.20        19.85 o                         
   2   0   6        315.37        332.45        14.43 o                         
   3   0   6       1107.59       1114.44        26.41 o                         
   4   0   6          4.39          3.10         5.18 o                         
   5   0   6        391.54        391.46        19.51 o                         
   6   0   6        263.83        299.12        21.56 o                         
   7   0   6          7.27         13.96        12.52 o                         
   8   0   6          3.95         -1.71        14.57 o                         
   9   0   6        225.63        253.30        24.62 o                         
  10   0   6        148.93        185.31        29.68 o                         
 -13   1   6         81.83        125.72        42.71 o                         
 -12   1   6          5.33         -2.74        15.84 o                         
 -11   1   6          0.32         10.70         9.08 o                         
 -10   1   6        132.76        108.97        14.12 o                         
  -9   1   6        634.93        633.33        25.07 o                         
  -8   1   6        921.49        948.52        31.76 o                         
  -7   1   6        155.90        157.87        57.71 o                         
  -6   1   6        440.50        457.85        15.55 o                         
  -5   1   6          0.64         -0.11         4.20 o                         
  -4   1   6        519.48        491.21        16.11 o                         
  -3   1   6         16.61         32.33         4.69 o                         
  -2   1   6       1117.91       1137.13        17.59 o                         
  -1   1   6        439.75        434.99        12.50 o                         
   0   1   6       4588.06       4979.07        76.24 o                         
   1   1   6       1185.45       1171.32        23.59 o                         
   2   1   6          1.57          2.56         3.86 o                         
   3   1   6        551.56        571.44        17.56 o                         
   4   1   6       1125.80       1128.72        30.89 o                         
   5   1   6        105.01         96.69        12.24 o                         
   6   1   6        294.65        297.07        21.95 o                         
   7   1   6        149.73        137.38        36.37 o                         
   8   1   6        137.04        148.70        18.72 o                         
   9   1   6          4.88         14.60        13.62 o                         
  10   1   6          0.16          5.07        21.04 o                         
 -13   2   6         91.29         49.35        34.07 o                         
 -12   2   6          7.00         -5.65        19.51 o                         
 -11   2   6          5.19         10.70        11.71 o                         
 -10   2   6          7.11          2.29         7.89 o                         
  -9   2   6        542.00        580.44        27.57 o                         
  -8   2   6        542.03        599.87        25.57 o                         
  -7   2   6        555.66        536.15        25.45 o                         
  -6   2   6         27.67         33.18         7.14 o                         
  -5   2   6         22.45         32.40         9.32 o                         
  -4   2   6        388.14        358.64        18.37 o                         
  -3   2   6       1839.73       1837.59        27.77 o                         
  -2   2   6         24.56         25.75         4.40 o                         
  -1   2   6         76.88        105.61         9.51 o                         
   0   2   6       3855.41       3926.48        63.59 o                         
   1   2   6          3.08          1.61         5.97 o                         
   2   2   6         64.13         68.10         8.09 o                         
   3   2   6        151.74        131.80        11.10 o                         
   4   2   6        266.70        273.57        24.62 o                         
   5   2   6          1.43          5.64         7.06 o                         
   6   2   6          0.59          1.45         7.71 o                         
   7   2   6          0.21         -0.84         9.31 o                         
   8   2   6         13.08          8.82        16.82 o                         
   9   2   6          0.57         -2.58        16.23 o                         
  10   2   6         14.79         22.12        30.00 o                         
 -13   3   6        122.41         96.95        35.95 o                         
 -12   3   6         81.25         78.61        21.82 o                         
 -11   3   6        421.63        454.61        33.12 o                         
 -10   3   6          4.21          6.96        13.76 o                         
  -9   3   6         58.77         61.04        12.24 o                         
  -8   3   6          4.80          8.51         7.70 o                         
  -7   3   6         38.32         41.18         8.76 o                         
  -6   3   6        197.76        189.45        23.85 o                         
  -5   3   6       2060.46       2271.25        45.78 o                         
  -4   3   6        323.00        383.52        20.38 o                         
  -3   3   6        421.45        452.47        13.08 o                         
  -2   3   6       2123.76       2169.72        31.60 o                         
  -1   3   6          3.36          4.58         6.17 o                         
   0   3   6        506.97        497.40        16.11 o                         
   1   3   6       1151.83        990.71        86.36 o                         
   2   3   6         61.10         65.52        14.90 o                         
   3   3   6        395.78        388.25        26.44 o                         
   4   3   6        682.27        696.09        22.10 o                         
   5   3   6        267.81        220.67        17.88 o                         
   6   3   6         79.26         75.29        17.24 o                         
   7   3   6         73.84         83.85        21.27 o                         
   8   3   6         14.72          6.31        15.03 o                         
   9   3   6        104.32        129.14        27.39 o                         
 -13   4   6         37.37         44.11        34.70 o                         
 -12   4   6        302.74        324.17        43.79 o                         
 -11   4   6        111.60        112.86        31.25 o                         
 -10   4   6        152.32        188.80        27.55 o                         
  -9   4   6         26.56         36.19        21.00 o                         
  -8   4   6         80.13         72.30        10.50 o                         
  -7   4   6       2434.94       2598.65        53.63 o                         
  -6   4   6         51.25         53.13         9.21 o                         
  -5   4   6        246.99        258.80        22.46 o                         
  -4   4   6        983.49        994.46        29.00 o                         
  -3   4   6        710.65        747.74        15.45 o                         
  -2   4   6         10.06          3.91         3.31 o                         
  -1   4   6        369.31        340.19        19.28 o                         
   0   4   6        403.48        411.32        21.78 o                         
   1   4   6       1308.36       1222.70        38.63 o                         
   2   4   6        883.96        902.00        31.07 o                         
   3   4   6        765.99        685.78        31.08 o                         
   4   4   6        113.02         82.15        12.12 o                         
   5   4   6        393.04        367.46        23.93 o                         
   6   4   6         11.37          8.74        10.80 o                         
   7   4   6         31.02         70.77        21.75 o                         
   8   4   6        380.33        347.63        40.29 o                         
   9   4   6         48.86         17.07        19.61 o                         
 -13   5   6        191.90        174.07        30.77 o                         
 -12   5   6          1.02         -7.58        21.25 o                         
 -11   5   6        107.00        114.04        33.36 o                         
 -10   5   6         52.36         81.53        28.02 o                         
  -9   5   6         81.91         62.13        26.78 o                         
  -8   5   6       1914.23       1877.85        44.65 o                         
  -7   5   6        476.42        506.52        23.17 o                         
  -6   5   6        669.89        742.44        34.94 o                         
  -5   5   6        108.41         98.48        22.57 o                         
  -4   5   6         60.74         72.67        12.02 o                         
  -3   5   6         37.74         48.23         7.66 o                         
  -2   5   6         22.43         24.50         4.49 o                         
  -1   5   6        157.96        151.00        17.25 o                         
   0   5   6        248.33        252.47        12.12 o                         
   1   5   6       1733.28       1706.46        49.92 o                         
   2   5   6        750.70        681.82        25.18 o                         
   3   5   6        203.02        207.77        20.10 o                         
   4   5   6         80.56         94.05        16.86 o                         
   5   5   6         54.33         43.00        11.79 o                         
   6   5   6          0.26          5.08        10.41 o                         
   7   5   6        123.77        133.33        24.16 o                         
   8   5   6        106.56        142.48        22.71 o                         
 -12   6   6          0.95         20.08        25.44 o                         
 -11   6   6         43.13         53.80        28.94 o                         
 -10   6   6        134.27        143.82        37.02 o                         
  -9   6   6        232.61        302.94        47.75 o                         
  -8   6   6        152.38        142.84        22.21 o                         
  -7   6   6        127.56         97.89        12.05 o                         
  -6   6   6        147.97        192.95        21.74 o                         
  -5   6   6          0.01          6.51         8.19 o                         
  -4   6   6         85.26         78.56         8.68 o                         
  -3   6   6        125.55        139.76        11.72 o                         
  -2   6   6        137.68        149.91         8.87 o                         
  -1   6   6         59.46         64.57         9.88 o                         
   0   6   6         73.30        106.71        21.96 o                         
   1   6   6        744.29        705.43        25.43 o                         
   2   6   6       1073.66        983.63        31.43 o                         
   3   6   6        165.08        156.41        25.22 o                         
   4   6   6        343.88        294.64        27.79 o                         
   5   6   6         10.15         -1.70        10.93 o                         
   6   6   6          1.33         -1.64         9.92 o                         
   7   6   6         31.45         36.70        14.23 o                         
 -12   7   6        743.25        744.20        61.86 o                         
 -11   7   6          0.03          2.14        24.92 o                         
 -10   7   6        601.19        561.68        65.91 o                         
  -9   7   6         13.87         18.55        29.95 o                         
  -8   7   6         11.79         15.07        13.83 o                         
  -7   7   6          5.19          5.29         7.11 o                         
  -6   7   6        134.72        140.44        30.74 o                         
  -5   7   6       1020.36        981.47        32.41 o                         
  -4   7   6        637.31        680.01        24.90 o                         
  -3   7   6       1691.54       1706.00        36.96 o                         
  -2   7   6         84.04         90.25        11.20 o                         
  -1   7   6         77.09         87.26        14.60 o                         
   0   7   6       1078.19       1126.99        32.46 o                         
   1   7   6         29.84         18.82         8.86 o                         
   2   7   6          8.21         14.33         8.47 o                         
   3   7   6         58.56         54.31        12.72 o                         
   4   7   6         41.83         17.62        12.02 o                         
   5   7   6         55.99         58.82        16.80 o                         
   6   7   6          1.84          6.93        13.61 o                         
 -12   8   6         10.27          9.28        16.46 o                         
 -11   8   6        321.78        297.18        57.06 o                         
 -10   8   6         49.76         21.11        22.06 o                         
  -9   8   6          0.57         16.89        18.31 o                         
  -8   8   6          0.34        -10.25        12.34 o                         
  -7   8   6        155.42        150.40        21.97 o                         
  -6   8   6        121.97        186.22        30.52 o                         
  -5   8   6        277.03        275.87        21.03 o                         
  -4   8   6        195.35        217.52        30.58 o                         
  -3   8   6         98.39         99.47        11.47 o                         
  -2   8   6          4.72         -1.71         6.34 o                         
  -1   8   6          2.41         -3.07        10.85 o                         
   0   8   6        268.34        253.54        19.61 o                         
   1   8   6        434.18        441.69        26.07 o                         
   2   8   6          4.83         -2.58        11.81 o                         
   3   8   6         27.47         29.12        13.83 o                         
   4   8   6        238.10        250.31        50.96 o                         
   5   8   6         16.91        -14.34        14.34 o                         
 -11   9   6         46.97         63.54        23.88 o                         
 -10   9   6          3.77         12.19        13.71 o                         
  -9   9   6        487.06        508.29        35.30 o                         
  -8   9   6         22.27          7.05        11.68 o                         
  -7   9   6        104.71        150.99        23.21 o                         
  -6   9   6        212.14        211.92        37.64 o                         
  -5   9   6          1.56          7.25         8.66 o                         
  -4   9   6         76.64         89.44        14.22 o                         
  -3   9   6        186.57        131.09        17.30 o                         
  -2   9   6        143.05        145.80        14.87 o                         
  -1   9   6          1.79          4.00         7.76 o                         
   0   9   6       1031.12       1038.93        48.15 o                         
   1   9   6         85.79         86.81        14.61 o                         
   2   9   6         31.50         23.95        20.60 o                         
   3   9   6         37.39         34.49        15.03 o                         
   4   9   6         40.86          1.46        14.04 o                         
 -10  10   6         41.87         62.36        18.16 o                         
  -9  10   6          0.07         27.68        13.13 o                         
  -8  10   6         10.75         -7.38        13.27 o                         
  -7  10   6          0.09         -6.40        12.87 o                         
  -6  10   6         67.08         63.14        17.96 o                         
  -5  10   6        147.31        138.38        22.97 o                         
  -4  10   6         33.88         23.58        11.88 o                         
  -3  10   6        272.32        280.16        27.31 o                         
  -2  10   6         43.86         30.47        11.68 o                         
  -1  10   6        202.22        231.21        19.78 o                         
   0  10   6         21.55         20.38        11.68 o                         
   1  10   6        202.49        217.91        43.89 o                         
   2  10   6         87.30         74.20        17.33 o                         
   3  10   6         45.98         40.80        16.05 o                         
  -9  11   6         11.53          3.01        12.18 o                         
  -8  11   6         24.59         37.80        15.58 o                         
  -7  11   6         92.39         77.87        20.90 o                         
  -6  11   6         11.00          0.82        29.32 o                         
  -5  11   6          0.26          2.44        16.43 o                         
  -4  11   6        323.40        283.71        30.23 o                         
  -3  11   6         17.35          8.76        12.68 o                         
  -2  11   6         55.02         30.78        15.18 o                         
  -1  11   6         23.79         53.58        17.50 o                         
   0  11   6          7.92         10.09        11.96 o                         
   1  11   6          1.01         -3.70        15.15 o                         
   2  11   6         66.76         37.59        16.28 o                         
  -7  12   6         65.07         52.95        17.06 o                         
  -6  12   6         24.29         47.93        18.63 o                         
  -5  12   6        175.96        191.18        79.92 o                         
  -4  12   6        155.80        148.57        30.03 o                         
  -3  12   6        338.77        288.98        38.91 o                         
  -2  12   6        106.15         75.62        23.04 o                         
  -1  12   6         26.04         10.13        14.84 o                         
  -2 -14   7         73.88         48.99        35.52 o                         
  -1 -14   7        162.73        180.56        24.62 o                         
   0 -14   7          0.68          4.12        11.23 o                         
   1 -14   7        222.69        214.19        31.37 o                         
   2 -14   7        502.70        500.86        46.42 o                         
   3 -14   7         24.92         22.00        17.78 o                         
   4 -14   7        112.95        111.82        23.45 o                         
   5 -14   7          2.56         35.55        29.64 o                         
  -4 -13   7          0.38         29.11        29.84 o                         
  -3 -13   7        139.95        176.10        44.68 o                         
  -2 -13   7          0.16         -7.75        18.63 o                         
  -1 -13   7          0.01          1.56         7.86 o                         
   0 -13   7        108.29         83.03        17.60 o                         
   1 -13   7         81.50         92.26        17.56 o                         
   2 -13   7        392.18        415.76        45.51 o                         
   3 -13   7        248.31        269.02        30.35 o                         
   4 -13   7         70.82         74.86        17.01 o                         
   5 -13   7         48.10         51.14        11.73 o                         
   6 -13   7         90.79         68.93        19.10 o                         
   7 -13   7          6.52        -13.31        13.31 o                         
  -5 -12   7         31.21         59.79        32.97 o                         
  -4 -12   7         20.68         63.05        33.33 o                         
  -3 -12   7          1.01          0.82        10.70 o                         
  -2 -12   7          5.67          1.17         7.94 o                         
  -1 -12   7         65.87         84.96        11.22 o                         
   0 -12   7        281.52        285.79        27.15 o                         
   1 -12   7         95.78         71.15        21.97 o                         
   2 -12   7        800.43        803.44        56.20 o                         
   3 -12   7         57.84         69.74         9.97 o                         
   4 -12   7        596.00        514.88        24.09 o                         
   5 -12   7        215.64        211.64        18.15 o                         
   6 -12   7        228.44        238.99        20.34 o                         
   7 -12   7         41.39          7.46        14.11 o                         
   8 -12   7         55.52         37.71        17.67 o                         
  -7 -11   7          4.32          7.81        24.29 o                         
  -6 -11   7         39.59         73.73        35.83 o                         
  -5 -11   7        499.02        521.39        69.76 o                         
  -4 -11   7          0.03          2.37        13.59 o                         
  -3 -11   7          3.46          4.33         7.12 o                         
  -2 -11   7          3.89         -0.09         7.79 o                         
  -1 -11   7         58.58         87.23        12.22 o                         
   0 -11   7         34.28         26.37         9.39 o                         
   1 -11   7         31.89         25.60         8.50 o                         
   2 -11   7        348.62        313.71        14.05 o                         
   3 -11   7          8.93          2.52         6.96 o                         
   4 -11   7        213.93        210.23        16.24 o                         
   5 -11   7          0.01          2.01         8.41 o                         
   6 -11   7         57.13         64.59        11.63 o                         
   7 -11   7         88.21         97.72        14.54 o                         
   8 -11   7        280.12        251.09        31.86 o                         
   9 -11   7        280.16        305.14        36.36 o                         
  -8 -10   7          0.01         -7.58        21.74 o                         
  -7 -10   7         30.75         44.41        16.14 o                         
  -6 -10   7          2.96         -7.68         9.65 o                         
  -5 -10   7        121.25        121.97        13.75 o                         
  -4 -10   7          6.91          6.62         5.86 o                         
  -3 -10   7         20.21          7.56         9.15 o                         
  -2 -10   7        252.46        216.81        18.17 o                         
  -1 -10   7         32.96         47.07        11.44 o                         
   0 -10   7          0.82         -3.56         7.81 o                         
   1 -10   7         18.29         19.63         7.03 o                         
   2 -10   7          5.75         11.44         5.36 o                         
   3 -10   7        378.23        375.33        18.21 o                         
   4 -10   7        393.50        388.39        21.17 o                         
   5 -10   7        271.12        279.43        29.05 o                         
   6 -10   7         26.33         25.81        11.15 o                         
   7 -10   7        154.83        151.54        17.01 o                         
   8 -10   7          4.16          4.98         9.39 o                         
   9 -10   7        685.37        645.40        49.59 o                         
  -9  -9   7         62.07         49.30        17.73 o                         
  -8  -9   7          8.78         19.63        12.62 o                         
  -7  -9   7          0.38         -2.17         9.26 o                         
  -6  -9   7        105.40        112.18        14.59 o                         
  -5  -9   7        266.05        248.67        17.26 o                         
  -4  -9   7        447.98        457.91        17.59 o                         
  -3  -9   7        363.80        323.95        13.47 o                         
  -2  -9   7        453.39        472.01        20.02 o                         
  -1  -9   7        316.88        329.26        26.38 o                         
   0  -9   7        694.92        719.32        15.16 o                         
   1  -9   7        185.39        203.19        11.18 o                         
   2  -9   7         43.78         35.21         6.86 o                         
   3  -9   7        258.13        268.65        16.22 o                         
   4  -9   7          9.44         12.00         6.95 o                         
   5  -9   7         61.34         59.48         9.82 o                         
   6  -9   7         13.16          8.00         7.89 o                         
   7  -9   7         80.02         81.32        12.95 o                         
   8  -9   7        259.70        248.99        21.04 o                         
   9  -9   7        298.88        370.85        33.58 o                         
  10  -9   7         36.52         34.74        16.26 o                         
  -9  -8   7          7.36        -14.14        14.14 o                         
  -8  -8   7          0.02         -2.30        24.46 o                         
  -7  -8   7         32.19         12.96         8.49 o                         
  -6  -8   7         13.22         15.54        10.12 o                         
  -5  -8   7        103.32         98.98        22.42 o                         
  -4  -8   7         66.64         76.55        10.35 o                         
  -3  -8   7        313.84        305.74        27.27 o                         
  -2  -8   7       1013.19       1023.47        19.44 o                         
  -1  -8   7        161.78        166.44        12.38 o                         
   0  -8   7          0.04          4.59         2.78 o                         
   1  -8   7        789.09        800.12        19.39 o                         
   2  -8   7       1306.71       1297.86        45.08 o                         
   3  -8   7         23.13         23.73         5.53 o                         
   4  -8   7         32.50         28.34         7.27 o                         
   5  -8   7        234.92        273.42        17.45 o                         
   6  -8   7         40.78         34.69         9.10 o                         
   7  -8   7         21.30         13.83        11.04 o                         
   8  -8   7         71.94         77.87        12.58 o                         
   9  -8   7        197.31        169.85        21.86 o                         
  10  -8   7        115.94        138.36        45.88 o                         
 -10  -7   7          1.42        -13.95        13.95 o                         
  -9  -7   7         35.66         14.88        30.60 o                         
  -8  -7   7         58.45         38.86        11.97 o                         
  -7  -7   7        568.96        578.36        29.29 o                         
  -6  -7   7        500.07        511.33        22.92 o                         
  -5  -7   7          9.62          0.64         4.98 o                         
  -4  -7   7        522.95        487.30        18.33 o                         
  -3  -7   7        154.30        131.59         8.66 o                         
  -2  -7   7          3.25          2.12         3.13 o                         
  -1  -7   7        693.99        710.85        15.31 o                         
   0  -7   7        269.27        275.90         9.34 o                         
   1  -7   7         93.87        110.91         9.08 o                         
   2  -7   7        666.41        601.34        17.39 o                         
   3  -7   7        135.64        141.28         8.45 o                         
   4  -7   7          4.64          4.83         4.63 o                         
   5  -7   7          6.88          2.00         5.49 o                         
   6  -7   7         28.73         16.69         8.57 o                         
   7  -7   7        133.79        142.07        13.24 o                         
   8  -7   7         33.59         24.84         9.06 o                         
   9  -7   7         58.83         61.16        15.44 o                         
  10  -7   7         64.90         30.14        16.75 o                         
 -11  -6   7          0.32         15.77        16.78 o                         
 -10  -6   7        515.81        573.27        44.79 o                         
  -9  -6   7          1.09         -6.59         9.13 o                         
  -8  -6   7          0.92          6.00         8.89 o                         
  -7  -6   7         36.46         36.82        10.65 o                         
  -6  -6   7         42.35         57.54        12.68 o                         
  -5  -6   7         11.68          9.99         5.36 o                         
  -4  -6   7        546.60        558.04        23.99 o                         
  -3  -6   7         60.38         54.07         7.19 o                         
  -2  -6   7        250.35        204.87        16.86 o                         
  -1  -6   7        272.72        305.19        10.06 o                         
   0  -6   7        541.77        564.10        12.64 o                         
   1  -6   7        584.25        593.87        12.19 o                         
   2  -6   7        629.40        584.73        11.34 o                         
   3  -6   7        640.37        662.31        12.24 o                         
   4  -6   7         82.43         83.64         5.63 o                         
   5  -6   7          3.00          4.86         3.48 o                         
   6  -6   7        401.06        434.42        23.11 o                         
   7  -6   7        202.23        231.77        18.00 o                         
   8  -6   7         80.56         69.62        28.35 o                         
   9  -6   7         57.27         63.86        26.81 o                         
  10  -6   7        144.92        177.80        43.30 o                         
  11  -6   7         27.58         64.00        30.57 o                         
 -11  -5   7          8.48         -2.98        12.53 o                         
 -10  -5   7        564.76        606.83        45.65 o                         
  -9  -5   7        373.91        369.64        27.70 o                         
  -8  -5   7         25.04         26.43        10.27 o                         
  -7  -5   7          9.95         -3.36         7.56 o                         
  -6  -5   7         42.59         40.01         9.80 o                         
  -5  -5   7        308.57        302.20        11.83 o                         
  -4  -5   7          3.21          8.83         3.47 o                         
  -3  -5   7        624.36        621.03        16.13 o                         
  -2  -5   7       1115.56       1244.97        20.64 o                         
  -1  -5   7        341.53        318.27         8.64 o                         
   0  -5   7        176.26        180.13         6.36 o                         
   1  -5   7        459.44        448.96        11.53 o                         
   2  -5   7       2282.94       2282.33        29.86 o                         
   3  -5   7          1.10          3.24         3.56 o                         
   4  -5   7        234.75        226.55        11.67 o                         
   5  -5   7        319.43        324.92        10.90 o                         
   6  -5   7        593.74        567.67        18.63 o                         
   7  -5   7        480.55        515.58        33.96 o                         
   8  -5   7        920.27        855.37        66.41 o                         
   9  -5   7        200.19        223.26        44.19 o                         
  10  -5   7        201.56        281.72        51.60 o                         
  11  -5   7         12.77         16.45        24.29 o                         
 -12  -4   7        286.05        238.08        41.55 o                         
 -11  -4   7         28.33         21.40        13.77 o                         
 -10  -4   7        433.07        404.69        30.16 o                         
  -9  -4   7       1046.64       1012.50        38.36 o                         
  -8  -4   7          2.08          0.75         9.16 o                         
  -7  -4   7       2245.43       2081.69        50.77 o                         
  -6  -4   7        701.47        661.91        25.69 o                         
  -5  -4   7       1428.39       1338.66        24.85 o                         
  -4  -4   7         12.55         16.82         3.10 o                         
  -3  -4   7        274.99        261.49        10.42 o                         
  -2  -4   7        485.23        468.78         9.97 o                         
  -1  -4   7        153.60        148.75         5.60 o                         
   0  -4   7          4.48          9.63         1.96 o                         
   1  -4   7        252.68        251.50         6.92 o                         
   2  -4   7         51.63         52.09         5.13 o                         
   3  -4   7       1039.18       1108.45        21.36 o                         
   4  -4   7        248.93        261.91         8.66 o                         
   5  -4   7         58.04         68.38         7.15 o                         
   6  -4   7       1115.98       1092.00        29.11 o                         
   7  -4   7         21.25          0.48        15.85 o                         
   8  -4   7          5.83        -11.91        16.91 o                         
   9  -4   7         72.81         60.09        28.71 o                         
  10  -4   7        400.96        486.50        63.31 o                         
  11  -4   7         39.74        101.75        36.43 o                         
 -12  -3   7        339.77        418.15        33.65 o                         
 -11  -3   7         14.46         14.11        10.51 o                         
 -10  -3   7        150.03        137.20        17.12 o                         
  -9  -3   7         13.02          7.89         9.47 o                         
  -8  -3   7         91.85        108.32        15.10 o                         
  -7  -3   7         10.17          5.04         7.83 o                         
  -6  -3   7       1156.51       1118.48        28.34 o                         
  -5  -3   7          0.83         -0.72         3.82 o                         
  -4  -3   7        101.83        103.80         5.09 o                         
  -3  -3   7          1.13         -2.39         3.12 o                         
  -2  -3   7        684.27        716.35        11.86 o                         
  -1  -3   7       3670.16       3826.08        37.60 o                         
   0  -3   7         41.40         47.07         4.79 o                         
   1  -3   7         21.95         29.41         7.63 o                         
   2  -3   7        322.09        271.66        27.29 o                         
   3  -3   7       1233.84       1296.67        42.05 o                         
   4  -3   7        358.82        356.51        14.03 o                         
   5  -3   7         54.92         53.90         8.21 o                         
   6  -3   7        152.86        142.00        13.16 o                         
   7  -3   7        468.56        525.28        29.21 o                         
   8  -3   7          0.10         -5.28        15.31 o                         
   9  -3   7        270.64        325.89        48.47 o                         
  10  -3   7         91.17         98.79        32.28 o                         
 -12  -2   7          6.73         11.31        13.58 o                         
 -11  -2   7         20.25         37.82        14.10 o                         
 -10  -2   7         37.58         29.81        16.15 o                         
  -9  -2   7          5.68         -4.84         8.11 o                         
  -8  -2   7        446.97        410.70        25.88 o                         
  -7  -2   7        116.23        143.41        15.56 o                         
  -6  -2   7        159.79        131.89        11.49 o                         
  -5  -2   7         23.35         26.62         6.83 o                         
  -4  -2   7       1349.56       1538.76        20.55 o                         
  -3  -2   7          0.19          1.96         2.79 o                         
  -2  -2   7       6424.40       6858.76        94.39 o                         
  -1  -2   7        127.93        113.16         4.63 o                         
   0  -2   7        150.84        142.34         8.26 o                         
   1  -2   7        635.97        738.60        21.92 o                         
   2  -2   7        254.98        286.20        19.64 o                         
   3  -2   7        125.98        147.70        18.04 o                         
   4  -2   7          7.96          9.02         5.54 o                         
   5  -2   7        150.05        168.53        13.67 o                         
   6  -2   7       1199.44       1224.97        41.33 o                         
   7  -2   7         21.80         17.83        11.03 o                         
   8  -2   7         66.37         82.72        24.85 o                         
   9  -2   7        282.86        252.95        42.67 o                         
  10  -2   7        119.00        200.55        42.88 o                         
 -12  -1   7         13.20         -3.42        11.18 o                         
 -11  -1   7          0.02         13.11        10.97 o                         
 -10  -1   7        451.68        457.77        25.09 o                         
  -9  -1   7         68.98         82.96        11.90 o                         
  -8  -1   7        321.24        350.30        49.10 o                         
  -7  -1   7        189.02        177.99        21.04 o                         
  -6  -1   7        342.10        354.56        20.83 o                         
  -5  -1   7         92.05         93.38         6.04 o                         
  -4  -1   7        197.82        257.36         9.02 o                         
  -3  -1   7         39.17         26.12         5.29 o                         
  -2  -1   7       2509.66       2612.38        33.70 o                         
  -1  -1   7       4613.08       4736.85        61.64 o                         
   0  -1   7       1706.72       1805.53        27.83 o                         
   1  -1   7       2608.93       2666.65        41.30 o                         
   2  -1   7        107.47         77.72        10.80 o                         
   3  -1   7        158.41        166.03        28.68 o                         
   4  -1   7          8.75          5.26         5.83 o                         
   5  -1   7         46.84         46.52        10.83 o                         
   6  -1   7        370.78        343.59        25.93 o                         
   7  -1   7         35.04         28.53        12.37 o                         
   8  -1   7          0.02         -7.54         7.54 o                         
   9  -1   7          5.70         12.13        12.88 o                         
  10  -1   7         12.37         21.41        26.90 o                         
 -13   0   7        111.04         96.13        39.72 o                         
 -12   0   7         12.43         -6.24        16.61 o                         
 -11   0   7          0.78         -7.33         9.22 o                         
 -10   0   7        161.71        187.74        17.31 o                         
  -9   0   7         46.02         20.29         9.22 o                         
  -8   0   7        144.90        192.35        19.39 o                         
  -7   0   7          0.21         -2.39         7.98 o                         
  -6   0   7        394.54        354.02        14.36 o                         
  -5   0   7         91.53         90.44         7.89 o                         
  -4   0   7       2003.84       2132.44        30.95 o                         
  -3   0   7        317.52        307.27        10.12 o                         
  -2   0   7        524.10        637.34        28.84 o                         
  -1   0   7        165.52        180.23         9.10 o                         
   0   0   7         68.00         64.69         5.80 o                         
   1   0   7          5.62          1.71         3.78 o                         
   2   0   7        165.42        163.37        20.17 o                         
   3   0   7        242.44        224.23        15.48 o                         
   4   0   7        120.37        117.60        12.94 o                         
   5   0   7       1036.45       1017.40        31.52 o                         
   6   0   7       1373.28       1298.99        58.44 o                         
   7   0   7         37.38         49.11        11.77 o                         
   8   0   7         40.73         65.31        13.86 o                         
   9   0   7         94.88         72.43        20.45 o                         
  10   0   7         25.89          6.14        25.25 o                         
 -13   1   7        591.80        633.90        78.85 o                         
 -12   1   7        124.28        117.98        27.73 o                         
 -11   1   7        369.78        373.56        24.47 o                         
 -10   1   7        308.30        300.29        29.33 o                         
  -9   1   7        193.49        215.01        20.48 o                         
  -8   1   7         21.77         12.55         8.69 o                         
  -7   1   7        976.63        838.28        45.01 o                         
  -6   1   7        777.29        858.94        22.26 o                         
  -5   1   7       1883.77       1936.36        39.27 o                         
  -4   1   7        317.32        352.95        11.41 o                         
  -3   1   7        261.56        198.43        10.27 o                         
  -2   1   7         76.79        104.37         6.41 o                         
  -1   1   7          8.98          4.82         3.99 o                         
   0   1   7        643.79        693.11        22.04 o                         
   1   1   7        875.61        788.85        19.71 o                         
   2   1   7        223.27        233.68        17.29 o                         
   3   1   7       1386.38       1361.07        39.73 o                         
   4   1   7          9.10         11.60         6.40 o                         
   5   1   7        771.23        720.67        35.24 o                         
   6   1   7         69.27         55.21        11.53 o                         
   7   1   7        238.31        237.46        21.70 o                         
   8   1   7        109.87        123.50        36.07 o                         
   9   1   7        117.82         82.13        21.08 o                         
 -13   2   7         65.83         85.61        37.04 o                         
 -12   2   7         41.32         24.10        19.41 o                         
 -11   2   7        666.05        626.30        38.50 o                         
 -10   2   7        133.04        160.12        18.06 o                         
  -9   2   7       1019.00       1093.80        36.48 o                         
  -8   2   7        641.97        655.33        27.82 o                         
  -7   2   7       1574.96       1590.15        38.49 o                         
  -6   2   7       1583.18       1682.53        38.19 o                         
  -5   2   7          2.43          1.11         6.57 o                         
  -4   2   7        533.59        616.32        27.01 o                         
  -3   2   7        674.36        703.50        16.04 o                         
  -2   2   7        574.82        649.11        19.74 o                         
  -1   2   7        604.70        657.69        16.07 o                         
   0   2   7         34.05         17.08        22.99 o                         
   1   2   7         14.40         -2.70         7.99 o                         
   2   2   7       2238.59       2176.49        43.37 o                         
   3   2   7       1563.24       1546.86        37.02 o                         
   4   2   7        338.40        279.92        16.85 o                         
   5   2   7         74.85         74.02        11.36 o                         
   6   2   7        111.85         92.75        15.16 o                         
   7   2   7         12.46          3.71        11.91 o                         
   8   2   7        142.22        190.87        35.21 o                         
   9   2   7         15.96         -9.86        16.68 o                         
 -13   3   7        241.56        210.68        49.17 o                         
 -12   3   7         26.82         16.60        16.22 o                         
 -11   3   7         17.49          4.83        14.62 o                         
 -10   3   7        130.26        187.98        53.95 o                         
  -9   3   7         27.04         16.88        14.67 o                         
  -8   3   7        501.45        418.76        31.31 o                         
  -7   3   7         24.65         45.51         9.48 o                         
  -6   3   7         49.45         43.72        13.47 o                         
  -5   3   7         10.00         -0.88         6.72 o                         
  -4   3   7        103.05        133.50        15.31 o                         
  -3   3   7        820.57        858.99        19.48 o                         
  -2   3   7        208.71        285.91        13.41 o                         
  -1   3   7         40.16         45.84         6.77 o                         
   0   3   7         58.49         47.72         9.40 o                         
   1   3   7        513.89        517.00        30.02 o                         
   2   3   7        921.15        986.94        41.88 o                         
   3   3   7        168.33        139.57        10.00 o                         
   4   3   7         21.05         18.60         7.25 o                         
   5   3   7         90.27        102.20        20.25 o                         
   6   3   7        149.73        126.92        22.50 o                         
   7   3   7         76.57        110.34        29.89 o                         
   8   3   7        197.19        217.62        32.50 o                         
   9   3   7        257.60        299.21       114.08 o                         
 -13   4   7          3.34         -2.15        13.20 o                         
 -12   4   7         93.26        106.46        32.99 o                         
 -11   4   7        488.77        581.11        65.59 o                         
 -10   4   7        228.56        212.08        29.92 o                         
  -9   4   7        766.37        727.94        30.44 o                         
  -8   4   7         19.99         24.76        14.46 o                         
  -7   4   7         27.00         41.35         9.35 o                         
  -6   4   7       1502.22       1455.41        37.79 o                         
  -5   4   7        264.12        287.43        31.85 o                         
  -4   4   7        311.79        318.21        20.67 o                         
  -3   4   7        188.92        171.20         9.28 o                         
  -2   4   7        986.54       1029.95        21.25 o                         
  -1   4   7        941.36        924.05        22.72 o                         
   0   4   7         38.18         42.18        10.88 o                         
   1   4   7         23.31         19.90         7.56 o                         
   2   4   7        562.88        531.75        27.07 o                         
   3   4   7        683.25        635.26        31.52 o                         
   4   4   7          0.08         -6.90         9.02 o                         
   5   4   7        578.96        547.43        45.31 o                         
   6   4   7         34.10         12.24        24.48 o                         
   7   4   7         91.88        114.54        29.53 o                         
   8   4   7         90.74        112.86        25.72 o                         
 -12   5   7         26.01         52.69        31.63 o                         
 -11   5   7        335.59        319.92        48.70 o                         
 -10   5   7          3.97          2.08        13.78 o                         
  -9   5   7        308.92        301.82        68.30 o                         
  -8   5   7          0.27          5.57         7.97 o                         
  -7   5   7         68.35         86.77        11.97 o                         
  -6   5   7        288.60        267.75        25.72 o                         
  -5   5   7        229.44        260.37        34.52 o                         
  -4   5   7       1228.74       1272.38        37.60 o                         
  -3   5   7         19.03         20.06         3.61 o                         
  -2   5   7       1225.93       1217.09        22.34 o                         
  -1   5   7        153.58        155.73        14.57 o                         
   0   5   7         50.16         52.89         9.78 o                         
   1   5   7        511.08        570.76        27.04 o                         
   2   5   7        415.15        411.21        28.77 o                         
   3   5   7         66.96         35.28        11.95 o                         
   4   5   7          0.10         -1.79         9.68 o                         
   5   5   7         14.36         23.24        12.67 o                         
   6   5   7        297.11        332.30        26.17 o                         
   7   5   7          1.64        -11.08        11.08 o                         
 -12   6   7         56.65         77.32        34.07 o                         
 -11   6   7          9.00         23.24        21.47 o                         
 -10   6   7         56.99         55.56        27.58 o                         
  -9   6   7         27.91         32.91        15.29 o                         
  -8   6   7        338.59        291.81        29.13 o                         
  -7   6   7        107.05        103.43        13.34 o                         
  -6   6   7          6.00        -10.26        12.95 o                         
  -5   6   7        244.92        278.03        19.70 o                         
  -4   6   7         13.86         10.07         9.98 o                         
  -3   6   7        106.32        118.48        11.54 o                         
  -2   6   7         44.47         41.35         5.78 o                         
  -1   6   7        428.04        452.77        35.61 o                         
   0   6   7         10.23          0.88         7.20 o                         
   1   6   7       1300.18       1248.42        35.46 o                         
   2   6   7        233.00        218.51        18.74 o                         
   3   6   7         40.77         21.00        11.57 o                         
   4   6   7          8.78          6.70        11.45 o                         
   5   6   7         84.06         80.89        18.58 o                         
   6   6   7          8.63         12.16        14.53 o                         
   7   6   7        107.87        134.12        23.27 o                         
 -12   7   7        155.40        165.60        45.56 o                         
 -11   7   7         68.76         69.79        34.94 o                         
 -10   7   7        288.30        289.96        49.00 o                         
  -9   7   7        413.70        427.02        38.25 o                         
  -8   7   7         25.74         33.24        16.44 o                         
  -7   7   7        185.17        138.50        27.25 o                         
  -6   7   7        304.35        243.87        82.19 o                         
  -5   7   7          0.07         -6.44         6.44 o                         
  -4   7   7        155.43        151.76        13.82 o                         
  -3   7   7         13.78         19.00         7.39 o                         
  -2   7   7        496.13        484.30        25.96 o                         
  -1   7   7          1.92         -3.85         6.21 o                         
   0   7   7        868.11        846.07        29.15 o                         
   1   7   7        141.51        162.96        16.44 o                         
   2   7   7         96.83        104.06        15.14 o                         
   3   7   7         17.84          6.85        12.77 o                         
   4   7   7          1.36         -9.04        11.26 o                         
   5   7   7          4.08         23.16        14.21 o                         
   6   7   7         34.29         32.68        25.74 o                         
 -11   8   7         38.86         32.24        33.20 o                         
 -10   8   7          0.06        -15.12        15.12 o                         
  -9   8   7         38.57         54.17        18.89 o                         
  -8   8   7        196.91        188.89        21.88 o                         
  -7   8   7          9.41         26.41        17.45 o                         
  -6   8   7         13.64         18.82        11.99 o                         
  -5   8   7          6.65         -3.75         7.74 o                         
  -4   8   7          5.64         12.51         8.84 o                         
  -3   8   7          8.63          9.01         7.30 o                         
  -2   8   7       1150.33       1202.64        46.19 o                         
  -1   8   7          0.18          5.97         8.35 o                         
   0   8   7         40.40         38.00        12.04 o                         
   1   8   7        159.34        163.64        17.68 o                         
   2   8   7        187.20        175.18        21.96 o                         
   3   8   7        104.81         71.05        22.23 o                         
   4   8   7         24.41          3.51        18.89 o                         
   5   8   7        105.06        120.60        23.23 o                         
 -11   9   7          0.41          1.59        21.92 o                         
 -10   9   7        246.19        292.20        31.08 o                         
  -9   9   7          0.40          3.13        13.22 o                         
  -8   9   7         12.39         17.52        13.63 o                         
  -7   9   7         18.30         -1.48        13.09 o                         
  -6   9   7        284.09        249.67        28.91 o                         
  -5   9   7          0.14         13.85         9.96 o                         
  -4   9   7         49.63         46.29        11.90 o                         
  -3   9   7          0.05          5.62         9.64 o                         
  -2   9   7        382.40        424.12        24.73 o                         
  -1   9   7          8.64         19.33         9.41 o                         
   0   9   7         67.90        111.25        15.59 o                         
   1   9   7          2.42         -9.00         9.00 o                         
   2   9   7        161.50        185.18        27.88 o                         
   3   9   7         25.56          0.32        13.75 o                         
   4   9   7         93.92        100.69        20.64 o                         
 -10  10   7        230.54        203.51        25.93 o                         
  -9  10   7         62.26         49.13        19.40 o                         
  -8  10   7         32.96         62.57        21.92 o                         
  -7  10   7        258.83        259.95        68.88 o                         
  -6  10   7         75.77         87.64        19.25 o                         
  -5  10   7          9.10         32.46        38.22 o                         
  -4  10   7        109.53        106.54        16.06 o                         
  -3  10   7        303.01        242.56        50.17 o                         
  -2  10   7         70.65         73.02        21.73 o                         
  -1  10   7         56.83         57.71        14.55 o                         
   0  10   7          1.33          0.50         9.86 o                         
   1  10   7         17.65         13.61        11.64 o                         
   2  10   7          0.74         -1.43        14.28 o                         
  -8  11   7         32.50         63.62        21.41 o                         
  -7  11   7        115.96        162.34        26.89 o                         
  -6  11   7        124.85        115.42        24.77 o                         
  -5  11   7        183.48        225.37        28.89 o                         
  -4  11   7          3.62         11.73        14.08 o                         
  -3  11   7        161.16        162.90        77.77 o                         
  -2  11   7         69.20         45.38        23.09 o                         
  -1  11   7         61.94         47.97        17.47 o                         
   0  11   7          9.27         -1.35        15.43 o                         
   1  11   7         43.72         31.86        14.97 o                         
  -6  12   7         18.10          8.34        17.26 o                         
  -5  12   7        512.85        521.43        63.23 o                         
  -4  12   7         60.55         46.92        22.43 o                         
  -3  12   7        140.73        141.85        32.02 o                         
  -2  12   7         95.34        146.46        32.70 o                         
  -2 -14   8         22.96         21.14        19.59 o                         
  -1 -14   8         22.47         27.36        12.40 o                         
   0 -14   8         70.32         91.55        29.25 o                         
   1 -14   8        152.61        120.10        24.63 o                         
   2 -14   8          0.05         -0.31        24.74 o                         
   3 -14   8          4.08         14.16        27.11 o                         
   4 -14   8          9.18         22.84        28.42 o                         
   5 -14   8         58.12         51.19        31.66 o                         
  -4 -13   8          0.49         43.28        32.42 o                         
  -3 -13   8          6.87         13.60        25.53 o                         
  -2 -13   8         11.29         -6.77        14.43 o                         
  -1 -13   8          0.01         -2.77         7.19 o                         
   0 -13   8         50.43         34.17        11.23 o                         
   1 -13   8         30.96         21.69        20.58 o                         
   2 -13   8          0.18          3.98        10.95 o                         
   3 -13   8         11.39          3.38         9.09 o                         
   4 -13   8        136.76        189.77        44.74 o                         
   5 -13   8         74.64         47.75        15.31 o                         
   6 -13   8        157.27        141.55        27.96 o                         
   7 -13   8          1.54         -7.68        14.09 o                         
  -6 -12   8          0.13          3.91        27.07 o                         
  -5 -12   8        103.94         70.74        36.21 o                         
  -4 -12   8        599.98        597.95        75.31 o                         
  -3 -12   8         16.17         36.43        18.29 o                         
  -2 -12   8         10.95         12.89         8.23 o                         
  -1 -12   8        480.73        522.23        36.72 o                         
   0 -12   8         28.30         20.16         9.78 o                         
   1 -12   8         30.50         28.33        11.72 o                         
   2 -12   8        328.87        271.17        23.78 o                         
   3 -12   8         85.12         94.43        11.29 o                         
   4 -12   8         13.16          7.05         7.59 o                         
   5 -12   8         41.55         30.89        11.19 o                         
   6 -12   8          5.02         -8.76         8.76 o                         
   7 -12   8          2.80          7.37        13.18 o                         
   8 -12   8        131.49        159.33        27.96 o                         
  -7 -11   8         20.39         35.07        33.35 o                         
  -6 -11   8         33.01         51.89        32.95 o                         
  -5 -11   8         66.74         57.15        31.87 o                         
  -4 -11   8          0.33          3.57        18.48 o                         
  -3 -11   8          1.06         -4.52         9.19 o                         
  -2 -11   8        612.85        644.08        27.92 o                         
  -1 -11   8         78.29         90.76        11.56 o                         
   0 -11   8        113.45        134.88        14.42 o                         
   1 -11   8         88.34         55.90         9.16 o                         
   2 -11   8         66.97         64.98         9.05 o                         
   3 -11   8        765.02        728.28        26.16 o                         
   4 -11   8         22.88         20.07         8.06 o                         
   5 -11   8          1.15          2.61         7.84 o                         
   6 -11   8         77.88         79.68        16.14 o                         
   7 -11   8        117.28        106.63        17.41 o                         
   8 -11   8         10.01        -12.18        14.40 o                         
   9 -11   8         97.51         98.17        24.27 o                         
  -8 -10   8         14.44          1.90        20.14 o                         
  -7 -10   8         34.66         56.25        16.17 o                         
  -6 -10   8        181.00        176.03        66.31 o                         
  -5 -10   8         84.83        111.64        13.19 o                         
  -4 -10   8        176.11        175.54        13.70 o                         
  -3 -10   8        118.79        111.40        28.27 o                         
  -2 -10   8        561.99        607.41        25.89 o                         
  -1 -10   8        209.92        196.35        16.63 o                         
   0 -10   8        200.76        194.66         8.29 o                         
   1 -10   8        148.11        158.39        10.06 o                         
   2 -10   8         86.54         75.27         8.31 o                         
   3 -10   8         15.59         26.11         7.11 o                         
   4 -10   8        275.28        284.64        22.22 o                         
   5 -10   8        174.82        159.98        15.23 o                         
   6 -10   8         13.37         17.62         8.97 o                         
   7 -10   8         32.12          0.66        10.80 o                         
   8 -10   8        173.84        161.53        21.46 o                         
   9 -10   8         45.18         25.80        15.97 o                         
  -9  -9   8        353.19        320.15        34.72 o                         
  -8  -9   8        177.83        167.95        23.82 o                         
  -7  -9   8        133.51        127.19        20.47 o                         
  -6  -9   8         57.98         42.16        20.31 o                         
  -5  -9   8        312.91        365.08        21.18 o                         
  -4  -9   8        401.39        390.98        19.63 o                         
  -3  -9   8        556.23        576.18        19.45 o                         
  -2  -9   8          7.63          6.77         3.98 o                         
  -1  -9   8         61.92         61.74         6.06 o                         
   0  -9   8          8.48          5.18         3.92 o                         
   1  -9   8        344.63        351.53        17.98 o                         
   2  -9   8          1.65          4.59         6.40 o                         
   3  -9   8        529.18        534.54        29.66 o                         
   4  -9   8          1.97          3.89         5.96 o                         
   5  -9   8         32.26         29.82         8.77 o                         
   6  -9   8         66.86         89.45        13.13 o                         
   7  -9   8         22.98         20.66         8.45 o                         
   8  -9   8         16.51          7.82        10.38 o                         
   9  -9   8        102.13        101.83        25.13 o                         
  10  -9   8          6.37        -10.94        15.59 o                         
  -9  -8   8         25.40         34.34        17.45 o                         
  -8  -8   8        459.24        399.83        72.56 o                         
  -7  -8   8          2.54         -2.99         7.38 o                         
  -6  -8   8        203.77        193.76        18.62 o                         
  -5  -8   8         24.45         18.01         9.52 o                         
  -4  -8   8         21.77         14.62         6.24 o                         
  -3  -8   8          0.68         -4.38         4.38 o                         
  -2  -8   8       1339.67       1276.64        27.87 o                         
  -1  -8   8         48.50         45.26         7.35 o                         
   0  -8   8        116.08        117.43         7.34 o                         
   1  -8   8        119.71        115.29        13.77 o                         
   2  -8   8          3.75         -0.10         4.40 o                         
   3  -8   8        244.08        235.25        11.56 o                         
   4  -8   8        283.71        285.51        16.69 o                         
   5  -8   8         25.59         32.70         8.55 o                         
   6  -8   8          1.03         -1.31         6.35 o                         
   7  -8   8        747.57        740.50        27.48 o                         
   8  -8   8          1.71          5.15         9.43 o                         
   9  -8   8          0.01          2.91        14.17 o                         
  10  -8   8         55.00         95.77        36.71 o                         
 -10  -7   8          0.74         -4.34        12.04 o                         
  -9  -7   8        918.62        895.97        49.41 o                         
  -8  -7   8         26.65         35.58        11.23 o                         
  -7  -7   8        288.41        335.57        24.14 o                         
  -6  -7   8        613.18        561.21        40.87 o                         
  -5  -7   8         83.58         81.72         9.73 o                         
  -4  -7   8        675.79        703.04        22.78 o                         
  -3  -7   8         21.64         28.68         5.46 o                         
  -2  -7   8         17.64         17.64         4.20 o                         
  -1  -7   8         29.10         28.75         4.52 o                         
   0  -7   8          3.38          1.36         5.04 o                         
   1  -7   8          7.76          3.96         6.59 o                         
   2  -7   8         11.90         13.46         3.47 o                         
   3  -7   8        773.08        759.60        19.75 o                         
   4  -7   8          8.20         14.07         6.39 o                         
   5  -7   8        219.25        221.16        15.77 o                         
   6  -7   8        191.77        186.19        15.54 o                         
   7  -7   8         82.66         90.18        13.11 o                         
   8  -7   8         44.09         60.01        13.28 o                         
   9  -7   8         15.03         13.73        15.38 o                         
  10  -7   8          2.79         15.21        26.21 o                         
 -11  -6   8        349.31        360.05        38.27 o                         
 -10  -6   8         54.11         43.68        26.64 o                         
  -9  -6   8          4.92         -1.23         9.35 o                         
  -8  -6   8         20.43         55.94        12.99 o                         
  -7  -6   8        433.69        407.42        28.53 o                         
  -6  -6   8         48.93         74.45        15.83 o                         
  -5  -6   8        836.52        780.91        20.95 o                         
  -4  -6   8       1639.93       1596.43        35.94 o                         
  -3  -6   8         73.58         73.75         9.04 o                         
  -2  -6   8        100.03        100.00         7.76 o                         
  -1  -6   8         14.89         17.42         4.01 o                         
   0  -6   8        627.98        674.32        14.29 o                         
   1  -6   8        562.35        544.00        13.12 o                         
   2  -6   8         13.23         15.45         3.57 o                         
   3  -6   8         11.03         13.65         4.56 o                         
   4  -6   8       1296.63       1291.29        25.65 o                         
   5  -6   8         54.19         60.05         9.16 o                         
   6  -6   8         13.44         18.93         8.20 o                         
   7  -6   8         27.85         36.10        12.60 o                         
   8  -6   8         45.77         77.31        27.64 o                         
   9  -6   8         18.72         31.43        26.96 o                         
  10  -6   8        187.52        177.39        41.55 o                         
 -11  -5   8          0.62          4.17        20.91 o                         
 -10  -5   8          5.93         30.06        12.51 o                         
  -9  -5   8        117.74        111.33        21.86 o                         
  -8  -5   8         17.99         21.87        10.21 o                         
  -7  -5   8        405.41        398.87        25.07 o                         
  -6  -5   8         34.01         35.98         6.24 o                         
  -5  -5   8        301.85        279.01        12.66 o                         
  -4  -5   8        586.26        594.22        12.75 o                         
  -3  -5   8        192.34        189.56        10.75 o                         
  -2  -5   8       1171.53       1203.05        20.67 o                         
  -1  -5   8       3418.36       3498.39        39.71 o                         
   0  -5   8       1150.05       1196.35        16.45 o                         
   1  -5   8        167.69        195.90         6.92 o                         
   2  -5   8         79.83         68.51         5.94 o                         
   3  -5   8        194.33        192.79        10.18 o                         
   4  -5   8        146.36        128.04         9.61 o                         
   5  -5   8         18.62         19.44         5.96 o                         
   6  -5   8         82.46        109.50        25.48 o                         
   7  -5   8         79.64         94.20        28.22 o                         
   8  -5   8        832.71        809.81        65.06 o                         
   9  -5   8        141.06        145.68        38.07 o                         
  10  -5   8          4.03         -1.06        20.07 o                         
 -12  -4   8         56.82         34.97        15.76 o                         
 -11  -4   8         40.75         50.24        15.04 o                         
 -10  -4   8          0.93         -7.66        10.07 o                         
  -9  -4   8        111.02        121.38        18.41 o                         
  -8  -4   8        355.12        373.44        25.42 o                         
  -7  -4   8        670.87        630.89        27.14 o                         
  -6  -4   8        339.46        334.90        13.31 o                         
  -5  -4   8         85.47         84.43         8.04 o                         
  -4  -4   8        294.19        316.80        15.96 o                         
  -3  -4   8        202.66        212.03        13.97 o                         
  -2  -4   8         18.47         12.94         2.76 o                         
  -1  -4   8          9.44          9.38         1.73 o                         
   0  -4   8       1926.43       1823.87        29.66 o                         
   1  -4   8         10.67          3.73         3.20 o                         
   2  -4   8         56.03         64.43         8.98 o                         
   3  -4   8          4.12          8.48         5.80 o                         
   4  -4   8         15.94         24.50        15.71 o                         
   5  -4   8          1.98         -2.82         8.26 o                         
   6  -4   8         65.35         45.15        18.94 o                         
   7  -4   8        737.54        665.46        63.04 o                         
   8  -4   8         11.49         13.68        18.39 o                         
   9  -4   8         90.14         89.41        29.54 o                         
  10  -4   8         16.29         40.78        25.16 o                         
 -12  -3   8          0.28         24.84        13.10 o                         
 -11  -3   8        128.35        138.87        17.29 o                         
 -10  -3   8          1.54         -9.08         9.08 o                         
  -9  -3   8          0.06         -2.34         8.60 o                         
  -8  -3   8        526.35        438.53        27.32 o                         
  -7  -3   8         93.37         99.00        13.41 o                         
  -6  -3   8         82.79         80.07         7.95 o                         
  -5  -3   8         71.07         78.14         7.30 o                         
  -4  -3   8       1761.59       1657.37        25.98 o                         
  -3  -3   8        184.53        202.97         9.46 o                         
  -2  -3   8        366.32        379.10         8.25 o                         
  -1  -3   8        355.86        454.41        12.99 o                         
   0  -3   8        497.57        511.07        18.62 o                         
   1  -3   8        133.01        150.89        11.06 o                         
   2  -3   8         99.93        124.83        21.00 o                         
   3  -3   8        926.38        932.46        44.35 o                         
   4  -3   8        388.32        357.47        35.75 o                         
   5  -3   8         14.69         11.19         6.11 o                         
   6  -3   8        322.44        351.22        25.73 o                         
   7  -3   8        861.41        753.46        56.27 o                         
   8  -3   8         89.86        137.64        30.60 o                         
   9  -3   8         36.32         94.12        28.69 o                         
  10  -3   8         63.39         79.73        29.18 o                         
 -12  -2   8        640.53        682.96        43.05 o                         
 -11  -2   8          0.84        -10.44        10.44 o                         
 -10  -2   8          0.03         -9.13        11.23 o                         
  -9  -2   8       1107.12       1099.25        47.74 o                         
  -8  -2   8         25.02         22.46         9.79 o                         
  -7  -2   8         78.89         86.95        17.07 o                         
  -6  -2   8       1047.86        911.56        25.42 o                         
  -5  -2   8        140.55        135.20         7.61 o                         
  -4  -2   8        489.65        507.86        13.02 o                         
  -3  -2   8        677.49        611.53        14.29 o                         
  -2  -2   8         68.31         79.93         6.22 o                         
  -1  -2   8        114.89        142.48         6.23 o                         
   0  -2   8        783.88        850.91        17.57 o                         
   1  -2   8       1369.66       1518.27        35.02 o                         
   2  -2   8          0.45          2.54         4.60 o                         
   3  -2   8       2425.08       2382.28        60.34 o                         
   4  -2   8          1.08          9.74        14.28 o                         
   5  -2   8        550.07        549.95        38.42 o                         
   6  -2   8          0.57         -2.84         7.40 o                         
   7  -2   8        262.43        181.15        31.68 o                         
   8  -2   8         96.35         91.87        25.55 o                         
   9  -2   8         16.26         16.29        12.58 o                         
  10  -2   8          8.75         17.06        18.06 o                         
 -12  -1   8        139.79        140.87        21.94 o                         
 -11  -1   8          3.01         15.80        16.83 o                         
 -10  -1   8        520.52        549.67        28.64 o                         
  -9  -1   8        195.82        178.69        23.75 o                         
  -8  -1   8       2862.06       2795.35        77.98 o                         
  -7  -1   8         11.48         19.15        11.57 o                         
  -6  -1   8         28.43         33.08         8.59 o                         
  -5  -1   8        457.10        487.40        16.38 o                         
  -4  -1   8        494.81        519.17        22.93 o                         
  -3  -1   8         27.29         32.87         5.09 o                         
  -2  -1   8        593.01        580.93        17.32 o                         
  -1  -1   8        964.37        990.97        20.63 o                         
   0  -1   8          0.00          2.87         3.61 o                         
   1  -1   8          5.97          1.32         3.91 o                         
   2  -1   8        250.76        259.95        16.12 o                         
   3  -1   8        115.17        133.83        12.68 o                         
   4  -1   8        841.41        792.03        32.96 o                         
   5  -1   8        377.44        375.45        20.23 o                         
   6  -1   8         30.26         16.70         8.96 o                         
   7  -1   8        124.07        101.24        14.23 o                         
   8  -1   8        283.55        296.93        87.50 o                         
   9  -1   8         86.17        127.14        22.52 o                         
  10  -1   8         96.06         81.91        36.99 o                         
 -13   0   8         44.26         79.13        24.39 o                         
 -12   0   8        428.15        389.84        32.33 o                         
 -11   0   8          1.76          0.95         8.56 o                         
 -10   0   8        135.33        124.87        15.07 o                         
  -9   0   8        251.20        299.21        24.92 o                         
  -8   0   8        611.20        586.77        34.47 o                         
  -7   0   8        175.95        179.88        20.91 o                         
  -6   0   8         76.93         79.71        13.95 o                         
  -5   0   8        941.95       1029.47        23.08 o                         
  -4   0   8        454.41        457.31        12.88 o                         
  -3   0   8         23.54         37.18         4.83 o                         
  -2   0   8       1393.39       1575.49        31.43 o                         
  -1   0   8        455.97        583.07        14.71 o                         
   0   0   8         54.38         37.10         5.27 o                         
   1   0   8         54.52         57.54         6.86 o                         
   2   0   8         63.98         58.87         8.43 o                         
   3   0   8          0.63          9.94         7.54 o                         
   4   0   8         26.28         11.97        10.81 o                         
   5   0   8          0.65          1.29         6.98 o                         
   6   0   8         27.85         30.69        10.21 o                         
   7   0   8         64.19         56.65        12.74 o                         
   8   0   8        150.45        163.88        34.06 o                         
   9   0   8         16.34         22.60        25.79 o                         
 -13   1   8         47.92         30.74        21.71 o                         
 -12   1   8          0.13         -3.16        13.84 o                         
 -11   1   8          9.23         15.29         9.59 o                         
 -10   1   8         40.79         28.51        10.47 o                         
  -9   1   8        263.60        263.85        21.45 o                         
  -8   1   8        496.18        521.68        46.47 o                         
  -7   1   8        382.32        386.70        19.86 o                         
  -6   1   8        688.02        688.82        22.57 o                         
  -5   1   8       2219.56       2212.67        44.18 o                         
  -4   1   8        366.70        354.37        12.20 o                         
  -3   1   8        581.01        627.95        16.82 o                         
  -2   1   8       1904.65       1903.24        30.31 o                         
  -1   1   8        562.71        497.61        15.74 o                         
   0   1   8        385.26        344.93        14.71 o                         
   1   1   8        208.62        210.42        17.87 o                         
   2   1   8        431.73        465.34        24.29 o                         
   3   1   8         31.53         31.73         8.99 o                         
   4   1   8       2180.72       2046.60        55.93 o                         
   5   1   8         18.62         18.24         8.13 o                         
   6   1   8        185.08        226.21        19.61 o                         
   7   1   8        410.04        448.26        38.34 o                         
   8   1   8          0.04         11.31        13.24 o                         
   9   1   8          9.27        -18.01        21.08 o                         
 -13   2   8         41.90         48.47        41.21 o                         
 -12   2   8         41.07         50.95        17.67 o                         
 -11   2   8          8.79         -0.63        11.31 o                         
 -10   2   8        133.39        140.99        17.50 o                         
  -9   2   8        759.55        786.60        50.29 o                         
  -8   2   8          3.51          8.73         6.82 o                         
  -7   2   8        223.54        246.03        19.33 o                         
  -6   2   8        206.73        207.03        15.21 o                         
  -5   2   8         40.24         39.37         7.94 o                         
  -4   2   8        404.44        401.61        14.79 o                         
  -3   2   8        158.51        159.93        11.12 o                         
  -2   2   8        562.99        608.52        14.68 o                         
  -1   2   8       2087.08       2034.54        33.32 o                         
   0   2   8        388.57        366.96        25.50 o                         
   1   2   8         60.30         69.17        14.32 o                         
   2   2   8        180.05        180.37        11.95 o                         
   3   2   8        174.90        172.43        13.92 o                         
   4   2   8         16.20         13.78         7.43 o                         
   5   2   8          2.33         -9.58        10.08 o                         
   6   2   8         27.15         21.50        13.58 o                         
   7   2   8         81.51        102.35        23.25 o                         
   8   2   8         89.90         85.85        32.36 o                         
   9   2   8        333.34        331.72        62.64 o                         
 -13   3   8         40.90         27.33        29.48 o                         
 -12   3   8        127.06        147.03        23.25 o                         
 -11   3   8        235.79        237.62        32.52 o                         
 -10   3   8          3.18          3.11         8.84 o                         
  -9   3   8        188.02        167.56        18.43 o                         
  -8   3   8         17.07         10.97         7.27 o                         
  -7   3   8         41.96         33.14        10.02 o                         
  -6   3   8          0.67         -5.11         7.74 o                         
  -5   3   8        769.40        720.03        30.78 o                         
  -4   3   8          6.58         12.30         9.44 o                         
  -3   3   8         27.02         32.98         7.48 o                         
  -2   3   8        451.94        435.90        14.21 o                         
  -1   3   8        351.65        371.93        14.55 o                         
   0   3   8         67.77         86.64        11.32 o                         
   1   3   8       1149.13       1157.12        43.80 o                         
   2   3   8          0.08          9.86        11.46 o                         
   3   3   8        749.67        697.10        42.63 o                         
   4   3   8         75.93        111.92        21.96 o                         
   5   3   8         19.97          7.38        16.12 o                         
   6   3   8         38.72         40.84        16.95 o                         
   7   3   8        127.33        146.87        45.78 o                         
   8   3   8         11.97         17.90        18.70 o                         
 -13   4   8        327.51        320.52        39.13 o                         
 -12   4   8        623.18        646.03        68.50 o                         
 -11   4   8        291.21        266.71        33.81 o                         
 -10   4   8        149.85        187.12        27.92 o                         
  -9   4   8        360.90        378.00        26.37 o                         
  -8   4   8         20.16         22.92         9.51 o                         
  -7   4   8        132.96        137.32        25.68 o                         
  -6   4   8        356.03        403.51        29.18 o                         
  -5   4   8         19.03         31.84        15.57 o                         
  -4   4   8       1066.91       1089.41        81.52 o                         
  -3   4   8        108.01         92.68         8.17 o                         
  -2   4   8         11.20         17.96         5.34 o                         
  -1   4   8        727.20        724.82        36.06 o                         
   0   4   8        393.62        393.77        24.98 o                         
   1   4   8       1055.98       1016.62        36.13 o                         
   2   4   8        157.16        184.24        24.11 o                         
   3   4   8         90.55         92.44        41.36 o                         
   4   4   8        153.23        139.01        25.09 o                         
   5   4   8         21.95          1.02        43.27 o                         
   6   4   8        141.63        144.90        41.89 o                         
   7   4   8          1.16         30.07        27.49 o                         
   8   4   8        354.49        383.57        64.43 o                         
 -12   5   8        317.82        334.64        53.75 o                         
 -11   5   8        101.43        105.65        34.07 o                         
 -10   5   8         80.56         90.22        30.48 o                         
  -9   5   8          5.73         -5.86         8.87 o                         
  -8   5   8          2.17          1.90         7.55 o                         
  -7   5   8        531.48        485.83        24.60 o                         
  -6   5   8          0.37         -0.80        13.62 o                         
  -5   5   8        439.28        489.81        46.53 o                         
  -4   5   8         63.38         55.87        13.45 o                         
  -3   5   8        182.62        194.43         9.10 o                         
  -2   5   8        477.71        482.17        15.50 o                         
  -1   5   8       1185.92       1182.56        28.56 o                         
   0   5   8          0.11         -3.21         6.86 o                         
   1   5   8         10.67         14.99         8.32 o                         
   2   5   8         86.70        111.66        14.66 o                         
   3   5   8        371.88        410.44        35.02 o                         
   4   5   8         43.01         36.10        16.04 o                         
   5   5   8         83.66         83.75        16.76 o                         
   6   5   8         70.61         38.44        14.06 o                         
   7   5   8        183.93        217.36        51.54 o                         
 -12   6   8         10.42          8.66        27.85 o                         
 -11   6   8        282.13        358.02        57.18 o                         
 -10   6   8        156.91        192.39        39.82 o                         
  -9   6   8         76.23         91.93        30.64 o                         
  -8   6   8        602.83        592.39        28.40 o                         
  -7   6   8         47.25         61.04        11.78 o                         
  -6   6   8        106.54         92.44        24.77 o                         
  -5   6   8        254.56        294.62        22.47 o                         
  -4   6   8        234.55        218.16        15.35 o                         
  -3   6   8        202.24        222.74        15.32 o                         
  -2   6   8        124.07        124.25        11.92 o                         
  -1   6   8         61.39         51.49        10.24 o                         
   0   6   8        103.99        104.44        13.71 o                         
   1   6   8        341.00        318.37        21.69 o                         
   2   6   8        233.16        206.74        19.15 o                         
   3   6   8         20.81         25.52        12.74 o                         
   4   6   8          0.27         -8.57         8.57 o                         
   5   6   8        112.50        160.25        28.77 o                         
   6   6   8          0.20         -9.63        12.19 o                         
 -12   7   8          6.96         15.27        28.68 o                         
 -11   7   8         62.61         -7.66        25.89 o                         
 -10   7   8          0.33        -17.27        17.88 o                         
  -9   7   8        284.13        337.78        35.42 o                         
  -8   7   8          0.61          2.25        20.47 o                         
  -7   7   8         45.17         66.75        24.39 o                         
  -6   7   8         29.43         27.04        20.38 o                         
  -5   7   8        201.55        192.24        20.12 o                         
  -4   7   8         13.33         16.79         7.24 o                         
  -3   7   8          0.40         34.10        31.62 o                         
  -2   7   8        309.75        344.96        19.15 o                         
  -1   7   8         56.76         74.79        12.50 o                         
   0   7   8        260.96        246.80        19.73 o                         
   1   7   8          0.00         -8.16         8.16 o                         
   2   7   8          1.74         -5.01        10.49 o                         
   3   7   8        459.36        516.11        35.25 o                         
   4   7   8          0.13         -1.47        13.28 o                         
   5   7   8         27.56         27.29        16.20 o                         
 -11   8   8          1.64         35.86        33.49 o                         
 -10   8   8         65.91        132.17        33.65 o                         
  -9   8   8        144.32        167.39        51.37 o                         
  -8   8   8          1.72        -11.00        11.00 o                         
  -7   8   8          1.88          8.45        12.39 o                         
  -6   8   8          1.43          0.86         9.76 o                         
  -5   8   8        728.81        704.22        30.70 o                         
  -4   8   8        245.57        221.52        23.45 o                         
  -3   8   8        401.72        452.73        24.23 o                         
  -2   8   8         51.54         42.40        10.78 o                         
  -1   8   8         36.00         18.59        11.15 o                         
   0   8   8         27.81         39.15        11.51 o                         
   1   8   8          0.71         12.36        11.36 o                         
   2   8   8         52.65         60.90        16.34 o                         
   3   8   8         17.22         35.60        16.57 o                         
   4   8   8          2.95         17.62        14.02 o                         
 -10   9   8         33.52         21.72        19.70 o                         
  -9   9   8        468.44        465.10        35.62 o                         
  -8   9   8          1.29         12.44        15.37 o                         
  -7   9   8          3.37         40.21        15.59 o                         
  -6   9   8         11.75         12.98        14.17 o                         
  -5   9   8         42.51         79.85        14.91 o                         
  -4   9   8       1037.61       1045.89        39.55 o                         
  -3   9   8         27.57         44.13        19.17 o                         
  -2   9   8         17.90          2.32         8.62 o                         
  -1   9   8        284.83        294.02        22.44 o                         
   0   9   8        161.56        185.51        22.18 o                         
   1   9   8         96.13        128.42        31.47 o                         
   2   9   8         11.82         36.22        16.82 o                         
   3   9   8        116.30        117.12        20.73 o                         
  -9  10   8          0.01         -1.40        15.74 o                         
  -8  10   8         18.43         14.33        16.72 o                         
  -7  10   8        100.42        100.94        25.31 o                         
  -6  10   8         72.09        101.73        28.64 o                         
  -5  10   8         13.16        -12.49        12.49 o                         
  -4  10   8        676.47        658.79        37.72 o                         
  -3  10   8         19.14         35.77        13.86 o                         
  -2  10   8         58.80         58.37        33.11 o                         
  -1  10   8        115.27        105.25        22.65 o                         
   0  10   8        148.59        190.88        23.75 o                         
   1  10   8          0.09        -16.83        16.83 o                         
  -8  11   8          0.43         -0.87        15.48 o                         
  -7  11   8        113.35         58.77        43.12 o                         
  -6  11   8          2.64         21.56        29.01 o                         
  -5  11   8         24.27         28.48        17.46 o                         
  -4  11   8        372.20        327.24        35.54 o                         
  -3  11   8          1.69         29.66        20.42 o                         
  -2  11   8        110.35        122.99        31.12 o                         
  -1  11   8        153.94        149.00        73.79 o                         
  -2 -14   9         18.64         19.10        26.01 o                         
  -1 -14   9        199.57        198.38        29.94 o                         
   0 -14   9          0.09          1.59        24.92 o                         
   1 -14   9          0.08         24.60        25.89 o                         
   2 -14   9        317.09        290.47        53.33 o                         
   3 -14   9        294.16        322.55        59.04 o                         
   4 -14   9        118.83         84.61        38.45 o                         
   5 -14   9          6.28         25.82        27.84 o                         
  -4 -13   9         54.27         88.28        34.82 o                         
  -3 -13   9         14.57         26.09        20.14 o                         
  -2 -13   9         12.27         17.05        10.60 o                         
  -1 -13   9        376.95        398.31        27.38 o                         
   0 -13   9          0.32          5.24        15.49 o                         
   1 -13   9        567.53        696.35        77.07 o                         
   2 -13   9         47.72         54.48        29.00 o                         
   3 -13   9         44.39         24.62        25.26 o                         
   4 -13   9          0.27         22.92        14.54 o                         
   5 -13   9          2.91          1.84        11.80 o                         
   6 -13   9        119.80        117.34        30.44 o                         
  -6 -12   9        356.84        411.99        69.98 o                         
  -5 -12   9          3.33        -16.79        21.76 o                         
  -4 -12   9         37.31         72.49        24.55 o                         
  -3 -12   9        567.33        469.04        56.11 o                         
  -2 -12   9         29.45         27.02        17.18 o                         
  -1 -12   9         70.52        106.08        14.61 o                         
   0 -12   9         12.93          3.97         7.94 o                         
   1 -12   9        309.48        259.17        60.81 o                         
   2 -12   9        146.63        207.32        44.72 o                         
   3 -12   9          1.94          0.11         8.80 o                         
   4 -12   9          1.59          5.54        18.15 o                         
   5 -12   9         15.48         20.80        12.01 o                         
   6 -12   9         12.53         -2.58        13.10 o                         
   7 -12   9          8.07        -11.09        26.23 o                         
  -7 -11   9         47.74         74.92        36.74 o                         
  -6 -11   9          1.75         -3.10        19.48 o                         
  -5 -11   9        146.94        137.78        24.66 o                         
  -4 -11   9          3.30         -8.07        18.28 o                         
  -3 -11   9         40.51         37.11        13.74 o                         
  -2 -11   9         42.08         68.82        11.81 o                         
  -1 -11   9        527.82        527.70        24.27 o                         
   0 -11   9        319.09        366.68        22.16 o                         
   1 -11   9        133.18        154.17        10.21 o                         
   2 -11   9         86.64        109.22        10.91 o                         
   3 -11   9          0.74         -0.64         5.64 o                         
   4 -11   9         69.43         59.50        11.81 o                         
   5 -11   9         16.54          5.01        10.21 o                         
   6 -11   9         18.60         49.74        17.06 o                         
   7 -11   9          0.38         -7.98        12.88 o                         
   8 -11   9         47.90        100.92        31.59 o                         
  -8 -10   9        238.20        220.25        24.24 o                         
  -7 -10   9        339.26        383.27        32.66 o                         
  -6 -10   9         19.92         49.10        12.53 o                         
  -5 -10   9         16.21         34.13         9.96 o                         
  -4 -10   9        277.97        279.56        29.13 o                         
  -3 -10   9         18.01         15.46         4.30 o                         
  -2 -10   9          2.79         -5.49         7.82 o                         
  -1 -10   9          0.33         -1.80         3.08 o                         
   0 -10   9         14.52         23.02         5.50 o                         
   1 -10   9          2.04         -0.43         4.62 o                         
   2 -10   9         90.92         84.85        12.33 o                         
   3 -10   9        154.25        158.22        13.30 o                         
   4 -10   9        121.31        130.22        12.94 o                         
   5 -10   9         69.70         52.01        12.26 o                         
   6 -10   9         14.25         13.16        10.48 o                         
   7 -10   9         15.66         34.99        20.71 o                         
   8 -10   9          6.22          6.32        16.12 o                         
   9 -10   9         16.66         -2.49        15.96 o                         
  -9  -9   9         13.04         -9.25        24.33 o                         
  -8  -9   9        139.29        195.46        34.74 o                         
  -7  -9   9          3.99         10.88         9.37 o                         
  -6  -9   9        642.26        732.17        33.77 o                         
  -5  -9   9          0.54          0.22         7.81 o                         
  -4  -9   9         18.53          7.35         6.44 o                         
  -3  -9   9       1146.05       1124.50        31.74 o                         
  -2  -9   9        212.65        213.48        13.48 o                         
  -1  -9   9         16.73         26.12         5.52 o                         
   0  -9   9        333.42        319.68        23.11 o                         
   1  -9   9          2.68         -1.46         7.04 o                         
   2  -9   9         61.84         61.96         8.75 o                         
   3  -9   9          0.01          5.03         5.54 o                         
   4  -9   9        223.21        209.12        16.81 o                         
   5  -9   9        176.02        201.43        17.62 o                         
   6  -9   9         42.44         35.53        11.65 o                         
   7  -9   9          3.91          3.21        10.78 o                         
   8  -9   9         13.76         23.34        22.85 o                         
   9  -9   9         30.63         31.61        66.54 o                         
  -9  -8   9          6.23         11.66        12.16 o                         
  -8  -8   9          0.11         -3.05        10.32 o                         
  -7  -8   9        267.78        288.13        23.03 o                         
  -6  -8   9          9.54          7.42         9.31 o                         
  -5  -8   9         51.66         65.06        12.98 o                         
  -4  -8   9       1014.22       1019.42        29.28 o                         
  -3  -8   9         34.61         31.02         7.27 o                         
  -2  -8   9        411.32        417.75        21.38 o                         
  -1  -8   9        269.17        293.81        14.55 o                         
   0  -8   9          1.71          0.71         5.79 o                         
   1  -8   9       1045.86       1053.63        31.23 o                         
   2  -8   9         48.50         52.16         6.51 o                         
   3  -8   9        266.12        258.17        15.02 o                         
   4  -8   9        233.37        257.60        16.10 o                         
   5  -8   9          0.87          5.77         9.74 o                         
   6  -8   9          7.76          6.10         7.53 o                         
   7  -8   9         13.46         23.11        11.73 o                         
   8  -8   9        390.46        415.80        53.50 o                         
   9  -8   9        433.76        389.93        41.15 o                         
 -10  -7   9         15.10          0.07        17.61 o                         
  -9  -7   9        190.73        156.53        22.13 o                         
  -8  -7   9         59.93         54.91        12.98 o                         
  -7  -7   9          0.76         -1.39         7.87 o                         
  -6  -7   9       1181.18       1071.70        41.03 o                         
  -5  -7   9        126.22        130.49        12.15 o                         
  -4  -7   9         22.04         27.28         7.49 o                         
  -3  -7   9       1017.15       1058.43        29.03 o                         
  -2  -7   9         53.97         47.52         5.59 o                         
  -1  -7   9         42.58         41.36         5.41 o                         
   0  -7   9        310.33        315.73        10.56 o                         
   1  -7   9        124.10        137.04         8.27 o                         
   2  -7   9        113.89        117.70         8.42 o                         
   3  -7   9         14.88         14.35         5.01 o                         
   4  -7   9        280.43        290.30        16.44 o                         
   5  -7   9          9.26          9.87         6.69 o                         
   6  -7   9        154.10        157.26        14.75 o                         
   7  -7   9         67.73         74.94        12.51 o                         
   8  -7   9        312.48        384.66        57.83 o                         
   9  -7   9          2.03          0.56        20.42 o                         
  10  -7   9         74.41         53.64        33.60 o                         
 -11  -6   9          1.37         21.99        17.07 o                         
 -10  -6   9          5.96          7.43        12.58 o                         
  -9  -6   9         26.59         23.59        14.90 o                         
  -8  -6   9         76.64         58.61        15.94 o                         
  -7  -6   9        784.72        710.61        38.32 o                         
  -6  -6   9        412.57        414.13        24.64 o                         
  -5  -6   9        324.54        325.08        15.20 o                         
  -4  -6   9         53.02         50.82         8.19 o                         
  -3  -6   9        958.98        943.94        22.65 o                         
  -2  -6   9        137.03        133.28         7.23 o                         
  -1  -6   9         32.38         29.77         4.61 o                         
   0  -6   9        198.51        216.89        10.10 o                         
   1  -6   9        596.94        579.87        15.87 o                         
   2  -6   9        432.36        445.97        12.43 o                         
   3  -6   9        199.53        206.48        10.87 o                         
   4  -6   9        700.59        661.16        18.13 o                         
   5  -6   9         18.10         11.83         6.99 o                         
   6  -6   9          0.62         -3.34        10.15 o                         
   7  -6   9         64.51         40.46        25.15 o                         
   8  -6   9         36.42         89.66        33.33 o                         
   9  -6   9         22.70          3.30        20.81 o                         
  10  -6   9        104.23        145.92        40.03 o                         
 -11  -5   9          0.85         13.67        13.03 o                         
 -10  -5   9         97.90        123.35        18.24 o                         
  -9  -5   9         30.64         14.23        11.45 o                         
  -8  -5   9        189.06        171.58        18.58 o                         
  -7  -5   9        213.77        199.48        18.70 o                         
  -6  -5   9         17.81         14.62         5.57 o                         
  -5  -5   9        373.74        337.63        14.50 o                         
  -4  -5   9        374.98        365.31        15.86 o                         
  -3  -5   9        287.07        296.81        10.77 o                         
  -2  -5   9         95.64        118.16         8.13 o                         
  -1  -5   9         34.59         43.16         3.27 o                         
   0  -5   9       1175.17       1160.12        17.47 o                         
   1  -5   9        310.68        312.77        11.51 o                         
   2  -5   9        254.25        271.80        13.15 o                         
   3  -5   9        308.02        306.82        19.30 o                         
   4  -5   9        588.11        565.29        31.42 o                         
   5  -5   9        425.76        514.08        52.86 o                         
   6  -5   9          6.34          6.89        14.10 o                         
   7  -5   9       1052.94       1274.90        80.08 o                         
   8  -5   9        129.53        143.72        35.58 o                         
   9  -5   9        116.14        146.02        34.66 o                         
  10  -5   9        153.24        215.20        46.67 o                         
 -12  -4   9         70.53         90.54        22.33 o                         
 -11  -4   9        750.69        741.96        43.08 o                         
 -10  -4   9        158.11        155.92        20.77 o                         
  -9  -4   9         13.65         18.51        10.64 o                         
  -8  -4   9        441.99        386.21        35.36 o                         
  -7  -4   9        364.87        425.82        26.31 o                         
  -6  -4   9       1373.37       1330.71        30.20 o                         
  -5  -4   9          0.75         -0.22         4.45 o                         
  -4  -4   9         32.44         29.10         4.58 o                         
  -3  -4   9        388.80        353.96        11.06 o                         
  -2  -4   9        548.39        537.93        11.84 o                         
  -1  -4   9        396.19        375.60        10.16 o                         
   0  -4   9         16.91         22.50         5.52 o                         
   1  -4   9        886.54        863.80        23.41 o                         
   2  -4   9          0.77         -3.81         5.71 o                         
   3  -4   9        109.22        107.25        28.50 o                         
   4  -4   9        317.38        271.95        23.17 o                         
   5  -4   9          0.73          2.80         9.46 o                         
   6  -4   9        157.36        164.03        32.42 o                         
   7  -4   9        109.93        104.69        28.70 o                         
   8  -4   9          0.20         21.00        19.91 o                         
   9  -4   9        112.09        161.34        38.09 o                         
 -12  -3   9        160.12        137.37        19.04 o                         
 -11  -3   9         46.61         52.47        15.96 o                         
 -10  -3   9         68.34         37.21        13.27 o                         
  -9  -3   9        134.22        122.59        22.22 o                         
  -8  -3   9          0.27         -6.93         6.93 o                         
  -7  -3   9       1155.26       1149.92        57.44 o                         
  -6  -3   9        480.41        440.99        21.47 o                         
  -5  -3   9        190.18        176.56         8.47 o                         
  -4  -3   9       1621.98       1704.04        26.96 o                         
  -3  -3   9          3.08         -0.61         3.90 o                         
  -2  -3   9         16.85         21.10         6.24 o                         
  -1  -3   9        107.49         97.31         7.99 o                         
   0  -3   9        613.59        614.84        16.80 o                         
   1  -3   9          1.31          2.01         5.18 o                         
   2  -3   9         98.21         89.27        18.84 o                         
   3  -3   9          1.40          0.43        14.89 o                         
   4  -3   9        188.40        180.89        19.48 o                         
   5  -3   9          3.13         -3.89         7.78 o                         
   6  -3   9         13.43          7.19        15.44 o                         
   7  -3   9         12.52         51.91        19.60 o                         
   8  -3   9          3.63         26.53        19.35 o                         
   9  -3   9         23.49         -3.01        19.79 o                         
  10  -3   9         75.77         89.39        22.82 o                         
 -12  -2   9         17.00         34.31        14.29 o                         
 -11  -2   9        214.88        279.38        38.04 o                         
 -10  -2   9          5.62          5.42         9.72 o                         
  -9  -2   9          4.33          3.65        10.06 o                         
  -8  -2   9          0.08          0.06         8.10 o                         
  -7  -2   9          4.40          0.26        11.47 o                         
  -6  -2   9       2077.98       2019.33        39.01 o                         
  -5  -2   9         73.77         76.88         5.70 o                         
  -4  -2   9         29.50         35.72         5.17 o                         
  -3  -2   9        830.92        748.07        16.39 o                         
  -2  -2   9        127.28        130.67         7.86 o                         
  -1  -2   9        432.44        474.42        16.27 o                         
   0  -2   9       2258.77       2261.90        34.49 o                         
   1  -2   9        387.67        378.39        15.84 o                         
   2  -2   9        143.25        120.51        15.78 o                         
   3  -2   9        126.76        120.87        30.03 o                         
   4  -2   9        120.26        120.16        22.15 o                         
   5  -2   9        313.81        354.64        38.96 o                         
   6  -2   9        308.47        259.08        36.50 o                         
   7  -2   9          9.35          2.21        14.27 o                         
   8  -2   9         44.87         37.54        15.05 o                         
   9  -2   9        174.25        220.89        33.75 o                         
 -12  -1   9        131.05        131.66        22.23 o                         
 -11  -1   9         53.97         72.39        16.28 o                         
 -10  -1   9        206.16        192.52        20.41 o                         
  -9  -1   9          5.55        -10.92        10.92 o                         
  -8  -1   9        374.61        388.25        33.91 o                         
  -7  -1   9       1804.14       1717.50        57.15 o                         
  -6  -1   9        580.92        573.18        15.07 o                         
  -5  -1   9        163.34        156.70        11.01 o                         
  -4  -1   9        114.42        103.57         7.59 o                         
  -3  -1   9        571.81        635.75        16.95 o                         
  -2  -1   9         38.34         23.95         6.99 o                         
  -1  -1   9         57.02         56.42         6.41 o                         
   0  -1   9        249.71        284.43        16.19 o                         
   1  -1   9       2133.34       2055.61        37.31 o                         
   2  -1   9        637.37        660.76        31.11 o                         
   3  -1   9          6.22         -4.72         6.59 o                         
   4  -1   9         35.82         29.55        10.62 o                         
   5  -1   9         17.89         41.24        12.01 o                         
   6  -1   9          6.84          1.01         8.63 o                         
   7  -1   9          0.02         -4.59         7.59 o                         
   8  -1   9         20.30         15.79        15.27 o                         
   9  -1   9         77.85         64.06        27.48 o                         
 -13   0   9         21.84         21.83        27.79 o                         
 -12   0   9        217.66        228.31        31.47 o                         
 -11   0   9         48.80         72.07        15.81 o                         
 -10   0   9         28.80         -1.65        10.48 o                         
  -9   0   9         68.23         82.86        18.21 o                         
  -8   0   9        375.86        274.13        26.97 o                         
  -7   0   9         17.03          3.05         7.32 o                         
  -6   0   9         45.85         39.95         7.14 o                         
  -5   0   9        381.87        413.16        13.87 o                         
  -4   0   9       1683.10       1576.50        27.05 o                         
  -3   0   9       1056.52        993.57        25.45 o                         
  -2   0   9          2.75          9.85         4.68 o                         
  -1   0   9        260.36        295.02        12.62 o                         
   0   0   9        390.03        378.93        15.60 o                         
   1   0   9        829.25        860.29        22.52 o                         
   2   0   9       2513.32       2426.92        58.58 o                         
   3   0   9        521.44        477.32        25.99 o                         
   4   0   9          1.57          8.76         7.14 o                         
   5   0   9        213.25        232.09        22.88 o                         
   6   0   9         12.48          3.16         7.86 o                         
   7   0   9          9.38         22.64        12.74 o                         
   8   0   9         41.74         44.74        21.99 o                         
   9   0   9        300.55        325.07        56.03 o                         
 -13   1   9         19.41         39.53        21.73 o                         
 -12   1   9          8.54         23.13        20.14 o                         
 -11   1   9       1425.66       1508.26        45.16 o                         
 -10   1   9          3.49         10.22        10.38 o                         
  -9   1   9         22.66         20.81        12.36 o                         
  -8   1   9        657.60        579.07        34.27 o                         
  -7   1   9        499.27        476.37        33.57 o                         
  -6   1   9        371.84        388.47        19.10 o                         
  -5   1   9          5.91          9.20         4.70 o                         
  -4   1   9        658.06        682.34        18.98 o                         
  -3   1   9        715.86        801.94        24.13 o                         
  -2   1   9        551.31        559.22        16.78 o                         
  -1   1   9         33.75         40.72         7.85 o                         
   0   1   9        363.18        334.84        17.86 o                         
   1   1   9       1138.35       1124.81        33.44 o                         
   2   1   9         15.74          7.62         6.26 o                         
   3   1   9         53.79         61.09        15.43 o                         
   4   1   9          3.10          5.63        11.75 o                         
   5   1   9         55.73         61.48        23.49 o                         
   6   1   9        149.94        144.26        37.04 o                         
   7   1   9         15.62         27.69        18.95 o                         
   8   1   9        138.20        112.31        38.65 o                         
   9   1   9        386.88        382.19        65.37 o                         
 -13   2   9          8.06          6.94        17.66 o                         
 -12   2   9        590.03        607.99        53.66 o                         
 -11   2   9          0.10         -5.90        13.98 o                         
 -10   2   9        992.10        936.52        36.73 o                         
  -9   2   9          8.96          2.75        13.95 o                         
  -8   2   9        615.83        589.21        28.67 o                         
  -7   2   9         93.65         86.57        28.71 o                         
  -6   2   9       1090.07       1060.15        36.80 o                         
  -5   2   9          0.50          0.89         4.79 o                         
  -4   2   9        104.50         94.66         8.88 o                         
  -3   2   9        689.43        723.41        20.72 o                         
  -2   2   9         76.96         77.18         7.25 o                         
  -1   2   9        147.30        131.94         9.97 o                         
   0   2   9          0.37          5.89         6.48 o                         
   1   2   9        128.45        106.79        17.20 o                         
   2   2   9         66.32         60.01        11.38 o                         
   3   2   9         39.19         37.95         8.10 o                         
   4   2   9         29.37         44.29        21.15 o                         
   5   2   9        240.74        221.70        41.64 o                         
   6   2   9         45.24         44.66        25.76 o                         
   7   2   9         96.83        141.44        37.83 o                         
   8   2   9        323.21        282.73        52.87 o                         
 -13   3   9         72.87         73.32        27.79 o                         
 -12   3   9          6.48         -8.70        17.39 o                         
 -11   3   9         15.19         17.86        14.46 o                         
 -10   3   9         12.19          8.96        10.21 o                         
  -9   3   9        114.12        111.58        14.05 o                         
  -8   3   9       1232.68       1352.99        38.46 o                         
  -7   3   9         70.03         82.05        14.48 o                         
  -6   3   9        533.26        468.76        25.06 o                         
  -5   3   9        347.44        331.62        35.08 o                         
  -4   3   9         93.22        103.72        16.50 o                         
  -3   3   9        121.05        101.51         8.62 o                         
  -2   3   9       1194.43       1158.28        33.38 o                         
  -1   3   9        815.70        785.30        25.89 o                         
   0   3   9         48.46         43.59         9.11 o                         
   1   3   9       1037.50        965.80        41.16 o                         
   2   3   9       1779.63       1568.43        57.10 o                         
   3   3   9         86.47         58.75        18.05 o                         
   4   3   9        301.92        327.49        35.15 o                         
   5   3   9          2.31        -13.28        13.28 o                         
   6   3   9         83.42         86.84        31.95 o                         
   7   3   9         30.65         22.26        27.76 o                         
   8   3   9        185.21        148.33        45.67 o                         
 -12   4   9          1.38         -6.68        16.31 o                         
 -11   4   9          5.30         11.65        22.37 o                         
 -10   4   9          2.77          0.89        15.39 o                         
  -9   4   9          1.72         -7.29         7.58 o                         
  -8   4   9         41.05         49.52        11.16 o                         
  -7   4   9          4.53          4.41         7.71 o                         
  -6   4   9        402.22        444.14        41.78 o                         
  -5   4   9        452.29        495.48        45.86 o                         
  -4   4   9        936.31        881.95        23.93 o                         
  -3   4   9        245.99        249.65        12.02 o                         
  -2   4   9        134.58        126.28        10.19 o                         
  -1   4   9        302.77        314.65        16.11 o                         
   0   4   9         36.20         20.61         9.66 o                         
   1   4   9          0.13         -0.99        12.42 o                         
   2   4   9         85.91         86.56        50.85 o                         
   3   4   9         42.52         37.54        16.54 o                         
   4   4   9        374.36        378.18        55.81 o                         
   5   4   9         77.05         48.97        22.09 o                         
   6   4   9         99.12        116.05        38.61 o                         
   7   4   9        201.78        228.47        53.08 o                         
 -12   5   9         13.69         17.02        24.88 o                         
 -11   5   9        264.16        307.37        51.54 o                         
 -10   5   9          5.85         15.24        18.45 o                         
  -9   5   9        111.82         95.99        14.38 o                         
  -8   5   9        197.09        231.52        20.16 o                         
  -7   5   9          1.45         -5.45         6.97 o                         
  -6   5   9         81.27         76.42        21.79 o                         
  -5   5   9         34.72         46.70        19.49 o                         
  -4   5   9        276.47        275.59        26.25 o                         
  -3   5   9       1439.21       1436.73        27.48 o                         
  -2   5   9          7.85          4.19         6.07 o                         
  -1   5   9        675.01        646.28        22.19 o
[truncated: 249,805 more chars]
